# Supplementary material for: The Regulatory Axis of PD-L1 Isoform 2/TNF/T Cell Proliferation Is Required for the Canonical Immune-Suppressive Effects of PD-L1 Isoform 1 in Liver Cancer
Source: Int J Mol Sci. 2023 Mar 28;24(7):6314. doi: 10.3390/ijms24076314 (PMC10094247; doi:10.3390/ijms24076314)
Supplement: Supplementary file 1 [file ijms-24-06314-s001.zip › Supplemental table.xlsx]

## Sheet: Table S1
Genes with significant expressing differences between Iso1 positive and Iso1 negative patients
Gene id	logFC	AveExpr	t	P.Value	adj.P.Val	B	Gene names
ENSG00000099624.7	-0.153831	6.14112	-157.849	0	0	765.293	ATP5D
ENSG00000105373.18	-0.108714	6.13463	-1276.45	0	0	1532.03	GLTSCR2
ENSG00000174886.12	-0.0631682	6.17613	-306.104	0	0	1003.69	NDUFA11
ENSG00000107223.12	-0.0397556	6.2446	-207.969	0	0	860.095	EDF1
ENSG00000105640.12	0.0779704	6.29942	249.701	0	0	926.585	RPL18A
ENSG00000198938.2	0.160306	6.5586	414.14	0	0	1111.38	MT-CO3
ENSG00000250722.5	0.352457	6.29091	174.406	0	0	795.312	SEPP1
ENSG00000072778.19	-0.113066	6.2005	-124.94	1.78e-303	9.53e-300	676.785	ACADVL
ENSG00000171858.17	-0.0713747	6.34505	-103.703	1.6e-274	7.75e-271	606.811	RPS21
ENSG00000131469.12	-0.0748977	6.33766	-99.2891	8.29e-268	3.64e-264	592.46	RPL27
ENSG00000156508.17	0.0799167	6.43649	96.3754	3.19e-263	1.28e-259	582.466	EEF1A1
ENSG00000166278.14	0.523124	6.2051	81.1586	5.46e-237	2.03e-233	523.822	C2
ENSG00000229314.5	0.172676	6.42917	80.6857	4.18e-236	1.44e-232	519.393	ORM1
ENSG00000125743.10	-0.0364305	6.13908	-80.6444	5e-236	1.61e-232	524.668	SNRPD2
ENSG00000170906.15	-0.0925227	6.15094	-75.9152	6.49e-227	1.96e-223	504.578	NDUFA3
ENSG00000229119.3	-0.226057	6.06044	-74.6873	1.82e-224	5.18e-221	499.907	CTB-63M22.1
ENSG00000165629.19	-0.101651	6.16618	-61.0543	1.16e-194	3.12e-191	428.117	ATP5C1
ENSG00000224916.8	-0.0526659	6.39369	-58.0777	2.02e-187	5.13e-184	406.453	APOC4-APOC2
ENSG00000212907.2	-0.119432	6.43746	-56.5513	1.36e-183	3.29e-180	400.044	MT-ND4L
ENSG00000136942.14	0.102375	6.32527	56.0368	2.78e-182	6.4e-179	394.479	RPL35
ENSG00000220842.6	0.0671074	6.22146	51.671	8.92e-171	1.96e-167	368.934	RP11-572P18.1
ENSG00000164587.11	-0.0256404	6.30225	-51.0096	5.73e-169	1.2e-165	363.27	RPS14
ENSG00000075415.12	-0.0393419	6.1916	-50.989	6.53e-169	1.31e-165	365.685	SLC25A3
ENSG00000166441.12	-0.109713	6.36696	-46.4742	4.43e-156	8.55e-153	337.186	RPL27A
ENSG00000117592.8	-0.0711387	6.21056	-46.0468	8.07e-155	1.5e-151	335.06	PRDX6
ENSG00000126432.13	-0.0983263	6.17036	-44.3611	9.13e-150	1.63e-146	325.592	PRDX5
ENSG00000234745.9	0.137606	6.27354	40.4766	1.32e-137	2.28e-134	293.57	HLA-B
ENSG00000169567.11	-0.068482	6.21676	-33.0233	4.24e-112	7.05e-109	235.53	HINT1
ENSG00000152082.13	-0.155677	6.12327	-28.4695	4.81e-95	7.75e-92	202.552	MZT2B
ENSG00000198899.2	0.107511	6.53124	26.1185	8.12e-86	1.26e-82	177.571	MT-ATP6
ENSG00000104760.16	0.174454	6.23873	26.0019	2.37e-85	3.57e-82	173.211	FGL1
ENSG00000110717.10	-0.135793	6.08821	-25.5278	1.86e-83	2.72e-80	176.242	NDUFS8
ENSG00000108518.7	-0.0552435	6.19955	-24.5224	2.09e-79	2.97e-76	161.249	PFN1
ENSG00000204444.10	0.15353	6.14926	23.8599	1.03e-76	1.42e-73	157.314	APOM
ENSG00000138326.18	-0.0783288	6.37261	-23.6721	6e-76	8.04e-73	151.209	RPS24
ENSG00000198727.2	-0.0844942	6.47376	-23.2171	4.36e-74	5.69e-71	146.813	MT-CYB
ENSG00000100129.17	-0.105478	6.13335	-22.8666	1.2e-72	1.52e-69	150.1	EIF3L
ENSG00000231500.6	-0.0653582	6.39806	-22.7322	4.28e-72	5.29e-69	141.86	RPS18
ENSG00000130600.15	0.417759	6.11034	22.6672	7.91e-72	9.55e-69	147.833	H19
ENSG00000267580.1	0.312794	6.07647	22.5219	3.14e-71	3.7e-68	147.759	CTD-2540B15.11
ENSG00000136810.12	0.0750927	6.19669	21.5828	2.4e-67	2.75e-64	133.189	TXN
ENSG00000070756.13	-0.0604426	6.25696	-19.6225	3.48e-59	3.91e-56	112.016	PABPC1
ENSG00000173915.12	-0.0478107	6.20001	-17.2935	1.81e-49	1.99e-46	93.2195	USMG5
ENSG00000263934.4	-0.130718	6.07231	-17.2747	2.17e-49	2.33e-46	96.9152	SNORD3A
ENSG00000234741.7	-0.129108	6.11158	-17.244	2.91e-49	3.06e-46	96.8216	GAS5
ENSG00000175061.17	-0.157379	6.1435	-15.9133	9.27e-44	9.53e-41	83.6682	LRRC75A-AS1
ENSG00000237580.1	2.98076	3.79422	15.777	3.37e-43	3.38e-40	86.5942	GCSHP3	假基因
ENSG00000173486.12	-0.088843	6.11643	-15.6776	8.61e-43	8.48e-40	82.009	FKBP2
ENSG00000279689.1	-0.353828	5.30084	-15.3666	1.61e-41	1.56e-38	83.3116	RP11-574K11.32
ENSG00000231955.1	2.35154	3.18943	15.3524	1.84e-41	1.74e-38	82.8334	AC007383.4
ENSG00000181163.13	-0.0598806	6.23476	-15.3261	2.36e-41	2.19e-38	73.407	NPM1
ENSG00000173272.13	-0.157173	6.01414	-15.2957	3.14e-41	2.86e-38	80.4735	MZT2A
ENSG00000259357.2	-0.0942532	5.98359	-15.2186	6.47e-41	5.78e-38	78.1528	RP11-316M1.12
ENSG00000265168.1	-2.89064	2.22885	-14.889	1.41e-39	1.24e-36	78.4034	RP11-192H23.5
ENSG00000110700.6	0.00155743	6.2652	14.8132	2.86e-39	2.47e-36	65.0439	RPS13
ENSG00000255114.1	-2.72645	3.09246	-14.0996	2.13e-36	1.8e-33	71.7078	RP11-110I1.6
ENSG00000272600.1	-2.72648	2.55168	-13.6644	1.14e-34	9.53e-32	67.5552	AC007308.7
ENSG00000273275.1	2.59767	3.47507	13.576	2.56e-34	2.09e-31	66.6235	RP11-474G23.2
ENSG00000168653.10	-0.056455	6.16614	-13.4324	9.43e-34	7.59e-31	57.8628	NDUFS5
ENSG00000228253.1	-0.234166	6.51722	-13.428	9.81e-34	7.76e-31	55.4644	MT-ATP8
ENSG00000257386.1	1.88046	2.66916	13.3618	1.79e-33	1.39e-30	64.8601	RP11-56G10.2
ENSG00000127922.9	-0.0512008	6.179	-13.227	6.04e-33	4.63e-30	54.7371	SHFM1
ENSG00000125995.15	-0.0852037	6.15869	-12.9696	6.1e-32	4.6e-29	53.8344	ROMO1
ENSG00000256966.6	1.47177	2.32726	12.7171	5.8e-31	4.31e-28	59.2208	RP11-613M10.8
ENSG00000258017.1	-0.0733968	5.97317	-12.7079	6.3e-31	4.61e-28	55.2286	RP11-386G11.10
ENSG00000267318.1	-2.11305	3.04466	-12.6705	8.78e-31	6.33e-28	58.6738	RP11-178C3.1
ENSG00000218586.3	1.23634	2.2096	12.6041	1.58e-30	1.12e-27	58.1108	RP4-791C19.1
ENSG00000184110.14	0.110036	6.17204	12.3979	9.77e-30	6.84e-27	49.6686	EIF3C
ENSG00000235426.2	-2.49851	2.54069	-12.3326	1.73e-29	1.2e-26	55.7572	RP11-342M3.5
ENSG00000263218.2	-2.2749	3.31815	-12.2828	2.69e-29	1.83e-26	55.6863	CTD-2561B21.7
ENSG00000251593.1	1.25772	2.22309	12.0728	1.68e-28	1.13e-25	53.6133	MSNP1
ENSG00000237484.5	1.69523	2.80202	12.0556	1.95e-28	1.29e-25	53.072	AP000476.1
ENSG00000273628.1	-1.36186	4.44202	-12.0067	2.99e-28	1.95e-25	53.3611	RP11-756A22.7
ENSG00000261317.1	-2.24645	2.71339	-11.9251	6.07e-28	3.9e-25	52.2974	RP11-566K11.5
ENSG00000249741.2	1.97891	2.97802	11.9138	6.69e-28	4.25e-25	52.0502	RP11-673E1.3
ENSG00000272234.1	1.83156	2.72379	11.8982	7.66e-28	4.8e-25	52.1855	CTD-2325A15.5
ENSG00000241326.1	-2.28324	2.61573	-11.799	1.8e-27	1.12e-24	50.9363	RP11-807G9.2
ENSG00000275638.1	-1.77012	3.4879	-11.7883	1.98e-27	1.21e-24	51.3298	RP11-16E23.5
ENSG00000268854.1	-2.51291	2.32092	-11.4622	3.23e-26	1.95e-23	48.3967	CTD-2545M3.2
ENSG00000178982.9	-0.0823554	6.14221	-11.3767	6.68e-26	3.98e-23	42.8376	EIF3K
ENSG00000231588.1	1.55417	2.50317	11.3306	9.87e-26	5.81e-23	47.3797	RP11-50E11.2
ENSG00000268279.4	-2.15431	2.9419	-11.3069	1.21e-25	7.01e-23	47.1724	RP11-434D12.1
ENSG00000183260.6	-2.06616	2.92424	-11.2253	2.4e-25	1.38e-22	46.4036	ABHD16B
ENSG00000242375.1	-2.14978	2.96699	-11.2207	2.5e-25	1.42e-22	46.4995	RP11-498P14.3
ENSG00000260934.1	-1.87049	3.72133	-11.2179	2.56e-25	1.43e-22	46.746	CTA-363E6.7
ENSG00000259792.1	-2.30263	2.8434	-11.1579	4.23e-25	2.35e-22	46.0605	RP11-114H24.6
ENSG00000228970.6	1.74467	2.8457	11.0973	7.04e-25	3.86e-22	45.1764	UBTFL6
ENSG00000229020.4	1.79575	2.84585	11.079	8.21e-25	4.45e-22	44.9149	AKR7A2P1
ENSG00000279152.1	1.86609	2.86372	11.0662	9.13e-25	4.9e-22	45.1818	AC129492.1
ENSG00000232380.1	1.38281	2.3979	11.0328	1.21e-24	6.41e-22	44.9185	ZDHHC20P4
ENSG00000232993.1	-1.99259	3.1234	-10.9031	3.56e-24	1.87e-21	43.8201	RP11-334A14.5
ENSG00000111775.2	-0.0308498	6.26339	-10.8534	5.38e-24	2.79e-21	32.2638	COX6A1
ENSG00000180879.13	-0.0790157	6.1874	-10.8445	5.79e-24	2.95e-21	35.1885	SSR4
ENSG00000063177.12	-0.0449571	6.3185	-10.8442	5.81e-24	2.95e-21	33.7661	RPL18
ENSG00000106133.17	-0.154744	5.70687	-10.7446	1.32e-23	6.65e-21	41.5714	NSUN5P2
ENSG00000213985.4	1.3876	2.39751	10.6734	2.38e-23	1.18e-20	41.9297	AC078899.1
ENSG00000253541.1	1.95089	3.23821	10.6669	2.51e-23	1.23e-20	41.2494	SEPT10P1
ENSG00000214756.7	-0.195285	5.51448	-10.6377	3.19e-23	1.55e-20	41.2404	METTL12
ENSG00000262791.1	-2.32349	2.38519	-10.5739	5.38e-23	2.6e-20	41.0442	RP11-961A15.1
ENSG00000270082.1	-1.81493	3.80351	-10.5582	6.11e-23	2.92e-20	41.3687	RP11-178L8.8
ENSG00000243649.8	0.0844169	6.35575	10.5	9.83e-23	4.65e-20	28.6916	CFB
ENSG00000008988.9	0.0121147	6.35654	10.3998	2.22e-22	1.04e-19	27.8198	RPS20
ENSG00000236883.1	-2.1719	2.90454	-10.3482	3.37e-22	1.56e-19	39.5733	AP001615.9
ENSG00000260276.2	-0.19835	5.37023	-10.3413	3.57e-22	1.64e-19	39.0807	RP11-77H9.2
ENSG00000226953.7	1.63011	2.68544	10.2525	7.3e-22	3.32e-19	38.6251	AC010890.1
ENSG00000139644.12	0.121047	6.23394	10.2164	9.76e-22	4.4e-19	29.824	TMBIM6
ENSG00000148826.8	-1.76868	3.5616	-10.1892	1.21e-21	5.43e-19	38.4182	NKX6-2
ENSG00000180189.10	1.67889	2.73066	10.1855	1.25e-21	5.54e-19	37.9083	HMGB1P14
ENSG00000278451.1	-1.16429	4.36908	-10.1376	1.83e-21	8.05e-19	37.9884	RP11-923I11.8
ENSG00000176134.5	1.57935	2.63707	10.0784	2.95e-21	1.28e-18	37.2872	RP11-574E24.3
ENSG00000219642.2	1.54024	2.63331	10.0017	5.42e-21	2.34e-18	36.4887	BMPR1APS1
ENSG00000229832.1	1.45313	2.4841	9.91003	1.12e-20	4.79e-18	36.0879	RP11-384C4.2
ENSG00000203618.5	-1.20694	4.25805	-9.90104	1.2e-20	5.09e-18	36.1714	GP1BB
ENSG00000204767.3	0.88421	1.79972	9.82894	2.12e-20	8.91e-18	35.5988	FAM196B
ENSG00000112514.15	-0.041378	6.1771	-9.82276	2.23e-20	9.28e-18	27.1862	CUTA
ENSG00000260727.1	1.33014	2.29619	9.76503	3.51e-20	1.45e-17	35.0114	SLC7A5P1
ENSG00000187942.11	-0.369249	5.23183	-9.73967	4.28e-20	1.75e-17	34.3044	LDLRAD2
ENSG00000198712.1	0.0469811	6.55387	9.7291	4.65e-20	1.88e-17	24.9816	MT-CO2
ENSG00000179818.13	-0.131176	5.73714	-9.69113	6.25e-20	2.51e-17	32.9377	PCBP1-AS1
ENSG00000245385.2	-2.528	1.88021	-9.68607	6.5e-20	2.59e-17	33.8008	RP11-334E6.10
ENSG00000227001.3	1.40482	2.43331	9.68006	6.81e-20	2.7e-17	34.2884	NBPF2P
ENSG00000127540.11	-0.0458119	6.14855	-9.65112	8.54e-20	3.35e-17	27.3137	UQCR11
ENSG00000257342.1	-2.57746	1.86367	-9.64165	9.19e-20	3.58e-17	33.6305	RP11-571M6.7
ENSG00000262049.1	-0.162396	5.49527	-9.6309	9.99e-20	3.86e-17	33.2807	RP13-1032I1.7
ENSG00000272742.1	-0.210778	5.51936	-9.62209	1.07e-19	4.1e-17	33.0355	CTB-43P18.1
ENSG00000259367.1	1.09621	2.03049	9.5696	1.61e-19	6.11e-17	33.6032	RP11-815J21.4
ENSG00000164532.10	1.0109	1.98538	9.55908	1.74e-19	6.58e-17	33.5183	TBX20
ENSG00000156050.8	-0.190063	5.42248	-9.5088	2.57e-19	9.62e-17	32.4276	FAM161B
ENSG00000261822.1	-1.13346	4.39751	-9.48384	3.12e-19	1.16e-16	32.9151	RP11-265N6.2
ENSG00000279618.1	1.63344	2.65403	9.47021	3.46e-19	1.28e-16	32.7488	CTD-2196E14.7
ENSG00000280028.1	1.35821	2.39324	9.46562	3.59e-19	1.31e-16	32.7414	RP11-118E18.1
ENSG00000090971.4	-0.168887	5.63162	-9.4372	4.46e-19	1.62e-16	31.404	NAT14
ENSG00000162997.15	-0.198189	5.19422	-9.42285	4.98e-19	1.79e-16	32.2654	PRORSD1P
ENSG00000240710.1	1.26707	2.26453	9.4052	5.71e-19	2.04e-16	32.2722	RP11-430C7.4
ENSG00000278861.1	1.68774	2.7648	9.36941	7.5e-19	2.66e-16	31.6945	RP11-338K17.6
ENSG00000232842.2	1.17642	2.16988	9.36023	8.05e-19	2.84e-16	31.9658	RP5-961K14.1
ENSG00000227751.1	-2.13243	3.06133	-9.35306	8.5e-19	2.97e-16	32.0036	RP1-20B21.4
ENSG00000250471.2	-0.983794	4.46675	-9.31721	1.12e-18	3.88e-16	31.6508	GMPSP1
ENSG00000177300.6	-1.62795	3.43393	-9.30348	1.24e-18	4.28e-16	31.5757	CLDN22
ENSG00000273192.1	-0.179337	5.54489	-9.30085	1.27e-18	4.34e-16	30.6457	CITF22-1A6.3
ENSG00000272667.1	-0.125002	5.52607	-9.24541	1.93e-18	6.56e-16	30.3779	RP11-395A13.2
ENSG00000120436.3	0.900289	1.87148	9.24005	2.01e-18	6.79e-16	31.1531	GPR31
ENSG00000265784.1	-2.65441	1.76247	-9.23611	2.07e-18	6.94e-16	30.5993	RP1-56K13.3
ENSG00000251333.3	1.98793	3.2128	9.18044	3.16e-18	1.05e-15	29.98	RTN3P1
ENSG00000255148.2	1.03486	1.95615	9.16472	3.55e-18	1.18e-15	30.5979	RP4-791M13.4
ENSG00000237979.1	1.11808	2.1059	9.1368	4.39e-18	1.44e-15	30.3412	AC007389.1
ENSG00000250011.1	-1.46479	3.6059	-9.12389	4.84e-18	1.58e-15	30.2716	HMGB1P3
ENSG00000213433.5	-0.205811	5.45795	-9.11952	5e-18	1.62e-15	29.4935	RPLP1P6
ENSG00000244398.1	0.0111131	6.12379	9.10475	5.58e-18	1.8e-15	22.4578	RP11-466H18.1
ENSG00000263126.1	-0.209828	5.03089	-9.08449	6.5e-18	2.08e-15	29.897	CTC-479C5.10
ENSG00000161010.14	-0.128592	5.71605	-9.08138	6.66e-18	2.11e-15	28.4151	C5orf45
ENSG00000263264.1	1.55252	2.77746	9.06947	7.28e-18	2.3e-15	29.4445	CTB-133G6.1
ENSG00000260107.1	-1.35641	4.19033	-9.03246	9.6e-18	3.01e-15	29.5825	AC005606.15
ENSG00000268713.1	-0.118526	5.52535	-9.0216	1.04e-17	3.24e-15	28.7581	CTC-444N24.8
ENSG00000204564.11	-0.101787	5.83778	-9.01679	1.08e-17	3.34e-15	27.662	C6orf136
ENSG00000241431.1	-0.197861	5.47066	-9.00801	1.15e-17	3.55e-15	28.5695	RPL37P6
ENSG00000240929.2	1.36241	2.3967	8.9969	1.25e-17	3.83e-15	29.2955	HIST2H2BB
ENSG00000273466.1	-0.171711	5.39826	-8.954	1.72e-17	5.24e-15	28.4489	RP11-548H3.1
ENSG00000269973.1	-0.140081	5.32421	-8.89717	2.63e-17	7.94e-15	28.2068	RP11-95D17.1
ENSG00000232940.5	-0.120229	5.83338	-8.81918	4.68e-17	1.4e-14	26.0781	HCG25
ENSG00000225523.2	1.41188	2.44563	8.80716	5.11e-17	1.52e-14	27.9386	IGKV6D-21
ENSG00000273619.1	-0.1662	5.49998	-8.78388	6.07e-17	1.79e-14	26.9589	RP5-908M14.9
ENSG00000143819.12	0.223005	6.32395	8.78361	6.08e-17	1.79e-14	17.4495	EPHX1
ENSG00000227692.1	1.64093	2.83059	8.76603	6.92e-17	2.03e-14	27.406	MED28P3
ENSG00000272990.1	-0.17461	5.5302	-8.762	7.13e-17	2.07e-14	26.7455	RP11-305K5.1
ENSG00000267896.1	-0.147114	5.44554	-8.74095	8.32e-17	2.41e-14	26.81	AC018766.4
ENSG00000274642.1	1.2926	2.37399	8.71652	9.95e-17	2.86e-14	27.2512	CH17-472G23.1
ENSG00000274859.1	-1.82577	3.02183	-8.69712	1.15e-16	3.28e-14	27.042	RP11-136L23.2
ENSG00000243243.5	1.5834	2.7244	8.66105	1.49e-16	4.24e-14	26.6233	AC073130.3
ENSG00000259605.3	-0.183013	5.61374	-8.65895	1.51e-16	4.28e-14	25.6806	AC074212.5
ENSG00000245970.2	-0.168142	5.36762	-8.65813	1.52e-16	4.28e-14	26.3622	KB-1208A12.3
ENSG00000147813.15	0.121284	6.06591	8.64898	1.63e-16	4.55e-14	22.6239	NAPRT
ENSG00000204463.12	-0.051926	6.12134	-8.64131	1.72e-16	4.78e-14	22.2379	BAG6
ENSG00000242372.6	0.0524378	6.12408	8.63822	1.76e-16	4.86e-14	22.2432	EIF6
ENSG00000120725.12	-0.237297	6.04886	-8.6266	1.92e-16	5.26e-14	23.3772	SIL1
ENSG00000233916.1	1.93544	3.11293	8.58821	2.53e-16	6.91e-14	25.9742	ZDHHC20P1
ENSG00000256007.1	-0.792941	5.15561	-8.57815	2.72e-16	7.39e-14	25.3926	ARAP1-AS1
ENSG00000260816.2	-1.33323	3.17457	-8.54443	3.48e-16	9.38e-14	25.665	RP11-319G9.3
ENSG00000104213.12	-0.256597	5.32379	-8.53784	3.65e-16	9.78e-14	25.3948	PDGFRL
ENSG00000189077.10	-0.170849	6.02015	-8.53511	3.72e-16	9.92e-14	23.1481	TMEM120A
ENSG00000228998.4	1.28671	2.2801	8.51844	4.2e-16	1.11e-13	25.9111	RP11-697E2.7
ENSG00000267203.1	1.28729	2.2588	8.48143	5.48e-16	1.44e-13	25.6599	SNRPGP4
ENSG00000235151.1	1.46118	2.56624	8.46478	6.17e-16	1.62e-13	25.3523	AC114730.2
ENSG00000265118.5	1.02726	1.96852	8.46107	6.34e-16	1.65e-13	25.5597	CTD-2370N5.3
ENSG00000277304.1	1.15419	2.26781	8.45369	6.68e-16	1.73e-13	25.3558	RP11-989E6.13
ENSG00000213619.9	-0.101776	6.05582	-8.45134	6.8e-16	1.75e-13	22.0405	NDUFS3
ENSG00000227295.2	2.1813	3.83608	8.44446	7.14e-16	1.83e-13	24.1254	ELL2P1
ENSG00000224877.3	-0.0947634	6.01682	-8.41212	9e-16	2.3e-13	21.8694	C17orf89
ENSG00000279909.1	-0.896428	4.84022	-8.37553	1.17e-15	2.97e-13	24.4704	AC110615.1
ENSG00000237845.1	0.836806	1.71326	8.36159	1.29e-15	3.26e-13	24.8727	RP5-940F7.2
ENSG00000120885.19	0.144594	6.44049	8.3368	1.54e-15	3.87e-13	14.6974	CLU
ENSG00000213139.7	-0.173052	5.36895	-8.3357	1.55e-15	3.88e-13	24.0387	CRYGS
ENSG00000273759.1	-0.21503	5.17598	-8.30911	1.88e-15	4.67e-13	24.1832	RP4-563E14.1
ENSG00000279400.1	0.911813	1.9799	8.3042	1.94e-15	4.81e-13	24.4529	CTD-2353F22.2
ENSG00000249971.1	-0.799845	5.05254	-8.28662	2.2e-15	5.42e-13	23.5633	RP11-256P1.1
ENSG00000198178.10	1.00781	2.02374	8.28534	2.22e-15	5.44e-13	24.3435	CLEC4C
ENSG00000241404.6	-0.160026	5.55433	-8.27969	2.31e-15	5.63e-13	23.2678	EGFL8
ENSG00000270804.1	-0.138149	5.54076	-8.26821	2.51e-15	6.08e-13	23.2587	CTD-2583A14.11
ENSG00000268525.1	1.41489	2.43492	8.25268	2.8e-15	6.75e-13	24.0005	CTB-59C6.3
ENSG00000172057.9	0.197812	6.07133	8.22851	3.32e-15	7.96e-13	20.0696	ORMDL3
ENSG00000279088.1	-0.154464	5.39752	-8.22563	3.38e-15	8.09e-13	23.262	RP11-574K11.24
ENSG00000005436.13	-0.088069	5.75658	-8.22269	3.45e-15	8.22e-13	22.3402	GCFC2
ENSG00000227540.1	-0.177176	5.29461	-8.21561	3.63e-15	8.59e-13	23.3489	RP11-152N13.5
ENSG00000248121.8	1.17941	2.23753	8.21273	3.71e-15	8.73e-13	23.8185	SMURF2P1
ENSG00000253364.1	1.10738	2.10015	8.20919	3.8e-15	8.9e-13	23.8202	RP11-731F5.2
ENSG00000232952.1	0.752226	1.74297	8.19257	4.27e-15	9.93e-13	23.7111	RP11-90H3.1
ENSG00000271380.1	-0.265146	5.44511	-8.19235	4.28e-15	9.93e-13	22.608	RP11-307C12.12
ENSG00000233306.2	1.78518	3.03166	8.19091	4.32e-15	9.98e-13	23.3465	TRGV2
ENSG00000254017.1	0.728761	1.67243	8.17857	4.71e-15	1.08e-12	23.6115	IGHEP2
ENSG00000183153.6	1.48587	2.62465	8.17705	4.76e-15	1.09e-12	23.398	GJD3
ENSG00000279592.1	-0.170109	5.43083	-8.17665	4.78e-15	1.09e-12	22.8274	RP11-417N10.4
ENSG00000255152.8	-0.144584	5.50579	-8.1669	5.11e-15	1.16e-12	22.6209	MSH5-SAPCD1
ENSG00000257097.1	1.09007	2.20187	8.1606	5.34e-15	1.21e-12	23.3929	CLIP1-AS1
ENSG00000236546.1	1.47001	2.75325	8.153	5.64e-15	1.27e-12	23.2082	RP1-118J21.5
ENSG00000268849.5	1.47498	2.70781	8.1474	5.86e-15	1.31e-12	23.1581	SIGLEC22P
ENSG00000272752.5	-0.118189	5.79095	-8.13808	6.26e-15	1.39e-12	21.6368	STAG3L5P-PVRIG2P-PILRB
ENSG00000277998.1	-0.137013	5.9125	-8.12216	6.99e-15	1.55e-12	20.6243	RP11-452N17.1
ENSG00000278936.1	0.965811	1.93775	8.11553	7.33e-15	1.61e-12	23.187	CH17-140K24.7
ENSG00000233521.5	1.69942	2.86401	8.09619	8.39e-15	1.84e-12	22.7315	RP5-1172A22.1
ENSG00000157306.14	-0.168418	5.3135	-8.09456	8.48e-15	1.85e-12	22.4789	RP11-66N24.4
ENSG00000211780.3	1.60591	2.79044	8.08195	9.26e-15	2.01e-12	22.7344	TRAV6
ENSG00000264801.1	0.87549	1.92035	8.05595	1.11e-14	2.4e-12	22.7805	ERVFRD-3
ENSG00000205544.3	-0.10473	6.05316	-8.05175	1.14e-14	2.46e-12	19.1975	TMEM256
ENSG00000182472.8	-0.187565	5.71104	-8.04685	1.18e-14	2.54e-12	20.8326	CAPN12
ENSG00000269926.1	-1.53073	3.54254	-8.04395	1.21e-14	2.58e-12	22.6937	RP11-442H21.2
ENSG00000255031.5	-0.186102	5.447	-8.0234	1.39e-14	2.95e-12	21.6455	RP11-802E16.3
ENSG00000175711.8	-0.156041	5.60374	-8.023	1.39e-14	2.95e-12	21.384	B3GNTL1
ENSG00000269399.2	-0.204507	5.09587	-8.01801	1.44e-14	3.02e-12	22.2709	CTD-3222D19.12
ENSG00000236297.1	1.06309	2.13665	8.01815	1.44e-14	3.02e-12	22.5202	RP11-175P19.2
ENSG00000281530.1	1.49976	2.701	8.01788	1.45e-14	3.02e-12	22.1942	DGCR12
ENSG00000227018.1	0.971851	2.00677	8.01262	1.5e-14	3.12e-12	22.491	IL6STP1
ENSG00000082482.13	1.20672	2.29346	8.0012	1.62e-14	3.36e-12	22.3355	KCNK2
ENSG00000259627.1	-1.36893	3.85709	-7.95759	2.19e-14	4.52e-12	22.0967	RP11-244F12.2
ENSG00000254192.1	-1.72455	2.88347	-7.93947	2.48e-14	5.1e-12	21.6902	CTC-558O2.2
ENSG00000200795.1	-1.71457	3.4704	-7.93071	2.64e-14	5.4e-12	21.9449	RNU4-1
ENSG00000254568.1	-0.602077	1.0112	-7.91055	3.03e-14	6.17e-12	21.7297	RP11-664I21.5
ENSG00000256569.1	1.71112	2.87005	7.90449	3.16e-14	6.41e-12	21.5401	RP11-173P15.5
ENSG00000271870.1	-0.130112	5.50042	-7.89177	3.45e-14	6.96e-12	20.7832	RP11-97C16.1
ENSG00000236756.4	-1.23968	4.09026	-7.87534	3.86e-14	7.76e-12	21.5075	DNAJC9-AS1
ENSG00000134759.13	-0.0656701	5.8948	-7.87359	3.9e-14	7.82e-12	19.4076	ELP2
ENSG00000251429.1	1.47602	2.78721	7.86949	4.01e-14	8.01e-12	21.1274	RP11-597D13.7
ENSG00000233602.1	0.81469	1.77099	7.86536	4.13e-14	8.2e-12	21.5078	ERI3-IT1
ENSG00000270898.5	1.02541	2.00202	7.8578	4.35e-14	8.6e-12	21.4567	GPR75-ASB3
ENSG00000255126.1	-1.06737	4.41131	-7.85587	4.41e-14	8.68e-12	21.2922	CTD-2531D15.5
ENSG00000160318.6	-0.189972	5.45131	-7.79815	6.53e-14	1.28e-11	20.1093	CLDND2
ENSG00000281028.1	1.01342	1.97818	7.78449	7.17e-14	1.4e-11	20.9771	PI4K2B
ENSG00000211802.3	1.49388	2.70963	7.77688	7.54e-14	1.46e-11	20.7637	TRAV22
ENSG00000272606.1	-0.1584	5.42294	-7.77682	7.55e-14	1.46e-11	20.108	RP11-554J4.1
ENSG00000181819.14	0.770443	1.72675	7.77346	7.72e-14	1.49e-11	20.8997	KCTD9P2
ENSG00000211803.2	1.52979	2.71331	7.77295	7.75e-14	1.49e-11	20.7278	TRAV23DV6
ENSG00000153006.14	-0.106614	5.67436	-7.751	8.99e-14	1.72e-11	19.3458	SREK1IP1
ENSG00000233589.1	0.833901	1.83433	7.72786	1.05e-13	2.01e-11	20.6058	RP4-694A7.2
ENSG00000242282.6	-0.145562	5.46336	-7.71093	1.18e-13	2.24e-11	19.5562	AC108488.4
ENSG00000249472.1	0.94483	1.91683	7.7088	1.2e-13	2.26e-11	20.4811	RP11-1267H10.2
ENSG00000182585.9	0.761004	1.70355	7.69352	1.33e-13	2.5e-11	20.3709	EPGN
ENSG00000232460.4	1.84506	3.10291	7.68255	1.43e-13	2.68e-11	20.0016	BMPR1APS2
ENSG00000146067.15	-0.0927772	5.82032	-7.67981	1.45e-13	2.72e-11	18.4359	FAM193B
ENSG00000183605.16	-0.0843308	5.87926	-7.65802	1.68e-13	3.14e-11	17.8645	SFXN4
ENSG00000260537.1	1.4005	2.47844	7.65277	1.74e-13	3.24e-11	20.0472	RP11-529K1.3
ENSG00000260755.1	-2.18931	1.96237	-7.64472	1.84e-13	3.39e-11	19.4594	RP11-403P17.3
ENSG00000104870.12	0.0915751	6.12116	7.64488	1.84e-13	3.39e-11	15.2104	FCGRT
ENSG00000243141.2	0.994052	2.00962	7.64386	1.85e-13	3.4e-11	20.0574	RPL23AP66
ENSG00000279257.1	0.83632	1.73216	7.62293	2.13e-13	3.89e-11	19.9103	C17orf100
ENSG00000130803.14	-0.082448	5.71562	-7.61497	2.25e-13	4.09e-11	18.3264	ZNF317
ENSG00000272923.1	1.09322	2.14456	7.61413	2.26e-13	4.1e-11	19.8415	RP11-391L3.1
ENSG00000141499.16	-0.109814	5.60196	-7.60861	2.34e-13	4.24e-11	18.5962	WRAP53
ENSG00000265263.1	-1.52097	3.32738	-7.5954	2.56e-13	4.61e-11	19.6755	RP11-135L13.4
ENSG00000235720.1	0.915076	1.96955	7.58661	2.71e-13	4.87e-11	19.6817	RP11-340I6.6
ENSG00000218305.3	0.974379	2.09747	7.57128	3.01e-13	5.37e-11	19.5736	CDC14C
ENSG00000211785.1	1.90892	3.15282	7.55114	3.44e-13	6.12e-11	19.1269	TRAV12-1
ENSG00000271580.1	1.58571	2.90738	7.5416	3.66e-13	6.5e-11	19.0241	RP11-536L3.4
ENSG00000275140.1	0.979037	1.95355	7.52906	3.98e-13	7.04e-11	19.3173	CH17-478G19.2
ENSG00000244491.1	-1.75036	3.11238	-7.52649	4.05e-13	7.13e-11	19.3012	RP3-508I15.18
ENSG00000279333.1	1.16191	2.40438	7.52293	4.15e-13	7.28e-11	19.1028	RP11-75I2.3
ENSG00000254102.1	1.18164	2.48597	7.50944	4.53e-13	7.93e-11	19.0136	RP11-21C4.1
ENSG00000256238.1	1.64302	3.46022	7.50797	4.58e-13	7.98e-11	18.0378	RP11-473N11.2
ENSG00000188542.9	-0.0987749	5.50275	-7.50494	4.67e-13	8.11e-11	18.2733	DUSP28
ENSG00000173064.10	-0.0811739	5.65572	-7.50127	4.78e-13	8.28e-11	17.8687	HECTD4
ENSG00000236782.5	-0.583374	5.10732	-7.49796	4.89e-13	8.43e-11	18.2546	RP11-96L14.7
ENSG00000213876.4	1.2648	2.5074	7.49031	5.14e-13	8.84e-11	18.9842	RPL7AP64
ENSG00000226432.3	1.62425	2.97586	7.47562	5.67e-13	9.71e-11	18.5873	CTD-2015B23.2
ENSG00000214736.7	-0.0992341	6.14939	-7.47201	5.81e-13	9.9e-11	13.2331	TOMM6
ENSG00000101493.10	-0.112025	5.5395	-7.45578	6.46e-13	1.1e-10	17.8328	ZNF516
ENSG00000229828.2	0.799952	1.8259	7.44796	6.8e-13	1.15e-10	18.8005	PDE4DIPP1
ENSG00000241520.1	-0.969595	4.01111	-7.41455	8.47e-13	1.43e-10	18.589	AC098820.4
ENSG00000267791.1	-1.5576	3.26159	-7.4095	8.76e-13	1.47e-10	18.5144	CTD-2659N19.2
ENSG00000216360.1	0.942847	2.02754	7.39206	9.82e-13	1.65e-10	18.4335	RP1-182O16.2
ENSG00000154743.17	-0.0914107	5.61452	-7.38553	1.02e-12	1.71e-10	17.2199	TSEN2
ENSG00000274386.4	0.915827	1.91962	7.38101	1.06e-12	1.76e-10	18.3772	RP5-994D16.11
ENSG00000162891.10	0.919543	1.97297	7.37251	1.12e-12	1.85e-10	18.323	IL20
ENSG00000262413.1	-1.38927	4.35092	-7.36945	1.14e-12	1.88e-10	18.0173	RP11-498C9.3
ENSG00000124574.14	-0.102162	5.64821	-7.36963	1.14e-12	1.88e-10	17.0054	ABCC10
ENSG00000211814.1	1.12101	2.18486	7.36754	1.15e-12	1.89e-10	18.2875	TRAV35
ENSG00000258230.2	1.09354	2.16626	7.36623	1.16e-12	1.9e-10	18.268	RP11-511H9.3
ENSG00000219200.10	-0.0757907	6.14815	-7.35348	1.26e-12	2.06e-10	12.4673	RNASEK
ENSG00000182196.13	-0.0533059	6.13852	-7.35055	1.29e-12	2.09e-10	12.4491	ARL6IP4
ENSG00000257766.1	0.857036	1.81164	7.33644	1.41e-12	2.29e-10	18.0866	RP11-341G23.3
ENSG00000235595.1	1.48385	2.79298	7.33302	1.44e-12	2.33e-10	17.8608	GAPDHP23
ENSG00000279605.1	-0.184409	5.17772	-7.33253	1.45e-12	2.33e-10	17.6451	RP11-661A12.8
ENSG00000104408.9	0.0496857	6.12863	7.33041	1.47e-12	2.36e-10	12.051	EIF3E
ENSG00000250714.3	-1.69736	2.81349	-7.32581	1.51e-12	2.42e-10	17.7363	RP11-1149O23.4
ENSG00000224875.2	1.64821	2.99237	7.3204	1.57e-12	2.5e-10	17.6804	AC083949.1
ENSG00000127804.12	-0.0973617	5.6264	-7.31685	1.6e-12	2.55e-10	16.6748	METTL16
ENSG00000261499.2	1.06096	2.14459	7.28903	1.92e-12	3.04e-10	17.7984	CH17-260O16.1
ENSG00000196912.12	-0.177905	5.2282	-7.2857	1.96e-12	3.1e-10	17.275	ANKRD36B
ENSG00000139351.14	-0.700323	4.63542	-7.283	2e-12	3.14e-10	17.4888	SYCP3
ENSG00000269813.1	-1.87779	2.45816	-7.27778	2.07e-12	3.24e-10	17.2605	CTD-3193O13.14
ENSG00000259378.1	0.920496	2.0699	7.27066	2.17e-12	3.38e-10	17.6733	DCAF13P3
ENSG00000280710.2	2.24154	3.72926	7.26912	2.19e-12	3.41e-10	17.0474	RP11-214F16.8
ENSG00000228242.6	-0.178733	5.38971	-7.26623	2.23e-12	3.46e-10	16.8609	AC093495.4
ENSG00000271737.1	-0.145676	5.49976	-7.26467	2.25e-12	3.48e-10	16.618	CTB-113I20.2
ENSG00000241990.5	-0.149154	5.68794	-7.26171	2.29e-12	3.54e-10	16.0121	PRR34-AS1
ENSG00000261442.1	1.19604	2.48067	7.2523	2.44e-12	3.75e-10	17.3304	RP11-709D24.6
ENSG00000255775.1	0.734412	1.67346	7.24324	2.58e-12	3.96e-10	17.4851	RP3-454B23.1
ENSG00000211794.3	2.1026	3.45877	7.23927	2.65e-12	4.05e-10	17.0636	TRAV12-3
ENSG00000258297.1	-0.12407	5.52083	-7.23609	2.71e-12	4.12e-10	16.4631	RP11-658F2.8
ENSG00000176563.9	-0.172459	5.13397	-7.23156	2.79e-12	4.23e-10	17.0796	CNTD1
ENSG00000257940.1	1.25422	2.44758	7.2242	2.92e-12	4.42e-10	17.3633	RP11-248E9.6
ENSG00000258377.1	-0.786825	4.97988	-7.22318	2.94e-12	4.44e-10	16.6078	RP11-649E7.5
ENSG00000280026.1	1.15201	2.25343	7.21778	3.05e-12	4.58e-10	17.324	AC005618.8
ENSG00000124208.16	2.28424	3.69374	7.19815	3.46e-12	5.18e-10	16.8134	TMEM189-UBE2V1
ENSG00000224604.1	1.19935	2.39764	7.19086	3.62e-12	5.41e-10	17.13	AC008069.2
ENSG00000139574.8	-1.85711	2.43719	-7.18371	3.79e-12	5.65e-10	16.658	NPFF
ENSG00000261602.1	1.24	2.33937	7.18284	3.81e-12	5.66e-10	17.1023	CTD-2033A16.1
ENSG00000205923.3	-0.140661	5.61563	-7.17351	4.05e-12	5.99e-10	15.6723	CEMP1
ENSG00000230183.4	0.992981	2.15652	7.1726	4.07e-12	6.01e-10	17.0565	CNOT6LP1
ENSG00000219626.8	-0.139161	5.54902	-7.16281	4.34e-12	6.38e-10	15.883	FAM228B
ENSG00000261717.5	0.953306	1.97845	7.15857	4.45e-12	6.54e-10	16.9827	RP11-77K12.1
ENSG00000241717.1	1.2831	2.67038	7.14905	4.73e-12	6.93e-10	16.6888	VWFP1
ENSG00000259066.5	0.744384	1.67593	7.14303	4.92e-12	7.18e-10	16.8562	RP11-371E8.4
ENSG00000227008.2	-0.163214	5.53275	-7.14234	4.94e-12	7.19e-10	15.7279	RP3-417G15.1
ENSG00000268034.1	2.0801	3.62608	7.1346	5.19e-12	7.53e-10	16.1356	AC005795.1
ENSG00000278784.1	-0.124497	5.35591	-7.1302	5.34e-12	7.72e-10	16.1468	RP11-468E2.11
ENSG00000234764.2	1.23854	2.42371	7.12059	5.68e-12	8.18e-10	16.6939	E2F6P1
ENSG00000278133.1	-0.0812402	5.71609	-7.11837	5.76e-12	8.27e-10	15.2054	RP11-196G11.5
ENSG00000256813.1	-2.41165	1.69387	-7.11369	5.93e-12	8.5e-10	16.2958	RP11-804A23.4
ENSG00000276763.1	0.934261	1.93986	7.1085	6.13e-12	8.76e-10	16.6817	RP11-381E24.4
ENSG00000212994.5	-1.12022	4.05472	-7.10454	6.29e-12	8.96e-10	16.6087	RPS26P6
ENSG00000279009.1	-1.51408	3.69682	-7.0868	7.04e-12	1e-09	16.5046	AC005943.6
ENSG00000242398.3	1.19572	2.28293	7.08062	7.32e-12	1.04e-09	16.4833	RN7SL800P
ENSG00000160606.10	-0.113501	5.79845	-7.05964	8.37e-12	1.18e-09	14.3848	TLCD1
ENSG00000143748.17	-0.0934963	5.70173	-7.05229	8.76e-12	1.23e-09	14.8235	NVL
ENSG00000257551.1	1.57281	2.91568	7.04932	8.93e-12	1.25e-09	16.1072	HLX-AS1
ENSG00000185670.7	-0.101812	5.46338	-7.04675	9.08e-12	1.27e-09	15.3962	ZBTB3
ENSG00000267560.1	0.963635	2.01042	7.04553	9.15e-12	1.28e-09	16.2934	RP11-173A16.1
ENSG00000261408.5	-0.185111	5.34276	-7.04094	9.42e-12	1.31e-09	15.4748	TEN1-CDK3
ENSG00000258689.1	1.36041	2.60118	7.03288	9.91e-12	1.37e-09	16.1159	LINC01269
ENSG00000255872.3	0.702192	1.70017	7.02774	1.02e-11	1.42e-09	16.1589	RP11-613M10.9
ENSG00000253439.1	0.690948	1.61589	7.02299	1.05e-11	1.45e-09	16.1046	CDC42P5
ENSG00000276728.1	-0.15382	5.20004	-7.02146	1.07e-11	1.46e-09	15.6815	AC142472.6
ENSG00000241547.1	2.07068	3.4919	7.0202	1.07e-11	1.47e-09	15.6091	ACTG1P20
ENSG00000237916.1	1.39808	2.5392	7.01907	1.08e-11	1.48e-09	16.0297	RP11-537E18.1
ENSG00000280987.2	-0.106286	5.55086	-7.0182	1.09e-11	1.48e-09	15.0082	MATR3
ENSG00000237161.4	1.63097	3.1036	7.01617	1.1e-11	1.5e-09	15.5528	RP11-32B5.1
ENSG00000277957.1	1.46142	2.74519	7.0129	1.12e-11	1.52e-09	15.8356	SENP3-EIF4A1
ENSG00000166337.9	-0.049357	6.09833	-7.00424	1.19e-11	1.61e-09	11.4714	TAF10
ENSG00000218350.1	1.36781	2.72033	7.00289	1.2e-11	1.61e-09	15.89	LYPLA1P3
ENSG00000237422.1	-1.0365	4.03909	-7.00164	1.21e-11	1.62e-09	16.0114	RP11-305L7.3
ENSG00000232618.1	0.741068	1.69094	6.99213	1.28e-11	1.72e-09	15.938	RP11-439L18.1
ENSG00000249791.1	0.988035	2.03176	6.98924	1.3e-11	1.74e-09	15.9565	CTC-428G20.2
ENSG00000271075.1	1.16464	2.3657	6.98815	1.31e-11	1.75e-09	15.8946	RP11-589M4.4
ENSG00000280274.1	-1.78802	1.89946	-6.98547	1.34e-11	1.78e-09	15.1398	RP11-556H2.1
ENSG00000237158.1	1.27871	2.42526	6.9785	1.4e-11	1.85e-09	15.8105	RP11-472F14.4
ENSG00000173376.13	1.53654	3.06906	6.97448	1.43e-11	1.89e-09	15.4168	NDNF
ENSG00000142330.19	-0.087315	5.66399	-6.97201	1.45e-11	1.92e-09	14.4812	CAPN10
ENSG00000263585.1	-1.16537	4.14824	-6.97065	1.47e-11	1.93e-09	15.7613	RP11-498C9.13
ENSG00000188186.10	0.0626821	6.08151	6.96677	1.5e-11	1.97e-09	11.5912	LAMTOR4
ENSG00000277669.1	0.851616	1.74966	6.96706	1.5e-11	1.97e-09	15.7867	AC009133.22
ENSG00000175416.12	-0.105724	5.97698	-6.96514	1.52e-11	1.98e-09	13.1825	CLTB
ENSG00000266378.1	-1.24614	3.25912	-6.96128	1.56e-11	2.02e-09	15.6282	RP11-214O1.3
ENSG00000234498.3	-0.192247	5.26618	-6.96001	1.57e-11	2.03e-09	15.1218	RPL13AP20
ENSG00000213121.2	0.712279	1.7548	6.95917	1.58e-11	2.04e-09	15.7579	RP11-306O13.1
ENSG00000118162.13	-0.0935128	5.67918	-6.95102	1.66e-11	2.14e-09	14.2147	KPTN
ENSG00000251101.1	0.806545	1.79898	6.95132	1.66e-11	2.14e-09	15.7053	RP11-1267H10.1
ENSG00000234241.1	1.38615	2.93698	6.94516	1.72e-11	2.21e-09	15.2299	RP4-775C13.1
ENSG00000172830.12	-0.0971662	5.71153	-6.94132	1.76e-11	2.26e-09	14.1018	SSH3
ENSG00000254140.1	0.763319	1.71373	6.93801	1.8e-11	2.3e-09	15.6118	RP11-731F5.1
ENSG00000270181.1	1.75752	3.00877	6.93713	1.81e-11	2.3e-09	15.4199	BIVM-ERCC5
ENSG00000272523.1	-0.134587	5.53495	-6.93417	1.84e-11	2.34e-09	14.4625	LINC01023
ENSG00000155636.14	-0.0741398	5.63902	-6.92727	1.92e-11	2.44e-09	14.2793	RBM45
ENSG00000244357.3	1.1592	2.22493	6.92635	1.94e-11	2.45e-09	15.5603	RN7SL145P
ENSG00000240040.5	0.692671	1.63164	6.92428	1.96e-11	2.47e-09	15.5069	AC096579.13
ENSG00000196946.9	0.673281	1.62308	6.91666	2.06e-11	2.59e-09	15.4665	ZNF705A
ENSG00000234297.2	0.868263	1.95935	6.91381	2.09e-11	2.62e-09	15.5025	RP11-54D18.4
ENSG00000257270.1	-0.630019	5.13397	-6.91302	2.1e-11	2.63e-09	14.4804	RP11-521B24.5
ENSG00000257553.1	-0.105967	5.61923	-6.91129	2.13e-11	2.65e-09	14.0816	RP11-603J24.17
ENSG00000270930.1	0.817524	1.91873	6.90889	2.16e-11	2.69e-09	15.4642	GRAMD4P8
ENSG00000280852.1	1.1954	2.36232	6.90598	2.2e-11	2.73e-09	15.441	AC025048.1
ENSG00000250566.1	0.733171	1.69091	6.9035	2.23e-11	2.76e-09	15.4039	UGT2B29P
ENSG00000112659.13	-0.0736151	5.79645	-6.9033	2.24e-11	2.76e-09	13.5516	CUL9
ENSG00000226784.2	1.65912	3.01947	6.89498	2.35e-11	2.9e-09	15.0861	PGAM4
ENSG00000272418.1	-1.88546	2.29498	-6.89162	2.4e-11	2.95e-09	14.9215	RP11-762H8.4
ENSG00000232442.1	-0.1202	5.57935	-6.8909	2.41e-11	2.96e-09	14.0888	CTD-3184A7.4
ENSG00000248113.2	0.667718	1.65404	6.88866	2.45e-11	2.99e-09	15.3111	RP11-791G16.4
ENSG00000156502.13	-0.0698949	5.87396	-6.88725	2.47e-11	3.01e-09	13.1008	SUPV3L1
ENSG00000211806.2	1.29935	2.48469	6.88287	2.54e-11	3.09e-09	15.2488	TRAV25
ENSG00000259020.3	0.922831	1.96427	6.868	2.78e-11	3.37e-09	15.2138	RP11-529H20.3
ENSG00000135372.8	-0.0618442	5.75539	-6.86776	2.79e-11	3.37e-09	13.5752	NAT10
ENSG00000229156.1	0.927153	1.9254	6.86563	2.83e-11	3.41e-09	15.2133	RP11-250H24.2
ENSG00000273329.1	-0.155737	4.98167	-6.86371	2.86e-11	3.43e-09	15.0005	RP11-448A19.1
ENSG00000249240.2	0.816741	1.84924	6.86388	2.86e-11	3.43e-09	15.1808	AC069368.3
ENSG00000281091.2	1.54941	2.76749	6.86208	2.89e-11	3.46e-09	14.9898	RP13-349O20.2
ENSG00000278638.1	0.887084	1.93973	6.85856	2.95e-11	3.53e-09	15.1725	CTC-268N12.2
ENSG00000228486.9	-0.146836	5.40506	-6.85814	2.96e-11	3.53e-09	14.3545	LINC01125
ENSG00000255221.2	1.08107	2.21424	6.85033	3.11e-11	3.69e-09	15.1163	CARD17
ENSG00000246430.6	0.783987	1.84598	6.84543	3.2e-11	3.8e-09	15.0868	LINC00968
ENSG00000260534.1	-1.53044	2.91978	-6.83122	3.5e-11	4.14e-09	14.8615	RP11-1006G14.4
ENSG00000142327.11	-0.0951276	5.9539	-6.82981	3.53e-11	4.16e-09	12.4346	RNPEPL1
ENSG00000211968.3	1.13369	2.33677	6.82705	3.59e-11	4.23e-09	14.9855	IGHV1-58
ENSG00000232573.1	-0.0661739	5.94291	-6.82619	3.61e-11	4.24e-09	10.8968	RPL3P4
ENSG00000095627.9	0.795565	1.83283	6.81565	3.85e-11	4.51e-09	14.9159	TDRD1
ENSG00000230177.1	-0.158624	5.3408	-6.81543	3.86e-11	4.51e-09	14.1734	RP5-1112D6.4
ENSG00000254501.1	-0.435165	5.44029	-6.81372	3.9e-11	4.54e-09	13.3586	AP003068.9
ENSG00000211784.2	1.38097	2.60818	6.808	4.04e-11	4.7e-09	14.7871	TRAV10
ENSG00000270558.1	-0.127644	5.45346	-6.79725	4.31e-11	5.01e-09	13.8685	CTD-2124B8.2
ENSG00000281204.1	0.814216	1.73074	6.78804	4.57e-11	5.29e-09	14.707	AC066694.1
ENSG00000272936.1	-0.995969	4.17432	-6.78542	4.64e-11	5.36e-09	14.6784	RP11-700J17.2
ENSG00000232133.1	2.26683	3.70794	6.78143	4.75e-11	5.48e-09	14.1719	IMPDH1P10
ENSG00000271425.6	0.947346	5.2477	6.7809	4.77e-11	5.48e-09	14.5744	NBPF10
ENSG00000224822.1	-1.54896	2.20638	-6.77902	4.83e-11	5.53e-09	14.03	THRB-IT1
ENSG00000267699.2	1.88951	3.40641	6.77798	4.86e-11	5.56e-09	14.1771	RP11-729L2.2
ENSG00000281641.2	0.884919	1.92064	6.77693	4.89e-11	5.58e-09	14.6848	SAMD12-AS1
ENSG00000227006.1	1.00833	2.16088	6.76937	5.12e-11	5.82e-09	14.6275	RP5-956O18.2
ENSG00000224886.2	1.1383	2.28988	6.76925	5.12e-11	5.82e-09	14.6114	RP11-119F19.4
ENSG00000231584.8	-0.14764	5.59063	-6.76715	5.19e-11	5.87e-09	13.3192	FAHD2CP
ENSG00000234630.1	1.34318	2.53906	6.76704	5.19e-11	5.87e-09	14.5032	LL22NC03-2H8.4
ENSG00000227344.2	0.705274	1.74376	6.76155	5.37e-11	6.06e-09	14.5826	HAUS6P1
ENSG00000256897.1	1.4591	2.7619	6.75788	5.5e-11	6.18e-09	14.3362	RP11-17G12.2
ENSG00000242068.1	1.02475	2.28292	6.7525	5.68e-11	6.38e-09	14.5243	RP11-259P15.4
ENSG00000248705.1	1.18379	2.40922	6.74903	5.8e-11	6.5e-09	14.4727	AC114812.10
ENSG00000279699.1	0.698645	1.77989	6.7414	6.08e-11	6.79e-09	14.4682	RP1-102K2.9
ENSG00000100288.19	-0.084142	5.84256	-6.73969	6.14e-11	6.85e-09	12.3054	CHKB
ENSG00000203772.7	-0.134255	5.41084	-6.73674	6.26e-11	6.96e-09	13.5922	SPRN
ENSG00000267682.1	0.770675	1.74243	6.73518	6.32e-11	7.01e-09	14.4061	CTD-3220F14.2
ENSG00000261265.1	0.829533	1.88159	6.72669	6.65e-11	7.37e-09	14.3855	CTD-2515H24.4
ENSG00000104979.8	-0.0474625	6.08557	-6.72575	6.69e-11	7.39e-09	9.99081	C19orf53
ENSG00000278768.1	-0.115311	5.46864	-6.72548	6.7e-11	7.39e-09	13.4653	BACE1-AS
ENSG00000278376.1	-0.186707	5.2313	-6.71992	6.93e-11	7.63e-09	13.7276	RP11-158I9.8
ENSG00000230955.1	-0.907006	4.62566	-6.71852	6.99e-11	7.67e-09	13.9097	RP11-109P14.10
ENSG00000162337.11	-0.121761	5.97748	-6.71808	7.01e-11	7.68e-09	11.4987	LRP5
ENSG00000258761.1	-1.43325	3.22741	-6.70792	7.46e-11	8.15e-09	14.2609	RP11-24J19.1
ENSG00000236280.1	0.87877	1.84323	6.70694	7.51e-11	8.18e-09	14.2517	AC114737.3
ENSG00000171121.16	-0.253198	5.28321	-6.70086	7.79e-11	8.47e-09	13.4419	KCNMB3
ENSG00000133422.12	-0.0711731	5.81095	-6.69794	7.93e-11	8.6e-09	12.3038	MORC2
ENSG00000123349.13	-0.0418796	6.21184	-6.69209	8.22e-11	8.89e-09	4.86828	PFDN5
ENSG00000204818.4	0.562314	1.48121	6.68921	8.36e-11	9.03e-09	14.0553	ADGRF5P2
ENSG00000185442.12	-0.142747	5.55019	-6.68368	8.65e-11	9.32e-09	12.9139	FAM174B
ENSG00000281181.1	-0.0910165	6.22671	-6.67996	8.85e-11	9.47e-09	2.17092	CH507-513H4.3
ENSG00000280614.1	-0.0910165	6.22671	-6.67996	8.85e-11	9.47e-09	2.17092	CH507-513H4.4
ENSG00000280800.1	-0.0910165	6.22671	-6.67996	8.85e-11	9.47e-09	2.17092	CH507-513H4.6
ENSG00000101654.17	-0.0726081	5.67015	-6.67463	9.14e-11	9.76e-09	12.6456	RNMT
ENSG00000255583.2	0.691274	1.76093	6.67179	9.3e-11	9.91e-09	14.0443	RP11-415I12.2
ENSG00000277655.1	0.779811	1.76469	6.66595	9.63e-11	1.02e-08	14.0012	RP11-640M9.4
ENSG00000230280.2	1.87813	3.41735	6.6659	9.64e-11	1.02e-08	13.4965	HNRNPA1P59
ENSG00000182165.17	-0.152605	5.92596	-6.66568	9.65e-11	1.02e-08	11.3991	TP53TG1
ENSG00000267257.1	1.2041	2.48597	6.66329	9.79e-11	1.03e-08	13.9219	RP11-1151B14.4
ENSG00000134330.18	-0.0822068	5.94207	-6.64787	1.08e-10	1.13e-08	11.4714	IAH1
ENSG00000145864.12	0.735194	1.78478	6.64645	1.08e-10	1.14e-08	13.9032	GABRB2
ENSG00000228804.5	0.691373	1.67514	6.64361	1.1e-10	1.16e-08	13.8567	RP11-211G3.3
ENSG00000213234.4	0.69542	1.73775	6.64471	1.1e-10	1.15e-08	13.8798	ST13P10
ENSG00000204305.13	-0.126411	5.40498	-6.64288	1.11e-10	1.16e-08	13.0641	AGER
ENSG00000019582.14	0.0988276	6.27977	6.64104	1.12e-10	1.17e-08	3.14809	CD74
ENSG00000234585.6	-0.0929428	5.46814	-6.63248	1.18e-10	1.23e-08	12.9436	CCT6P3
ENSG00000178082.6	1.84996	3.42973	6.63143	1.19e-10	1.23e-08	13.294	TWF1P1
ENSG00000198646.13	-0.0712013	5.71391	-6.60279	1.41e-10	1.46e-08	12.1205	NCOA6
ENSG00000239552.2	0.761613	1.80801	6.60105	1.43e-10	1.48e-08	13.6426	HOXB-AS2
ENSG00000266402.3	-0.637002	4.95575	-6.59919	1.44e-10	1.49e-08	12.9145	SNHG25
ENSG00000243547.1	1.05078	4.80286	6.59927	1.44e-10	1.49e-08	13.2378	HNRNPKP4
ENSG00000254506.1	0.58132	1.51611	6.59728	1.46e-10	1.5e-08	13.5335	RP11-748H22.1
ENSG00000105617.3	-0.0761234	5.67482	-6.58956	1.53e-10	1.57e-08	12.125	LENG1
ENSG00000267001.1	1.09269	2.17237	6.58864	1.54e-10	1.57e-08	13.5918	AC006538.4
ENSG00000105492.15	1.21075	2.52764	6.57479	1.67e-10	1.71e-08	13.4095	SIGLEC6
ENSG00000270987.1	1.45555	2.84208	6.57133	1.71e-10	1.74e-08	13.2522	RP3-467N11.2
ENSG00000261938.1	-1.87011	2.15485	-6.56575	1.76e-10	1.79e-08	13.0465	RP11-461A8.1
ENSG00000171443.6	-0.0827752	5.80779	-6.56642	1.76e-10	1.79e-08	11.5174	ZNF524
ENSG00000280211.1	-0.251882	5.11544	-6.56217	1.8e-10	1.83e-08	12.9123	RP11-2C24.3
ENSG00000279018.1	0.645893	1.56595	6.56024	1.82e-10	1.84e-08	13.3276	AC007906.1
ENSG00000109016.17	-0.102691	5.8429	-6.55904	1.84e-10	1.85e-08	11.3258	DHRS7B
ENSG00000224781.1	0.936259	2.10041	6.55903	1.84e-10	1.85e-08	13.4021	EIF4A2P4
ENSG00000281404.1	-0.164347	5.26966	-6.55626	1.87e-10	1.88e-08	12.7763	LINC01176
ENSG00000205763.13	-0.122031	5.45784	-6.55393	1.89e-10	1.9e-08	12.4064	RP9P
ENSG00000231663.1	-0.155773	5.41682	-6.55162	1.92e-10	1.92e-08	12.4362	RP5-827C21.4
ENSG00000103363.14	-0.0498594	6.17761	-6.55098	1.93e-10	1.92e-08	5.73701	TCEB2
ENSG00000279767.1	-0.105368	5.80832	-6.54546	1.99e-10	1.98e-08	11.305	AL513523.2
ENSG00000253177.1	1.74094	3.23004	6.54475	2e-10	1.99e-08	12.9803	RP11-100L22.1
ENSG00000236326.1	1.34777	2.66216	6.539	2.07e-10	2.05e-08	13.2444	RP3-486I3.5
ENSG00000185053.12	0.634407	1.59503	6.5372	2.09e-10	2.07e-08	13.204	SGCZ
ENSG00000278371.2	1.02068	2.07935	6.53545	2.12e-10	2.09e-08	13.2652	AL442127.1
ENSG00000242756.2	1.11183	2.23988	6.52994	2.19e-10	2.16e-08	13.2494	RHOT1P3
ENSG00000211810.3	1.93061	3.39243	6.5234	2.27e-10	2.24e-08	12.8545	TRAV29DV5
ENSG00000255467.1	0.624685	1.55895	6.52079	2.31e-10	2.27e-08	13.1025	RP11-144G7.2
ENSG00000270433.1	0.716435	1.80093	6.51975	2.33e-10	2.28e-08	13.1883	RP11-124D2.7
ENSG00000218690.1	0.692118	1.62135	6.51645	2.37e-10	2.32e-08	13.0903	HIST1H2APS4
ENSG00000261556.8	-0.14266	5.33766	-6.51566	2.38e-10	2.32e-08	12.4278	SMG1P7
ENSG00000258925.2	0.933158	2.0751	6.51158	2.44e-10	2.38e-08	13.15	NPM1P5
ENSG00000163217.1	0.642788	1.5477	6.5038	2.56e-10	2.48e-08	12.9946	BMP10
ENSG00000202406.1	-1.78123	2.30684	-6.50006	2.61e-10	2.53e-08	12.6784	RN7SKP187
ENSG00000244050.2	0.685014	1.61793	6.49922	2.63e-10	2.54e-08	12.9899	RP11-266K4.1
ENSG00000276030.1	-1.05425	4.00396	-6.49875	2.64e-10	2.54e-08	13.0356	CTD-2027I19.3
ENSG00000134030.13	-0.0891865	5.71163	-6.49449	2.7e-10	2.6e-08	11.397	CTIF
ENSG00000125734.13	-0.0701756	5.96709	-6.49443	2.7e-10	2.6e-08	10.3255	GPR108
ENSG00000228989.1	-0.103702	5.66159	-6.49185	2.75e-10	2.64e-08	11.5564	AC133528.2
ENSG00000233155.1	0.878784	1.90208	6.49101	2.76e-10	2.64e-08	13.0231	HMGA1P8
ENSG00000227638.2	0.84879	1.94022	6.48481	2.86e-10	2.74e-08	12.9969	HNRNPA1P14
ENSG00000166685.11	-0.069317	5.79958	-6.47097	3.11e-10	2.97e-08	10.9498	COG1
ENSG00000104835.14	-0.0739498	5.78848	-6.46582	3.21e-10	3.05e-08	10.9197	SARS2
ENSG00000264772.5	-0.134344	5.2641	-6.46276	3.26e-10	3.1e-08	12.2612	RP11-186B7.4
ENSG00000198746.12	-0.0761358	5.70198	-6.45819	3.35e-10	3.18e-08	11.2059	GPATCH3
ENSG00000254452.1	-0.259286	5.68767	-6.45699	3.38e-10	3.2e-08	10.5435	RP11-867G23.4
ENSG00000226386.1	-0.934691	4.27217	-6.45507	3.42e-10	3.22e-08	12.6961	PARD3-AS1
ENSG00000271980.1	-0.65494	4.45226	-6.45503	3.42e-10	3.22e-08	12.6676	CTD-2256P15.4
ENSG00000258677.2	0.923557	1.94967	6.45346	3.45e-10	3.25e-08	12.8092	RP11-463D19.2
ENSG00000183060.15	-0.102526	5.56197	-6.45256	3.47e-10	3.26e-08	11.5534	LYSMD4
ENSG00000278946.1	0.88375	1.95673	6.45089	3.5e-10	3.28e-08	12.7945	AC005609.20
ENSG00000274162.1	0.853923	1.90612	6.44134	3.71e-10	3.47e-08	12.7394	SNX18P1Y
ENSG00000172590.18	0.0440532	6.07092	6.43853	3.77e-10	3.52e-08	8.60371	MRPL52
ENSG00000156521.13	-0.100615	5.69143	-6.43494	3.85e-10	3.59e-08	11.2003	TYSND1
ENSG00000204922.4	-0.0778672	5.74714	-6.43291	3.9e-10	3.62e-08	10.9079	UQCC3
ENSG00000143156.13	-0.105344	5.72618	-6.42881	3.99e-10	3.71e-08	10.7523	NME7
ENSG00000253213.1	0.74521	1.78988	6.42737	4.03e-10	3.73e-08	12.6498	RP11-546B8.3
ENSG00000272372.1	0.667315	1.70998	6.41791	4.26e-10	3.94e-08	12.5657	RP11-441F2.5
ENSG00000243207.6	1.33131	2.6109	6.41509	4.33e-10	4e-08	12.5145	PPAN-P2RY11
ENSG00000130517.13	-0.0991181	5.7816	-6.41046	4.45e-10	4.1e-08	10.4888	PGPEP1
ENSG00000267601.1	-1.7668	2.65978	-6.40754	4.53e-10	4.16e-08	12.4115	RP11-323N12.5
ENSG00000255670.1	0.748653	1.74682	6.40715	4.54e-10	4.16e-08	12.505	RP11-253I19.3
ENSG00000267952.1	1.09855	2.22782	6.40394	4.62e-10	4.24e-08	12.5387	CTD-2207O23.12
ENSG00000074582.12	-0.0687016	5.84432	-6.40363	4.63e-10	4.24e-08	10.4575	BCS1L
ENSG00000174705.11	-0.111367	5.49341	-6.40129	4.7e-10	4.29e-08	11.4691	SH3PXD2B
ENSG00000241984.2	0.78217	1.83418	6.40009	4.73e-10	4.31e-08	12.4983	RPL7AP2
ENSG00000275854.1	-0.138382	5.31737	-6.39734	4.81e-10	4.37e-08	11.7851	RP11-278C7.5
ENSG00000271918.1	-0.134658	5.18872	-6.38824	5.07e-10	4.6e-08	11.9662	CTD-2287O16.5
ENSG00000277053.4	-0.0829298	5.89356	-6.38578	5.15e-10	4.66e-08	10.1148	GTF2IP1
ENSG00000213590.2	-0.801644	4.07119	-6.38413	5.2e-10	4.7e-08	12.4239	RP11-229P13.2
ENSG00000163421.8	1.16046	2.58183	6.37546	5.47e-10	4.93e-08	12.2727	PROK2
ENSG00000249839.1	0.950639	2.18413	6.37209	5.58e-10	5.02e-08	12.3596	AC011330.5
ENSG00000274561.1	-0.10723	5.5582	-6.37031	5.64e-10	5.07e-08	11.1178	RP11-147L13.12
ENSG00000108688.11	0.938283	2.08727	6.36835	5.7e-10	5.11e-08	12.3401	CCL7
ENSG00000244563.1	-0.0996745	5.71589	-6.36497	5.81e-10	5.21e-08	10.5559	AC006011.4
ENSG00000215515.2	0.67624	1.75536	6.36399	5.85e-10	5.23e-08	12.2797	IFIT1P1
ENSG00000281883.1	0.648232	1.69197	6.35939	6.01e-10	5.36e-08	12.2607	RP11-65B7.2
ENSG00000152117.17	-0.0940991	5.52756	-6.35406	6.2e-10	5.52e-08	11.1762	AC093838.4
ENSG00000259318.1	1.13968	2.29318	6.35301	6.24e-10	5.55e-08	12.2499	RP11-454L9.2
ENSG00000167447.12	0.141241	5.56764	6.35257	6.25e-10	5.55e-08	11.5494	SMG8
ENSG00000279706.1	-1.46333	2.38342	-6.3392	6.76e-10	5.99e-08	11.7005	RP11-561O23.9
ENSG00000225945.1	0.754556	1.7619	6.33624	6.88e-10	6.08e-08	12.1057	RP3-441A12.1
ENSG00000131351.14	-0.0885387	5.61533	-6.33298	7.01e-10	6.19e-08	10.8119	HAUS8
ENSG00000243697.1	1.31667	2.70558	6.32766	7.23e-10	6.37e-08	11.9352	RP11-463O9.1
ENSG00000211815.3	1.27616	2.55618	6.32278	7.44e-10	6.55e-08	12.0484	TRAV36DV7
ENSG00000226544.4	0.935023	2.10442	6.32216	7.47e-10	6.56e-08	12.0841	RPL7P22
ENSG00000261794.1	1.05604	2.29846	6.32054	7.54e-10	6.61e-08	12.0284	GOLGA8H
ENSG00000264187.1	1.67531	3.11215	6.31867	7.62e-10	6.67e-08	11.7771	RP11-45M22.4
ENSG00000247137.8	-0.12363	5.46572	-6.31301	7.88e-10	6.88e-08	11.0342	RP11-727A23.5
ENSG00000108298.9	-0.00411629	6.35307	-6.3079	8.12e-10	7.07e-08	-0.872457	RPL19
ENSG00000230953.2	1.51683	2.75014	6.30666	8.18e-10	7.11e-08	11.9275	RP4-631H13.6
ENSG00000279033.1	-0.0969959	5.67251	-6.2993	8.54e-10	7.41e-08	10.4249	RP11-500C12.1
ENSG00000130640.13	-0.0592982	5.88025	-6.29766	8.62e-10	7.47e-08	9.50229	TUBGCP2
ENSG00000234130.2	0.914344	2.2614	6.29262	8.87e-10	7.68e-08	11.8632	RP13-88F20.1
ENSG00000261790.1	0.856801	1.89768	6.2834	9.36e-10	8.09e-08	11.8244	AC005606.14
ENSG00000249142.1	1.05432	2.33938	6.28145	9.47e-10	8.16e-08	11.7902	CTD-2290P7.1
ENSG00000173209.22	-0.100157	5.73465	-6.28053	9.52e-10	8.19e-08	10.1475	AHSA2
ENSG00000268434.5	1.14377	2.30161	6.27911	9.6e-10	8.25e-08	11.8204	AC011530.4
ENSG00000188599.17	-0.0911516	5.63244	-6.27864	9.62e-10	8.25e-08	10.4716	NPIPP1
ENSG00000268883.2	1.03958	2.15162	6.27298	9.95e-10	8.51e-08	11.8056	PNMA6B
ENSG00000108474.16	-0.09486	5.65555	-6.27112	1.01e-09	8.59e-08	10.3665	PIGL
ENSG00000140548.9	-0.100018	5.60084	-6.26313	1.05e-09	8.97e-08	10.3869	ZNF710
ENSG00000267459.1	2.29147	3.7449	6.26376	1.05e-09	8.95e-08	11.4197	AC006116.27
ENSG00000269934.1	1.00933	2.2059	6.26034	1.07e-09	9.1e-08	11.7067	RP5-1139B12.3
ENSG00000123154.11	-0.0771773	5.68994	-6.25716	1.09e-09	9.25e-08	10.1332	WDR83
ENSG00000256357.1	0.625672	1.54921	6.25508	1.1e-09	9.35e-08	11.5803	RP11-349I1.2
ENSG00000218891.4	-0.116101	5.56001	-6.25211	1.12e-09	9.49e-08	10.4523	ZNF579
ENSG00000255192.5	0.766799	1.81109	6.24883	1.14e-09	9.66e-08	11.6566	NANOGP8
ENSG00000234589.4	-0.913127	4.05067	-6.24735	1.15e-09	9.71e-08	11.6301	RP11-253E3.1
ENSG00000101189.6	-0.0708751	5.66246	-6.24828	1.15e-09	9.67e-08	10.2554	MRGBP
ENSG00000211974.3	1.28478	2.55757	6.24307	1.18e-09	9.93e-08	11.6179	IGHV2-70
ENSG00000171163.15	-0.0939177	5.79589	-6.23999	1.2e-09	1.01e-07	9.68546	ZNF692
ENSG00000151779.12	-0.0584672	5.80239	-6.23899	1.21e-09	1.01e-07	9.632	NBAS
ENSG00000240764.3	1.22703	2.61527	6.23891	1.21e-09	1.01e-07	11.4401	PCDHGC5
ENSG00000231550.1	1.41361	2.81507	6.23527	1.24e-09	1.03e-07	11.3931	PTCHD3P2
ENSG00000259845.1	0.765891	1.93844	6.23298	1.25e-09	1.04e-07	11.5895	HERC2P10
ENSG00000159588.14	-0.178439	5.09572	-6.22423	1.32e-09	1.1e-07	11.1138	CCDC17
ENSG00000232196.3	0.565423	1.59123	6.22237	1.33e-09	1.1e-07	11.4395	MTRNR2L4
ENSG00000184155.8	0.659207	1.66087	6.22286	1.33e-09	1.1e-07	11.4509	OR10J5
ENSG00000128309.16	-0.0866645	6.13739	-6.22046	1.35e-09	1.11e-07	5.33259	MPST
ENSG00000272076.1	0.813002	1.89316	6.22022	1.35e-09	1.11e-07	11.4986	RP11-11C20.3
ENSG00000204510.5	1.33589	2.80194	6.2197	1.35e-09	1.12e-07	11.4383	PRAMEF7
ENSG00000240247.6	1.18171	2.44706	6.21867	1.36e-09	1.12e-07	11.5027	DEFA1B
ENSG00000223431.1	1.16256	2.38301	6.20439	1.48e-09	1.21e-07	11.4101	MTND6P21
ENSG00000227083.1	0.691027	1.69478	6.20052	1.51e-09	1.24e-07	11.3343	L29074.3
ENSG00000215440.11	-0.0867983	5.76858	-6.19578	1.55e-09	1.27e-07	9.65771	NPEPL1
ENSG00000257704.3	-0.0848723	5.65934	-6.19262	1.58e-09	1.29e-07	9.79083	INAFM1
ENSG00000279155.1	1.47723	2.92586	6.18264	1.68e-09	1.37e-07	11.0231	LL0XNC01-36H8.1
ENSG00000204685.6	-0.0788743	5.35754	-6.17859	1.71e-09	1.39e-07	10.5504	STARD7-AS1
ENSG00000275740.1	1.74471	3.39996	6.17874	1.71e-09	1.39e-07	10.8501	RP11-449H3.3
ENSG00000109063.14	-0.221324	5.15762	-6.17844	1.72e-09	1.39e-07	10.6856	MYH3
ENSG00000239571.1	0.910149	1.9544	6.17851	1.72e-09	1.39e-07	11.2751	IGKV2D-30
ENSG00000228751.1	0.931509	2.12099	6.17652	1.74e-09	1.4e-07	11.2788	AC004022.8
ENSG00000275902.1	-1.49593	2.78484	-6.17442	1.76e-09	1.42e-07	11.1318	RP13-1032I1.11
ENSG00000148690.11	-0.085891	5.66866	-6.16923	1.81e-09	1.46e-07	9.62763	FRA10AC1
ENSG00000012983.11	0.128708	5.55543	6.16098	1.9e-09	1.53e-07	10.3622	MAP4K5
ENSG00000170396.7	1.44996	3.09193	6.15488	1.96e-09	1.58e-07	10.7329	ZNF804A
ENSG00000236824.1	-0.765383	4.02773	-6.15184	2e-09	1.6e-07	11.1468	BCYRN1
ENSG00000213090.2	0.735945	1.95712	6.15173	2e-09	1.6e-07	11.1473	AC007256.5
ENSG00000236814.1	0.941523	4.90444	6.15142	2e-09	1.6e-07	10.9437	RP11-446E9.1
ENSG00000240053.8	-0.123152	5.40376	-6.15029	2.02e-09	1.61e-07	10.2221	LY6G5B
ENSG00000211796.1	1.2655	2.55531	6.14682	2.06e-09	1.64e-07	11.0894	TRAV16
ENSG00000119227.7	-0.137013	5.49759	-6.14501	2.08e-09	1.65e-07	9.9909	PIGZ
ENSG00000255176.1	0.864785	2.01658	6.14431	2.09e-09	1.66e-07	11.1015	AP002954.3
ENSG00000111203.11	-0.0702588	5.74478	-6.14082	2.13e-09	1.69e-07	9.30622	ITFG2
ENSG00000214429.3	0.970981	2.07944	6.14026	2.14e-09	1.69e-07	11.0734	CYCSP6
ENSG00000253818.1	0.780361	1.79159	6.13773	2.17e-09	1.71e-07	11.0101	IGLV1-41
ENSG00000079134.11	-0.0727836	5.73001	-6.12494	2.33e-09	1.84e-07	9.29261	THOC1
ENSG00000064607.16	-0.071133	5.7916	-6.12429	2.34e-09	1.84e-07	9.03826	SUGP2
ENSG00000259972.2	-0.121203	5.46227	-6.11673	2.44e-09	1.91e-07	9.95727	AC009120.6
ENSG00000143224.17	-0.0818166	5.78686	-6.11694	2.44e-09	1.91e-07	9.00289	PPOX
ENSG00000254959.6	0.862127	2.02674	6.11712	2.44e-09	1.91e-07	10.9421	INMT-FAM188B
ENSG00000197123.9	0.608808	1.55725	6.11495	2.47e-09	1.93e-07	10.8056	ZNF679
ENSG00000234997.1	1.16972	2.51885	6.11351	2.49e-09	1.94e-07	10.9241	AC016745.3
ENSG00000234754.1	1.34175	2.77415	6.11165	2.51e-09	1.96e-07	10.8525	C1orf140
ENSG00000267074.1	1.76059	3.37685	6.10921	2.55e-09	1.98e-07	10.5171	RP11-1094M14.5
ENSG00000261130.5	0.837433	1.88788	6.10786	2.57e-09	1.99e-07	10.881	RP11-1021N1.1
ENSG00000268182.5	1.37603	2.75161	6.10797	2.57e-09	1.99e-07	10.7045	SMIM17
ENSG00000108469.14	-0.070856	5.79324	-6.09576	2.75e-09	2.13e-07	8.88847	RECQL5
ENSG00000272831.1	-0.097973	5.75785	-6.08913	2.86e-09	2.21e-07	8.76016	RP11-792A8.4
ENSG00000266967.6	-0.0631287	5.8969	-6.08882	2.86e-09	2.21e-07	8.37197	AARSD1
ENSG00000265303.1	-0.84697	4.72189	-6.08779	2.88e-09	2.22e-07	10.2253	CTD-2510F5.6
ENSG00000277855.1	0.758506	1.83387	6.08604	2.91e-09	2.24e-07	10.7605	RP11-154H23.4
ENSG00000281881.1	1.28812	2.60968	6.08399	2.94e-09	2.26e-07	10.671	SPRY4-IT1
ENSG00000257135.5	-0.18114	5.15624	-6.08362	2.95e-09	2.26e-07	10.2575	RP11-320M2.1
ENSG00000275601.1	-0.129276	5.42637	-6.08162	2.98e-09	2.28e-07	9.80335	AC011330.13
ENSG00000177954.11	0.0398427	6.43412	6.07886	3.03e-09	2.32e-07	-0.680529	RPS27
ENSG00000198740.8	-0.0728609	5.76365	-6.07413	3.11e-09	2.38e-07	8.86015	ZNF652
ENSG00000130520.10	-0.105423	6.05864	-6.07289	3.13e-09	2.39e-07	7.05864	LSM4
ENSG00000254905.1	-1.63388	2.53366	-6.0718	3.15e-09	2.4e-07	10.4646	RP11-712L6.7
ENSG00000104731.13	-0.0689195	5.75361	-6.06914	3.2e-09	2.43e-07	8.91483	KLHDC4
ENSG00000269044.2	-0.107283	5.45709	-6.06605	3.26e-09	2.47e-07	9.70365	CTC-429P9.3
ENSG00000270429.1	0.513222	1.49074	6.06471	3.28e-09	2.49e-07	10.5183	KNOP1P2
ENSG00000269609.5	-0.0951496	5.64164	-6.06398	3.29e-09	2.49e-07	9.19145	RPARP-AS1
ENSG00000267484.1	-0.799239	4.67549	-6.06104	3.35e-09	2.53e-07	10.1028	CTC-518P12.6
ENSG00000139921.12	0.100476	5.69313	6.05989	3.37e-09	2.54e-07	9.43057	TMX1
ENSG00000233903.2	-0.157128	5.28272	-6.05449	3.48e-09	2.61e-07	9.91241	Z83851.4
ENSG00000273812.1	1.25162	2.50101	6.05448	3.48e-09	2.61e-07	10.5684	WI2-87327B8.2
ENSG00000181511.5	0.669685	1.55486	6.05164	3.53e-09	2.65e-07	10.4582	RP4-655L22.4
ENSG00000223837.2	1.61843	2.94298	6.0491	3.58e-09	2.69e-07	10.4035	BRD2-IT1
ENSG00000225178.5	-0.0916688	5.81561	-6.04738	3.62e-09	2.71e-07	8.4033	RPSAP58
ENSG00000268083.5	-1.05638	4.50133	-6.04694	3.63e-09	2.71e-07	10.1778	AC104534.3
ENSG00000255857.5	-0.0870001	5.70061	-6.04516	3.66e-09	2.73e-07	8.95639	PXN-AS1
ENSG00000187833.7	1.14303	2.68756	6.04526	3.66e-09	2.73e-07	10.3998	C2orf78
ENSG00000243232.4	1.84533	3.57071	6.04241	3.72e-09	2.77e-07	10.0895	PCDHAC2
ENSG00000111886.10	1.5318	3.24745	6.03988	3.77e-09	2.8e-07	10.0789	GABRR2
ENSG00000273084.1	-0.1452	5.38514	-6.03675	3.84e-09	2.85e-07	9.59545	RP11-1275H24.3
ENSG00000272644.1	-0.118368	5.51941	-6.03643	3.85e-09	2.85e-07	9.28809	RP11-33O4.1
ENSG00000172270.18	0.059285	6.18389	6.03295	3.92e-09	2.9e-07	0.848299	BSG
ENSG00000274629.1	-1.54452	2.67463	-6.03216	3.94e-09	2.91e-07	10.3008	RP11-92F20.1
ENSG00000204316.12	-0.046038	5.96053	-6.02274	4.16e-09	3.06e-07	7.51105	MRPL38
ENSG00000237510.7	1.06894	2.3202	6.02245	4.16e-09	3.06e-07	10.4328	AC008268.2
ENSG00000268403.2	-0.13973	5.29976	-6.02078	4.2e-09	3.09e-07	9.73658	CTD-2371O3.3
ENSG00000046651.14	-0.078081	5.68819	-6.02029	4.21e-09	3.09e-07	8.84442	OFD1
ENSG00000233762.3	-0.140032	5.45405	-6.01948	4.23e-09	3.1e-07	9.35768	AC007969.5
ENSG00000106400.11	-0.0410535	6.07668	-6.01713	4.29e-09	3.14e-07	6.17656	ZNHIT1
ENSG00000132323.8	-0.0517336	5.79576	-6.01661	4.3e-09	3.14e-07	8.54068	ILKAP
ENSG00000267705.1	-2.00765	1.76508	-6.0154	4.33e-09	3.16e-07	10.081	RP11-108P20.3
ENSG00000237842.2	0.907669	2.23618	6.00741	4.53e-09	3.3e-07	10.3668	RP11-110J1.2
ENSG00000269427.1	-0.115566	5.55164	-6.00323	4.64e-09	3.37e-07	9.02027	CTC-429P9.1
ENSG00000235649.2	0.547195	1.56754	6.00164	4.68e-09	3.4e-07	10.2143	MXRA5Y
ENSG00000144535.19	-0.0571332	5.71138	-6.00121	4.69e-09	3.4e-07	8.72835	DIS3L2
ENSG00000130119.15	0.163216	5.41365	5.99763	4.79e-09	3.46e-07	9.82328	GNL3L
ENSG00000233333.2	0.701553	1.76184	5.99699	4.8e-09	3.47e-07	10.259	RNFT1P2
ENSG00000232298.2	0.578207	1.52304	5.99376	4.89e-09	3.53e-07	10.139	RP11-10N16.3
ENSG00000255811.1	0.722125	1.73937	5.99329	4.9e-09	3.53e-07	10.249	RP1-34M23.5
ENSG00000149716.12	-0.107664	5.65345	-5.99294	4.91e-09	3.54e-07	8.6747	ORAOV1
ENSG00000127586.16	-0.112029	5.61206	-5.99089	4.97e-09	3.57e-07	8.82755	CHTF18
ENSG00000272556.1	-0.120556	5.42303	-5.98863	5.03e-09	3.61e-07	9.32967	RP11-638I8.1
ENSG00000234009.1	-0.15956	5.20862	-5.98826	5.04e-09	3.61e-07	9.63981	RPL5P34
ENSG00000025434.18	-0.065445	5.99072	-5.98604	5.11e-09	3.65e-07	7.19065	NR1H3
ENSG00000100784.9	0.343305	5.06071	5.98569	5.12e-09	3.65e-07	10.2182	RPS6KA5
ENSG00000239920.1	0.587483	1.51367	5.98279	5.2e-09	3.71e-07	10.0687	AC015691.13
ENSG00000095464.9	-0.769764	4.03812	-5.97766	5.35e-09	3.81e-07	10.2077	PDE6C
ENSG00000274383.1	-0.191808	5.39466	-5.97733	5.36e-09	3.81e-07	9.14478	CTD-2017F17.2
ENSG00000237892.1	0.715267	1.76614	5.97164	5.54e-09	3.93e-07	10.1488	KLF7-IT1
ENSG00000256013.1	0.733978	1.75581	5.96787	5.65e-09	4.01e-07	10.0789	RP11-27M24.1
ENSG00000108591.9	-0.0692655	5.82013	-5.96236	5.83e-09	4.13e-07	8.0836	DRG2
ENSG00000137878.16	1.45146	3.03608	5.9621	5.84e-09	4.13e-07	9.84083	GCOM1
ENSG00000260552.1	-0.127314	5.65428	-5.95843	5.96e-09	4.21e-07	8.55371	RP11-49I11.1
ENSG00000278920.1	-0.599973	1.05288	-5.95511	6.07e-09	4.27e-07	10.0596	RP3-412A9.17
ENSG00000236058.3	-0.124347	5.47982	-5.95518	6.07e-09	4.27e-07	8.94758	RP11-215A21.2
ENSG00000254343.2	-0.141233	5.49008	-5.95098	6.21e-09	4.37e-07	8.82274	RP11-760H22.2
ENSG00000213383.2	0.637135	1.60586	5.95008	6.24e-09	4.38e-07	9.94445	AC104297.1
ENSG00000280277.1	0.521136	1.47933	5.94789	6.32e-09	4.43e-07	9.8921	RP1-72A23.4
ENSG00000255035.2	0.724766	1.77047	5.94266	6.51e-09	4.55e-07	9.97234	SDHCP4
ENSG00000256537.4	-0.0756278	5.62297	-5.94213	6.53e-09	4.56e-07	8.62736	SMIM10L1
ENSG00000127720.7	-0.0831817	5.46634	-5.93892	6.64e-09	4.64e-07	8.99492	METTL25
ENSG00000225365.1	0.906852	2.08015	5.93405	6.83e-09	4.76e-07	9.97644	AC078942.1
ENSG00000230099.2	1.94503	3.57774	5.93168	6.92e-09	4.81e-07	9.61231	TRBV5-4
ENSG00000183911.7	0.731356	1.74601	5.93089	6.95e-09	4.83e-07	9.91282	RPL21P132
ENSG00000259219.1	0.946246	2.21032	5.92951	7e-09	4.86e-07	9.93959	CTD-3076O17.2
ENSG00000228265.5	-0.106707	5.5409	-5.92582	7.15e-09	4.95e-07	8.65748	RALY-AS1
ENSG00000067365.14	-0.0702817	5.67283	-5.92551	7.16e-09	4.95e-07	8.37422	METTL22
ENSG00000230865.1	0.873496	2.00883	5.92349	7.24e-09	5e-07	9.92063	TSEN15P1
ENSG00000225573.4	-0.103533	5.62923	-5.92265	7.27e-09	5.02e-07	8.32075	RPL35P5
ENSG00000211792.2	1.60968	3.06687	5.9184	7.45e-09	5.13e-07	9.73574	TRAV14DV4
ENSG00000223705.9	-0.0909823	5.68377	-5.91729	7.49e-09	5.15e-07	8.33423	NSUN5P1
ENSG00000228058.1	0.973942	2.19467	5.91719	7.5e-09	5.15e-07	9.89444	RP11-552D4.1
ENSG00000236996.1	1.17779	2.58834	5.91371	7.64e-09	5.24e-07	9.84809	MLIP-IT1
ENSG00000259607.1	-0.801438	4.8283	-5.91252	7.69e-09	5.27e-07	9.13846	CTD-2647L4.5
ENSG00000238143.1	0.720692	1.74918	5.91204	7.71e-09	5.28e-07	9.77827	RP11-70K10.2
ENSG00000260053.2	0.671142	1.75669	5.9112	7.75e-09	5.29e-07	9.83052	ABCB10P4
ENSG00000253557.5	1.02914	2.34746	5.90633	7.96e-09	5.43e-07	9.83149	RP11-1080G15.1
ENSG00000248206.1	0.592578	1.60016	5.90541	8e-09	5.45e-07	9.69689	RP11-739P1.2
ENSG00000236489.1	0.690717	1.69115	5.90488	8.03e-09	5.46e-07	9.72879	RP11-537I16.2
ENSG00000113749.6	1.77435	3.70892	5.90367	8.08e-09	5.49e-07	9.30696	HRH2
ENSG00000229109.1	0.592158	1.54257	5.9025	8.13e-09	5.51e-07	9.64874	RP11-439K3.1
ENSG00000205643.10	-0.0783618	5.66177	-5.90157	8.18e-09	5.54e-07	8.31186	CDPF1
ENSG00000275183.1	-0.131396	5.48394	-5.90097	8.2e-09	5.55e-07	8.65257	LENG9
ENSG00000234431.2	-0.121816	5.49923	-5.89766	8.35e-09	5.64e-07	8.58477	AC007283.5
ENSG00000225462.1	0.662053	1.70035	5.89386	8.53e-09	5.74e-07	9.67295	FDPSP1
ENSG00000254907.1	0.785659	1.91592	5.89391	8.53e-09	5.74e-07	9.75051	RP11-484D2.2
ENSG00000276819.1	1.38692	2.81217	5.89074	8.68e-09	5.83e-07	9.68596	TRBV15
ENSG00000055813.5	1.77499	3.79875	5.89057	8.69e-09	5.83e-07	9.21546	CCDC85A
ENSG00000239569.3	-0.121489	5.49864	-5.89025	8.7e-09	5.84e-07	8.59989	KMT2E-AS1
ENSG00000254944.1	0.978763	2.15852	5.88951	8.74e-09	5.85e-07	9.74506	ATP5F1P5
ENSG00000229512.1	1.21694	2.41697	5.88502	8.96e-09	5.99e-07	9.70847	AC068580.5
ENSG00000166169.16	-0.0635989	5.74575	-5.88452	8.98e-09	6e-07	7.96555	POLL
ENSG00000275703.1	-1.07642	3.81445	-5.88296	9.06e-09	6.04e-07	9.70879	U47924.32
ENSG00000202538.1	-0.935516	4.85185	-5.87861	9.28e-09	6.18e-07	8.88088	RNU4-2
ENSG00000110719.9	-0.120542	5.94072	-5.87572	9.43e-09	6.27e-07	7.16914	TCIRG1
ENSG00000234367.1	1.25306	2.47929	5.874	9.52e-09	6.32e-07	9.63307	PFN1P3
ENSG00000130313.6	-0.0892499	5.96961	-5.8732	9.56e-09	6.34e-07	6.81841	PGLS
ENSG00000255153.1	-0.128172	5.33963	-5.87199	9.63e-09	6.38e-07	8.84163	TOLLIP-AS1
ENSG00000196388.8	-0.144668	5.30371	-5.87058	9.7e-09	6.42e-07	8.89525	INCA1
ENSG00000267169.1	-0.121177	5.25274	-5.86492	1e-08	6.61e-07	8.96777	CTB-55O6.12
ENSG00000145283.7	1.8136	3.81646	5.86288	1.01e-08	6.68e-07	9.09765	SLC10A6
ENSG00000223343.1	-1.27682	3.39871	-5.86007	1.03e-08	6.77e-07	9.59463	RP13-131K19.2
ENSG00000169231.13	-0.100291	5.6731	-5.85525	1.06e-08	6.94e-07	7.97305	THBS3
ENSG00000247092.6	-0.109679	5.55518	-5.85267	1.07e-08	7.03e-07	8.26181	SNHG10
ENSG00000231292.6	0.948889	2.0612	5.85193	1.08e-08	7.05e-07	9.54964	IGKV1OR2-108
ENSG00000273456.1	-0.150163	5.27604	-5.84929	1.09e-08	7.15e-07	8.82425	RP11-686O6.2
ENSG00000211809.2	1.33999	2.73349	5.84657	1.11e-08	7.24e-07	9.46129	TRAV27
ENSG00000224387.1	0.801748	1.86509	5.84064	1.14e-08	7.46e-07	9.45197	RP3-395M20.2
ENSG00000258179.1	0.819358	1.87361	5.84095	1.14e-08	7.46e-07	9.42083	RP11-248E9.7
ENSG00000267368.1	-0.0942732	5.78567	-5.83953	1.15e-08	7.49e-07	7.44932	UPK3BL
ENSG00000057935.13	-0.0793663	5.74996	-5.83995	1.15e-08	7.48e-07	7.67976	MTA3
ENSG00000259305.5	-0.117631	5.41146	-5.8379	1.16e-08	7.54e-07	8.527	ZHX1-C8orf76
ENSG00000169397.3	0.752731	1.8691	5.83798	1.16e-08	7.54e-07	9.43699	RNASE3
ENSG00000270876.1	1.4468	2.88679	5.83747	1.16e-08	7.54e-07	9.29711	ZNF30-AS1
ENSG00000220201.7	-0.12527	5.39201	-5.83636	1.17e-08	7.58e-07	8.49174	ZGLP1
ENSG00000138399.17	-0.0834487	5.72464	-5.83206	1.2e-08	7.75e-07	7.68624	FASTKD1
ENSG00000227487.3	0.983862	2.17503	5.82879	1.22e-08	7.88e-07	9.43292	NCAM1-AS1
ENSG00000279738.1	-0.365083	4.40097	-5.82777	1.23e-08	7.91e-07	9.41385	RP5-1014D13.2
ENSG00000173239.13	0.807963	1.98209	5.82501	1.25e-08	8.02e-07	9.37995	LIPM
ENSG00000211727.3	1.50046	2.92952	5.82383	1.25e-08	8.07e-07	9.28231	TRBV7-6
ENSG00000142544.6	-0.111542	5.40476	-5.82319	1.26e-08	8.08e-07	8.4586	CTU1
ENSG00000119725.17	0.0964841	5.74663	5.82171	1.27e-08	8.14e-07	8.1109	ZNF410
ENSG00000169313.9	1.80884	3.9201	5.81842	1.29e-08	8.27e-07	8.83853	P2RY12
ENSG00000166136.15	-0.0516503	6.12314	-5.81698	1.3e-08	8.32e-07	4.1779	NDUFB8
ENSG00000260622.1	0.586205	1.57641	5.81741	1.3e-08	8.31e-07	9.21974	RP11-690I21.3
ENSG00000255135.3	-0.109221	5.59738	-5.8154	1.31e-08	8.38e-07	7.89186	RP11-111M22.3
ENSG00000249212.1	0.929352	2.15239	5.81402	1.32e-08	8.42e-07	9.34942	ATP1B1P1
ENSG00000234807.5	1.20525	2.60602	5.81483	1.32e-08	8.39e-07	9.29065	LINC01135
ENSG00000269941.1	-2.0258	1.75793	-5.81351	1.33e-08	8.42e-07	9.05755	RP5-1172N10.4
ENSG00000282651.1	1.33313	2.66097	5.81365	1.33e-08	8.42e-07	9.3317	CH17-224D4.2
ENSG00000276991.1	0.87129	1.98132	5.8112	1.34e-08	8.52e-07	9.33731	MIAT_exon5_3
ENSG00000233860.1	0.686528	1.73829	5.8099	1.35e-08	8.56e-07	9.26459	RP11-359D14.2
ENSG00000235677.1	1.39711	2.93794	5.81073	1.35e-08	8.53e-07	9.13143	NPM1P26
ENSG00000204584.1	-0.361891	4.8111	-5.80657	1.38e-08	8.7e-07	9.01988	RP11-304F15.3
ENSG00000278263.2	1.0108	2.22065	5.80592	1.38e-08	8.72e-07	9.31392	RP11-294C11.2
ENSG00000268205.1	-0.0789422	5.55992	-5.80486	1.39e-08	8.76e-07	8.08301	CTC-444N24.11
ENSG00000228315.11	-0.129726	5.57596	-5.80114	1.42e-08	8.92e-07	7.92326	GUSBP11
ENSG00000259096.1	0.538526	1.55014	5.80173	1.42e-08	8.9e-07	9.14675	FAM35CP
ENSG00000275936.1	-0.610389	4.60689	-5.79722	1.45e-08	9.1e-07	8.97295	RP1-278C19.8
ENSG00000229029.2	0.59914	1.64076	5.78954	1.51e-08	9.48e-07	9.11986	CDCA4P1
ENSG00000214837.8	1.19993	4.86911	5.78818	1.52e-08	9.53e-07	8.98297	LINC01347
ENSG00000249858.2	0.951038	2.23495	5.78545	1.55e-08	9.66e-07	9.20022	SNX5P1
ENSG00000232063.1	1.46173	3.32658	5.78071	1.59e-08	9.9e-07	8.73362	RP11-307E17.8
ENSG00000156136.9	0.144634	5.57643	5.77931	1.6e-08	9.97e-07	8.35568	DCK
ENSG00000260139.6	0.620403	1.67282	5.77791	1.61e-08	1e-06	9.10084	CSPG4P13
ENSG00000175054.14	-0.0612012	5.61138	-5.7776	1.62e-08	1e-06	7.79957	ATR
ENSG00000184056.14	-0.0574448	5.66285	-5.77553	1.63e-08	1.01e-06	7.61159	VPS33B
ENSG00000214077.4	1.56584	3.19581	5.77464	1.64e-08	1.02e-06	8.84573	GNAQP1
ENSG00000166788.9	-0.0714603	5.68548	-5.77357	1.65e-08	1.02e-06	7.48318	SAAL1
ENSG00000261840.2	-0.217594	5.22346	-5.77295	1.66e-08	1.02e-06	8.36409	RP11-146F11.1
ENSG00000213918.10	-0.116797	5.45007	-5.76843	1.7e-08	1.05e-06	8.02368	DNASE1
ENSG00000119655.8	0.13173	6.07677	5.76832	1.7e-08	1.05e-06	5.50351	NPC2
ENSG00000269958.1	-0.0944305	5.58485	-5.76661	1.71e-08	1.06e-06	7.75457	RP11-73M18.8
ENSG00000188013.6	1.29622	2.71096	5.76544	1.73e-08	1.06e-06	8.96027	MEIS3P2
ENSG00000262497.1	1.3757	2.83251	5.76547	1.73e-08	1.06e-06	8.9267	FAM187B2P
ENSG00000186162.10	-0.0778843	5.68675	-5.76245	1.75e-08	1.08e-06	7.47046	CIDECP
ENSG00000262533.1	-0.444033	5.38563	-5.76134	1.76e-08	1.08e-06	7.45017	RP11-667K14.4
ENSG00000229308.1	1.1684	2.50262	5.75797	1.8e-08	1.1e-06	9.04829	AC010084.1
ENSG00000260257.2	-0.111447	5.421	-5.75484	1.83e-08	1.12e-06	8.07241	RP5-1085F17.3
ENSG00000271288.1	0.843225	1.95944	5.75357	1.84e-08	1.12e-06	9.00626	IGHV1OR15-3
ENSG00000263326.1	1.09828	2.38263	5.75165	1.86e-08	1.13e-06	9.01152	RP11-266L9.6
ENSG00000279632.1	0.627278	1.65721	5.74837	1.89e-08	1.15e-06	8.92869	RP11-286N22.6
ENSG00000249978.1	1.33614	2.75355	5.74354	1.94e-08	1.18e-06	8.94024	TRGV7
ENSG00000276407.4	1.22567	2.53624	5.74243	1.96e-08	1.19e-06	8.98251	RP11-407B7.3
ENSG00000248998.2	0.505353	1.46428	5.73825	2e-08	1.21e-06	8.75712	EFTUD1P2
ENSG00000269349.1	0.718777	1.82764	5.73512	2.03e-08	1.23e-06	8.89608	CTD-3099C6.5
ENSG00000127325.18	0.850665	1.97305	5.73477	2.04e-08	1.23e-06	8.94629	BEST3
ENSG00000229677.1	0.76634	1.84386	5.72891	2.1e-08	1.27e-06	8.88974	RP11-383F6.1
ENSG00000260563.3	-0.107168	5.41376	-5.72859	2.11e-08	1.27e-06	7.95621	RP13-516M14.1
ENSG00000085433.15	0.132191	5.311	5.72648	2.13e-08	1.28e-06	8.48903	WDR47
ENSG00000181404.15	-0.0702336	5.66511	-5.72225	2.18e-08	1.31e-06	7.33501	WASH1
ENSG00000270903.1	1.36701	2.88296	5.71789	2.23e-08	1.34e-06	8.65864	HNRNPA3P9
ENSG00000272386.1	-0.668314	4.56408	-5.71428	2.28e-08	1.37e-06	8.51469	RP11-666A8.12
ENSG00000144026.11	-0.0770413	5.54153	-5.71012	2.33e-08	1.4e-06	7.6047	ZNF514
ENSG00000115290.9	-0.121878	5.84229	-5.70856	2.35e-08	1.41e-06	6.52882	GRB14
ENSG00000198937.8	-0.0774573	5.95723	-5.70742	2.36e-08	1.41e-06	5.98937	CCDC167
ENSG00000219027.2	0.830206	1.94444	5.70756	2.36e-08	1.41e-06	8.80694	RPS3AP2
ENSG00000072134.15	-0.0772549	5.58539	-5.70057	2.45e-08	1.46e-06	7.48197	EPN2
ENSG00000216835.3	0.851534	2.05499	5.70021	2.46e-08	1.46e-06	8.76622	RBMXP1
ENSG00000279010.1	-0.740162	3.40361	-5.69934	2.47e-08	1.47e-06	8.62416	RP5-1039K5.19
ENSG00000227212.3	1.94208	3.42953	5.69923	2.47e-08	1.47e-06	8.5093	PFN1P6
ENSG00000065802.11	-0.0856745	5.69965	-5.69808	2.48e-08	1.48e-06	7.06703	ASB1
ENSG00000213770.3	0.588383	1.51795	5.69622	2.51e-08	1.49e-06	8.55275	FAM210CP
ENSG00000281501.1	-0.12069	5.61776	-5.69497	2.53e-08	1.5e-06	7.17309	SEPSECS-AS1
ENSG00000032444.15	-0.0594236	5.85945	-5.69469	2.53e-08	1.5e-06	6.39026	PNPLA6
ENSG00000264769.1	1.45955	2.86827	5.6937	2.54e-08	1.5e-06	8.60887	RP11-498C9.12
ENSG00000049449.8	-0.11876	5.93025	-5.68898	2.61e-08	1.54e-06	5.97934	RCN1
ENSG00000140400.14	-0.104212	5.93366	-5.6859	2.65e-08	1.56e-06	6.04343	MAN2C1
ENSG00000177425.10	-0.0834452	5.75127	-5.68486	2.67e-08	1.57e-06	6.86107	PAWR
ENSG00000226549.3	0.925409	2.22236	5.6785	2.76e-08	1.62e-06	8.66465	SCDP1
ENSG00000261351.2	-0.106693	5.18178	-5.67575	2.8e-08	1.65e-06	8.09575	CTD-3185P2.1
ENSG00000182004.12	-0.0746718	6.08787	-5.67429	2.82e-08	1.66e-06	4.71925	SNRPE
ENSG00000211799.3	1.9594	3.58611	5.67414	2.83e-08	1.66e-06	8.33918	TRAV19
ENSG00000249245.2	0.740525	1.9244	5.67313	2.84e-08	1.66e-06	8.62569	RP11-557J10.3
ENSG00000232303.2	1.87325	3.60121	5.67251	2.85e-08	1.67e-06	8.26097	DFFBP1
ENSG00000243415.2	0.671668	1.69672	5.67123	2.87e-08	1.68e-06	8.53231	RP11-274H2.2
ENSG00000184924.5	-0.0632994	5.84829	-5.66986	2.89e-08	1.69e-06	6.27889	PTRHD1
ENSG00000234332.1	0.679581	1.755	5.66773	2.93e-08	1.7e-06	8.50259	BCAS2P2
ENSG00000262171.1	0.618022	1.62893	5.66385	2.99e-08	1.74e-06	8.44738	CTA-972D3.2
ENSG00000205041.1	1.45093	3.08149	5.65992	3.05e-08	1.77e-06	8.28849	CTC-425O23.2
ENSG00000235376.5	0.576882	1.62979	5.65937	3.06e-08	1.78e-06	8.47707	RPEL1
ENSG00000263986.1	-0.178494	5.77637	-5.65853	3.07e-08	1.78e-06	6.22764	RP11-746M1.1
ENSG00000267598.1	0.597117	1.52624	5.65771	3.09e-08	1.79e-06	8.35702	CTC-250I14.6
ENSG00000172717.15	-1.02159	3.49265	-5.6541	3.15e-08	1.82e-06	8.51808	FAM71D
ENSG00000183444.10	-0.103799	5.68631	-5.65391	3.15e-08	1.82e-06	6.80154	OR7E38P
ENSG00000141258.12	-0.0881529	5.71421	-5.65284	3.17e-08	1.83e-06	6.80499	SGSM2
ENSG00000105205.6	0.694421	1.75283	5.65078	3.2e-08	1.85e-06	8.41438	CLC
ENSG00000181800.5	0.853906	2.09421	5.64883	3.24e-08	1.86e-06	8.51491	CELF2-AS1
ENSG00000196427.13	0.618299	1.68181	5.63888	3.41e-08	1.96e-06	8.35413	NBPF4
ENSG00000219500.1	-0.348861	0.989954	-5.63635	3.46e-08	1.99e-06	8.26375	RP11-15J23.1
ENSG00000278616.1	1.77777	3.73351	5.63388	3.51e-08	2.01e-06	7.99971	BEND3P3
ENSG00000176014.12	-0.0895349	5.8222	-5.63143	3.55e-08	2.03e-06	6.17841	TUBB6
ENSG00000279530.1	0.813937	2.08467	5.6312	3.56e-08	2.03e-06	8.4242	AC092881.1
ENSG00000217862.2	0.798118	1.83384	5.63003	3.58e-08	2.04e-06	8.36732	HIST1H4PS1
ENSG00000281457.1	-0.818191	5.00654	-5.62929	3.59e-08	2.05e-06	7.39635	AC010168.1
ENSG00000218283.2	0.340011	5.63702	5.62787	3.62e-08	2.06e-06	7.80878	MORF4L1P1
ENSG00000249251.1	0.662397	1.65889	5.62665	3.64e-08	2.07e-06	8.26613	PGAM1P8
ENSG00000226751.2	1.52222	3.1229	5.62537	3.67e-08	2.09e-06	8.18495	AF127936.5
ENSG00000171720.9	-0.0562494	5.8921	-5.6247	3.68e-08	2.09e-06	6.07023	HDAC3
ENSG00000213613.2	1.13088	2.42031	5.62222	3.73e-08	2.12e-06	8.35468	RP11-380G5.3
ENSG00000244234.1	0.915327	2.15878	5.62149	3.75e-08	2.12e-06	8.37752	GMCL1P1
ENSG00000232536.1	0.952691	2.14669	5.62111	3.75e-08	2.12e-06	8.37563	RP11-74C1.4
ENSG00000226210.3	-0.0977818	5.70848	-5.62056	3.76e-08	2.13e-06	6.59407	WASH7P
ENSG00000274929.1	-0.686852	4.39067	-5.61855	3.81e-08	2.15e-06	8.18566	RP11-165D7.5
ENSG00000184281.14	-0.0494776	5.86721	-5.61601	3.86e-08	2.18e-06	5.94876	TSSC4
ENSG00000213240.8	0.589293	1.5975	5.61578	3.86e-08	2.18e-06	8.1927	NOTCH2NL
ENSG00000138286.14	-0.06445	5.73135	-5.61209	3.94e-08	2.22e-06	6.60301	FAM149B1
ENSG00000215482.3	0.623056	1.61547	5.60961	3.99e-08	2.24e-06	8.16515	CALM2P3
ENSG00000169228.13	-0.0628934	5.84804	-5.6046	4.1e-08	2.3e-06	6.06013	RAB24
ENSG00000202198.1	-0.114125	5.81802	-5.59823	4.24e-08	2.38e-06	5.87205	RN7SK
ENSG00000105519.12	-0.122698	5.68307	-5.59471	4.32e-08	2.42e-06	6.57275	CAPS
ENSG00000268509.2	0.677636	1.78256	5.59358	4.35e-08	2.43e-06	8.17411	RP11-572B2.1
ENSG00000267764.1	0.506631	1.43411	5.58665	4.51e-08	2.52e-06	7.95175	RP11-484L8.1
ENSG00000263301.1	0.57878	1.50588	5.57779	4.73e-08	2.64e-06	7.93848	RP11-104H15.8
ENSG00000228307.1	0.689339	1.80542	5.57668	4.75e-08	2.65e-06	8.07682	OR2S1P
ENSG00000240322.3	0.752825	1.79981	5.57538	4.79e-08	2.67e-06	8.08554	RN7SL481P
ENSG00000096093.14	-0.10679	5.39674	-5.57446	4.81e-08	2.67e-06	7.19046	EFHC1
ENSG00000186431.18	1.19365	2.68541	5.57376	4.83e-08	2.68e-06	8.07556	FCAR
ENSG00000248966.1	0.50991	1.48378	5.57242	4.86e-08	2.7e-06	7.93562	BCLAF1P1
ENSG00000241490.1	0.697317	1.83047	5.57053	4.91e-08	2.72e-06	8.08718	RP11-553L6.2
ENSG00000242082.1	1.16684	2.49156	5.57066	4.91e-08	2.72e-06	8.08223	RP1-90G24.10
ENSG00000229422.1	0.748094	1.84142	5.56532	5.05e-08	2.79e-06	8.06306	RP11-262H14.5
ENSG00000262714.1	0.455645	1.39906	5.56482	5.06e-08	2.8e-06	7.82444	RP11-44F14.8
ENSG00000102218.5	0.158007	5.49102	5.5643	5.08e-08	2.8e-06	7.42577	RP2
ENSG00000146556.14	-0.0622433	5.68674	-5.56335	5.1e-08	2.81e-06	6.44176	WASH2P
ENSG00000199994.1	-0.379868	1.00601	-5.563	5.11e-08	2.81e-06	8.05548	RNA5SP145
ENSG00000232504.4	1.55336	3.24233	5.55899	5.22e-08	2.87e-06	7.78978	ST3GAL5-AS1
ENSG00000232926.1	1.6608	3.25161	5.55451	5.34e-08	2.94e-06	7.79717	AC000078.5
ENSG00000253645.1	1.07678	2.25286	5.55275	5.39e-08	2.96e-06	8.03222	CTD-2544N14.3
ENSG00000232949.1	0.542595	1.50037	5.54563	5.6e-08	3.07e-06	7.77251	AC002480.4
ENSG00000266708.1	1.31876	2.81568	5.54555	5.6e-08	3.07e-06	7.83445	RP11-661O13.1
ENSG00000269904.2	1.62204	3.69079	5.54424	5.64e-08	3.08e-06	7.55824	MAP2K4P1
ENSG00000197989.13	-0.0952583	5.67356	-5.54321	5.67e-08	3.1e-06	6.35114	SNHG12
ENSG00000272853.1	-0.135243	5.19612	-5.5414	5.73e-08	3.12e-06	7.38534	RP11-398C13.6
ENSG00000119616.11	0.139168	5.67813	5.54002	5.77e-08	3.14e-06	6.84527	FCF1
ENSG00000197275.12	-0.112454	5.42071	-5.53839	5.82e-08	3.17e-06	6.96792	RAD54B
ENSG00000237840.6	-0.126527	5.20561	-5.537	5.86e-08	3.19e-06	7.31611	FAM21FP
ENSG00000267322.2	-0.138322	5.50064	-5.53624	5.89e-08	3.2e-06	6.69906	SNHG22
ENSG00000231628.1	1.50538	3.24473	5.53563	5.9e-08	3.2e-06	7.6226	RP3-355L5.4
ENSG00000237233.2	1.15644	2.58474	5.53297	5.99e-08	3.24e-06	7.86766	TMEM26-AS1
ENSG00000179967.11	-0.102664	5.58368	-5.53011	6.08e-08	3.29e-06	6.51308	PPP1R14BP3
ENSG00000213213.13	-0.177905	5.31511	-5.52728	6.17e-08	3.34e-06	6.99577	CCDC183
ENSG00000217929.3	0.444233	1.42901	5.52581	6.22e-08	3.36e-06	7.65118	CICP18
ENSG00000248275.1	-0.0861344	5.71216	-5.52407	6.27e-08	3.38e-06	6.11538	TRIM52-AS1
ENSG00000250492.1	0.85375	2.19189	5.52276	6.32e-08	3.4e-06	7.86122	INTS6P1
ENSG00000274363.1	-0.985155	3.72602	-5.52073	6.39e-08	3.44e-06	7.87478	RP11-104O19.4
ENSG00000100916.13	0.088739	5.44115	5.51637	6.53e-08	3.51e-06	7.11523	BRMS1L
ENSG00000260929.1	0.677551	1.78511	5.516	6.55e-08	3.52e-06	7.76306	RP11-327F22.1
ENSG00000215012.8	-0.102554	5.53491	-5.51445	6.6e-08	3.54e-06	6.60552	C22orf29
ENSG00000260349.1	-0.681885	1.02506	-5.51152	6.7e-08	3.59e-06	7.82716	RP11-473I1.5
ENSG00000226525.5	-0.136812	5.36951	-5.51012	6.75e-08	3.61e-06	6.8339	RPS7P10
ENSG00000267142.1	0.628648	1.7318	5.50892	6.79e-08	3.63e-06	7.73631	CTD-3162L10.5
ENSG00000158552.12	-0.0438372	5.92488	-5.50828	6.82e-08	3.63e-06	5.01626	ZFAND2B
ENSG00000257803.2	0.483949	1.54644	5.50821	6.82e-08	3.63e-06	7.65749	RP11-575G13.2
ENSG00000100341.11	0.809275	1.97612	5.50833	6.82e-08	3.63e-06	7.80678	PNPLA5
ENSG00000260806.1	-0.144213	5.18022	-5.50646	6.88e-08	3.66e-06	7.18217	RP11-872J21.3
ENSG00000102886.14	-0.157113	5.30454	-5.50624	6.89e-08	3.66e-06	6.9353	GDPD3
ENSG00000271161.1	1.23884	2.56672	5.50592	6.9e-08	3.67e-06	7.74565	BOLA2P2
ENSG00000187912.11	1.19762	2.71201	5.50426	6.96e-08	3.69e-06	7.65752	CLEC17A
ENSG00000269176.2	-0.0944626	5.44508	-5.50399	6.97e-08	3.69e-06	6.75421	RP11-727F15.12
ENSG00000250859.1	0.902274	4.75732	5.5036	6.99e-08	3.7e-06	7.6626	HNRNPKP1
ENSG00000230838.1	1.93489	3.72464	5.50269	7.02e-08	3.71e-06	7.44928	AC093850.2
ENSG00000279800.2	1.00127	2.50043	5.49983	7.13e-08	3.76e-06	7.67745	ABBA01017803.1
ENSG00000253971.1	0.640372	1.66877	5.49938	7.14e-08	3.77e-06	7.67121	CDC42P3
ENSG00000167792.11	-0.0778481	6.09089	-5.4957	7.28e-08	3.84e-06	3.48679	NDUFV1
ENSG00000253356.1	-1.95006	1.75253	-5.49485	7.31e-08	3.85e-06	7.50523	RP11-90P5.2
ENSG00000276529.1	-0.111396	5.58378	-5.49225	7.41e-08	3.9e-06	6.217	AP001505.10
ENSG00000266389.1	1.03684	2.29678	5.49074	7.47e-08	3.93e-06	7.72827	CTB-41I6.1
ENSG00000240230.5	-0.0730218	5.53521	-5.49013	7.5e-08	3.93e-06	6.49827	COX19
ENSG00000259381.2	1.19253	2.65069	5.4882	7.57e-08	3.97e-06	7.60507	RP11-192M23.1
ENSG00000174842.16	-0.081163	5.52309	-5.48534	7.69e-08	4.03e-06	6.4782	GLMN
ENSG00000258964.1	0.593111	1.53372	5.48441	7.73e-08	4.04e-06	7.4858	RP11-618G20.1
ENSG00000167378.8	-0.0705829	5.61932	-5.48204	7.82e-08	4.09e-06	6.22937	IRGQ
ENSG00000204962.5	0.708977	1.85878	5.48053	7.88e-08	4.11e-06	7.62492	PCDHA8
ENSG00000101104.12	-0.114102	5.75122	-5.48024	7.9e-08	4.12e-06	5.74108	PABPC1L
ENSG00000146540.14	-0.0716859	5.95668	-5.47976	7.92e-08	4.12e-06	4.84727	C7orf50
ENSG00000204410.14	-0.102869	5.60331	-5.4779	7.99e-08	4.16e-06	6.20772	MSH5
ENSG00000236570.1	0.547676	1.51926	5.47492	8.12e-08	4.22e-06	7.46881	RAD23BP1
ENSG00000263311.1	1.24537	2.6426	5.47289	8.2e-08	4.26e-06	7.60912	RP11-498D10.8
ENSG00000221838.9	-0.0684015	5.65906	-5.46941	8.35e-08	4.33e-06	6.05692	AP4M1
ENSG00000203855.7	0.636263	1.70475	5.46774	8.43e-08	4.37e-06	7.52196	HSD3BP4
ENSG00000224448.1	0.973681	2.14922	5.46616	8.5e-08	4.4e-06	7.60762	GS1-259H13.7
ENSG00000251303.1	0.822441	1.95803	5.46546	8.53e-08	4.41e-06	7.58191	CAB39P1
ENSG00000233231.1	1.61906	3.34756	5.46178	8.69e-08	4.49e-06	7.2933	HNRNPA1P49
ENSG00000189280.3	1.70728	3.71093	5.45857	8.84e-08	4.56e-06	7.18589	GJB5
ENSG00000229688.7	0.928652	2.19647	5.45816	8.86e-08	4.56e-06	7.56786	ISPD-AS1
ENSG00000143882.9	-0.131737	5.17964	-5.45668	8.93e-08	4.59e-06	6.98084	ATP6V1C2
ENSG00000245667.2	0.641411	1.68306	5.45651	8.94e-08	4.59e-06	7.44921	RP5-940J5.8
ENSG00000240809.1	1.65651	3.99198	5.45263	9.12e-08	4.68e-06	7.08718	RP11-550F7.1
ENSG00000258199.1	-0.192103	5.34743	-5.4511	9.19e-08	4.72e-06	6.4945	RP11-977G19.5
ENSG00000069943.9	-0.0709938	5.679	-5.4502	9.23e-08	4.73e-06	5.88816	PIGB
ENSG00000267076.1	0.672073	1.72516	5.44994	9.25e-08	4.73e-06	7.39396	CCDC58P3
ENSG00000183921.7	-1.17524	2.52106	-5.4488	9.3e-08	4.76e-06	7.25307	SDR42E2
ENSG00000133027.17	-0.139211	5.96106	-5.44354	9.56e-08	4.88e-06	4.50028	PEMT
ENSG00000214087.8	-0.0659935	5.82956	-5.44328	9.57e-08	4.88e-06	5.29753	ARL16
ENSG00000211812.1	0.758921	1.85102	5.4417	9.65e-08	4.92e-06	7.41614	TRAV26-2
ENSG00000263393.1	1.03472	2.26877	5.43853	9.81e-08	5e-06	7.46317	RP11-53I6.4
ENSG00000135679.21	-0.105358	5.92828	-5.43834	9.82e-08	5e-06	4.81218	MDM2
ENSG00000266969.1	1.10204	2.35119	5.43598	9.94e-08	5.04e-06	7.44684	RP11-773H22.4
ENSG00000279225.1	-1.19359	3.73478	-5.4359	9.95e-08	5.04e-06	7.44214	RP11-2K6.1
ENSG00000229447.2	1.53628	3.03102	5.43588	9.95e-08	5.04e-06	7.30296	RP11-490K7.4
ENSG00000234345.2	0.462084	1.44353	5.4343	1e-07	5.08e-06	7.19157	LL0XNC01-116E7.1
ENSG00000223745.7	-0.10327	5.5442	-5.43269	1.01e-07	5.12e-06	6.14783	RP4-717I23.3
ENSG00000276698.1	-0.151002	5.16211	-5.43012	1.02e-07	5.18e-06	6.818	RP11-468E2.10
ENSG00000083937.8	0.0797503	5.76995	5.42978	1.03e-07	5.18e-06	5.87508	CHMP2B
ENSG00000086065.13	0.0932471	5.90212	5.42477	1.05e-07	5.31e-06	5.37149	CHMP5
ENSG00000274024.1	0.79207	2.0207	5.42614	1.05e-07	5.28e-06	7.41071	RP13-210D15.8
ENSG00000254013.1	1.19967	2.77835	5.42371	1.06e-07	5.33e-06	7.23879	MAP2K1P1
ENSG00000258064.1	1.94022	3.47853	5.42421	1.06e-07	5.32e-06	7.20733	RP11-293I14.2
ENSG00000265485.5	0.75151	2.07484	5.41758	1.09e-07	5.49e-06	7.36873	RP11-449D8.1
ENSG00000163701.18	-0.166204	5.50542	-5.41636	1.1e-07	5.52e-06	6.07087	IL17RE
ENSG00000269930.1	-0.162608	5.40202	-5.41526	1.11e-07	5.55e-06	6.25754	RP11-932O9.9
ENSG00000160813.6	-0.0650669	5.83923	-5.40968	1.14e-07	5.71e-06	5.05201	PPP1R35
ENSG00000187258.13	0.483416	1.46109	5.40708	1.15e-07	5.78e-06	7.0684	NPSR1
ENSG00000275254.1	0.699157	1.68455	5.4053	1.17e-07	5.82e-06	7.16752	FTX_3
ENSG00000261207.1	1.47153	3.00412	5.40456	1.17e-07	5.84e-06	7.14368	LA16c-361A3.3
ENSG00000206573.8	-0.0850115	5.74112	-5.40279	1.18e-07	5.88e-06	5.39413	THUMPD3-AS1
ENSG00000226798.1	0.641226	1.66051	5.40301	1.18e-07	5.88e-06	7.14417	RP11-289F5.1
ENSG00000255191.1	1.87993	3.47822	5.40301	1.18e-07	5.88e-06	7.11875	RP11-626H12.1
ENSG00000174177.12	-0.0663198	5.70189	-5.40099	1.19e-07	5.92e-06	5.51278	CTU2
ENSG00000116514.16	0.1242	5.62307	5.39981	1.2e-07	5.96e-06	6.23672	RNF19B
ENSG00000234851.4	0.0426578	6.26234	5.39787	1.21e-07	6e-06	-2.75654	RPL23AP42
ENSG00000124549.14	0.154884	5.17187	5.39863	1.21e-07	5.99e-06	6.98803	BTN2A3P
ENSG00000278197.1	0.564325	1.50472	5.39709	1.22e-07	6.02e-06	7.03794	RP11-539D10.2
ENSG00000277209.1	-0.135433	5.6334	-5.39469	1.23e-07	6.09e-06	5.53349	RPPH1
ENSG00000142530.10	-0.144266	5.43091	-5.39216	1.25e-07	6.16e-06	6.12672	FAM71E1
ENSG00000158955.10	1.29796	2.95627	5.39192	1.25e-07	6.16e-06	7.05537	WNT9B
ENSG00000178115.11	1.25992	2.7713	5.3889	1.27e-07	6.25e-06	7.16805	GOLGA8Q
ENSG00000259071.1	-1.52935	2.45046	-5.38655	1.28e-07	6.32e-06	7.05064	RP11-247L20.4
ENSG00000273388.1	0.531887	1.49889	5.38771	1.28e-07	6.29e-06	6.98029	RP11-401O9.4
ENSG00000214659.4	0.705347	1.8695	5.38611	1.29e-07	6.33e-06	7.19217	KRT8P26
ENSG00000258344.1	0.913924	2.12382	5.38233	1.31e-07	6.44e-06	7.20158	RP11-968A15.8
ENSG00000279375.1	0.711317	1.77732	5.38154	1.32e-07	6.46e-06	7.1123	CH17-140K24.6
ENSG00000277128.1	0.82686	1.96645	5.38062	1.32e-07	6.49e-06	7.18225	RP11-146E13.4
ENSG00000257017.8	-0.151458	6.45687	-5.3782	1.34e-07	6.56e-06	-6.26231	HP
ENSG00000126249.7	-0.0806893	5.66468	-5.37896	1.34e-07	6.54e-06	5.53646	PDCD2L
ENSG00000110492.15	-0.19454	6.06552	-5.37624	1.35e-07	6.62e-06	3.08612	MDK
ENSG00000278942.1	0.475732	1.43129	5.37434	1.37e-07	6.67e-06	6.88816	LA16c-390H2.1
ENSG00000143207.19	-0.0596376	5.89607	-5.37136	1.39e-07	6.77e-06	4.56657	RFWD2
ENSG00000260256.1	0.987542	2.15873	5.37081	1.39e-07	6.78e-06	7.14646	AP001063.1
ENSG00000174721.9	-0.179541	5.06307	-5.36761	1.42e-07	6.89e-06	6.62923	FGFBP3
ENSG00000213015.8	-0.0737973	5.70109	-5.36715	1.42e-07	6.9e-06	5.32326	ZNF580
ENSG00000260628.5	1.93573	3.75633	5.3665	1.42e-07	6.91e-06	6.81407	RP11-1166P10.1
ENSG00000070193.4	0.743269	1.90276	5.36239	1.45e-07	7.05e-06	7.0885	FGF10
ENSG00000275559.1	1.32504	2.59274	5.35718	1.49e-07	7.24e-06	7.0698	DLEU2_6
ENSG00000131495.8	-0.112945	6.08867	-5.35256	1.53e-07	7.4e-06	2.80094	NDUFA2
ENSG00000226881.5	0.543442	1.48162	5.35018	1.55e-07	7.48e-06	6.78714	H3F3AP5
ENSG00000173626.9	1.23481	2.97462	5.35038	1.55e-07	7.48e-06	6.8563	TRAPPC3L
ENSG00000165527.6	0.072046	5.846	5.34753	1.57e-07	7.57e-06	5.15717	ARF6
ENSG00000159860.6	1.46738	3.1764	5.34297	1.61e-07	7.75e-06	6.78354	TCAF2P1
ENSG00000214338.10	1.19383	2.86281	5.33966	1.63e-07	7.87e-06	6.82394	SOGA3
ENSG00000237917.1	0.633695	1.79087	5.3336	1.68e-07	8.11e-06	6.89607	PARP4P1
ENSG00000247516.4	-0.171178	5.56951	-5.33232	1.7e-07	8.15e-06	5.35963	MIR4458HG
ENSG00000279753.1	-0.0942632	5.85953	-5.33236	1.7e-07	8.15e-06	4.21561	AC011558.5
ENSG00000248896.2	1.32392	2.964	5.33056	1.71e-07	8.21e-06	6.82383	CTD-2135J3.3
ENSG00000272150.5	0.429393	5.00855	5.32892	1.73e-07	8.27e-06	6.93113	NBPF25P
ENSG00000259172.1	-0.145312	5.54037	-5.3257	1.75e-07	8.4e-06	5.38518	RP11-299G20.2
ENSG00000224032.6	-0.0843154	5.8434	-5.32467	1.76e-07	8.43e-06	4.5866	EPB41L4A-AS1
ENSG00000263798.1	0.598936	1.56987	5.3249	1.76e-07	8.43e-06	6.72601	RP11-6N17.9
ENSG00000227329.2	0.676241	1.68869	5.32406	1.77e-07	8.45e-06	6.76917	RP11-258C19.4
ENSG00000263624.1	0.69146	1.87447	5.32371	1.77e-07	8.45e-06	6.89161	RP11-45M22.3
ENSG00000162496.8	0.123018	6.09059	5.31709	1.83e-07	8.74e-06	3.03377	DHRS3
ENSG00000269901.1	0.788233	1.89573	5.31536	1.85e-07	8.8e-06	6.84271	RP11-178L8.9
ENSG00000168214.20	-0.0581792	5.70052	-5.31414	1.86e-07	8.85e-06	5.03445	RBPJ
ENSG00000169271.2	0.703063	1.79202	5.31399	1.86e-07	8.85e-06	6.80346	HSPB3
ENSG00000129965.13	1.2794	2.70654	5.31093	1.89e-07	8.98e-06	6.84108	INS-IGF2
ENSG00000230952.1	0.579409	1.55234	5.30789	1.92e-07	9.11e-06	6.63924	AC099344.2
ENSG00000243926.1	-0.115033	5.60137	-5.30706	1.93e-07	9.14e-06	5.26829	TIPARP-AS1
ENSG00000123268.8	0.0875853	5.69228	5.30547	1.94e-07	9.2e-06	5.56423	ATF1
ENSG00000213111.5	1.06185	2.3101	5.30603	1.94e-07	9.18e-06	6.83627	COX5BP2
ENSG00000235436.10	0.554787	1.59455	5.30011	2e-07	9.44e-06	6.62839	DPY19L2P4
ENSG00000281991.1	-0.133187	5.58646	-5.29892	2.01e-07	9.49e-06	5.28798	TMEM265
ENSG00000256577.2	0.706365	1.83658	5.29816	2.02e-07	9.52e-06	6.71029	RP11-283I3.2
ENSG00000237888.1	0.97281	2.24312	5.29797	2.02e-07	9.52e-06	6.79786	AC087650.1
ENSG00000280173.1	1.73989	4.32264	5.29599	2.04e-07	9.6e-06	6.38735	RP11-447D11.3
ENSG00000160908.14	-0.0471562	5.69742	-5.29319	2.07e-07	9.72e-06	5.10513	ZNF394
ENSG00000155269.11	0.555054	1.61862	5.29322	2.07e-07	9.72e-06	6.60991	GPR78
ENSG00000255959.1	0.82672	1.96745	5.29203	2.08e-07	9.77e-06	6.74026	RP11-804A23.2
ENSG00000271384.1	-0.552942	4.62036	-5.29156	2.09e-07	9.78e-06	6.42879	RP11-435O5.7
ENSG00000261094.2	-0.126247	5.18776	-5.29096	2.09e-07	9.81e-06	6.135	RP11-355O1.11
ENSG00000239906.1	0.604968	1.58576	5.29036	2.1e-07	9.83e-06	6.56805	RP11-34P13.14
ENSG00000273213.1	0.764649	1.8544	5.28961	2.11e-07	9.84e-06	6.72096	RP5-998N21.10
ENSG00000234814.7	1.39147	3.31375	5.28987	2.11e-07	9.84e-06	6.45198	SVILP1
ENSG00000279322.1	-0.716104	5.12649	-5.28781	2.13e-07	9.92e-06	5.40378	RP4-738P15.6
ENSG00000204779.2	0.776739	2.09256	5.2878	2.13e-07	9.92e-06	6.74765	FOXD4L5
ENSG00000260495.1	-0.829573	3.58669	-5.28559	2.15e-07	1e-05	6.72323	RP11-55K13.1
ENSG00000267458.1	-0.354214	5.58537	-5.28548	2.15e-07	1e-05	4.37437	CTC-425F1.4
ENSG00000116096.5	-0.0825564	5.96587	-5.28426	2.17e-07	1.01e-05	3.94054	SPR
ENSG00000257283.1	1.58663	3.21944	5.28108	2.2e-07	1.02e-05	6.51394	RP11-1060G2.1
ENSG00000267436.1	-0.704712	4.94611	-5.2722	2.3e-07	1.07e-05	5.64263	AC005786.7
ENSG00000104774.12	-0.0958394	5.97438	-5.27006	2.33e-07	1.08e-05	3.45465	MAN2B1
ENSG00000251664.3	1.08249	2.49072	5.26971	2.33e-07	1.08e-05	6.64904	PCDHA12
ENSG00000260853.1	-0.41663	4.97233	-5.26845	2.35e-07	1.09e-05	5.90128	RP11-264B17.2
ENSG00000042753.11	0.0881527	6.06163	5.26687	2.37e-07	1.09e-05	2.6339	AP2S1
ENSG00000257815.5	-0.0924048	5.51489	-5.26605	2.38e-07	1.1e-05	5.42622	LINC01481
ENSG00000265139.1	-1.60707	2.18883	-5.26366	2.4e-07	1.11e-05	6.43638	RP11-227G15.2
ENSG00000225080.1	1.34073	2.68871	5.26428	2.4e-07	1.11e-05	6.57886	PFN1P4
ENSG00000187953.10	-0.0563083	5.55094	-5.26258	2.42e-07	1.11e-05	5.35359	PMS2CL
ENSG00000231861.2	0.652983	1.79205	5.26249	2.42e-07	1.11e-05	6.56835	OR5K2
ENSG00000169288.17	-0.0651028	5.80497	-5.26106	2.44e-07	1.12e-05	4.49178	MRPL1
ENSG00000267633.1	-0.717168	4.67862	-5.25945	2.46e-07	1.13e-05	6.09231	CTB-5E10.3
ENSG00000265273.1	0.490599	1.47495	5.25933	2.46e-07	1.13e-05	6.36604	PGDP1
ENSG00000248871.1	-0.89687	4.1888	-5.25112	2.56e-07	1.17e-05	6.33325	TNFSF12-TNFSF13
ENSG00000266642.2	-0.115369	5.62068	-5.24813	2.6e-07	1.19e-05	4.85308	RP11-20B24.4
ENSG00000187186.14	-0.103999	5.6317	-5.24743	2.61e-07	1.19e-05	4.95683	RP11-195F19.5
ENSG00000200785.1	-0.348785	1.00697	-5.24647	2.62e-07	1.2e-05	6.51118	SNORD8
ENSG00000224048.5	0.806466	1.973	5.2449	2.64e-07	1.21e-05	6.51037	AC104777.4
ENSG00000259677.1	1.28309	2.83219	5.24322	2.67e-07	1.22e-05	6.41588	RP11-493E3.1
ENSG00000242539.2	2.52957	4.27402	5.24295	2.67e-07	1.22e-05	6.27705	AC007620.3
ENSG00000101460.12	-0.127375	5.87114	-5.24241	2.68e-07	1.22e-05	4.14718	MAP1LC3A
ENSG00000261842.1	-1.08477	2.73865	-5.23948	2.72e-07	1.24e-05	6.33734	RP11-143I21.1
ENSG00000100294.12	-0.0696438	5.75275	-5.23926	2.72e-07	1.24e-05	4.59425	MCAT
ENSG00000114541.14	0.125228	5.57931	5.23862	2.73e-07	1.24e-05	5.53519	FRMD4B
ENSG00000248830.1	0.895426	2.29308	5.23847	2.73e-07	1.24e-05	6.50559	ZNF807
ENSG00000180530.9	0.172452	5.54305	5.23696	2.75e-07	1.25e-05	5.67693	NRIP1
ENSG00000262160.1	-0.0719366	5.72286	-5.23348	2.8e-07	1.27e-05	4.66416	RP11-96D1.11
ENSG00000256628.3	-0.101472	5.25473	-5.23313	2.81e-07	1.27e-05	5.7673	ZBTB11-AS1
ENSG00000226167.1	1.42317	4.19201	5.23302	2.81e-07	1.27e-05	6.11588	AP4B1-AS1
ENSG00000255062.1	-0.960178	4.01951	-5.23214	2.82e-07	1.27e-05	6.39311	RP11-712L6.5
ENSG00000258626.2	0.8673	1.99482	5.2313	2.83e-07	1.28e-05	6.45803	COX7A2P1
ENSG00000262703.1	1.03468	2.35258	5.2313	2.83e-07	1.28e-05	6.44807	RP11-485G7.6
ENSG00000181359.5	1.14758	2.58762	5.23066	2.84e-07	1.28e-05	6.43604	HSP90AA6P
ENSG00000215093.3	1.16172	2.70052	5.2284	2.87e-07	1.29e-05	6.36316	EEF1A1P29
ENSG00000250988.7	-0.100709	5.44392	-5.22646	2.9e-07	1.3e-05	5.3767	SNHG21
ENSG00000260924.2	-0.171924	5.09136	-5.22607	2.91e-07	1.3e-05	5.91619	LINC01311
ENSG00000255224.1	-0.126904	5.37004	-5.22534	2.92e-07	1.31e-05	5.43812	CTD-3065J16.9
ENSG00000232293.2	-0.457477	1.02917	-5.22428	2.93e-07	1.31e-05	6.32872	PAICSP7
ENSG00000171425.9	-0.0733809	5.73508	-5.22474	2.93e-07	1.31e-05	4.53334	ZNF581
ENSG00000229325.1	1.03822	2.41946	5.22416	2.94e-07	1.31e-05	6.4283	ACAP2-IT1
ENSG00000204839.8	-0.130391	5.59751	-5.22098	2.98e-07	1.33e-05	4.75901	MROH6
ENSG00000258920.1	-0.127944	5.43772	-5.21922	3.01e-07	1.34e-05	5.2804	FOXN3-AS1
ENSG00000231429.2	0.948406	2.21986	5.21919	3.01e-07	1.34e-05	6.42548	RP11-343N15.2
ENSG00000267022.1	0.512318	1.50296	5.21791	3.03e-07	1.35e-05	6.15926	AC084219.2
ENSG00000091010.4	0.81361	2.04826	5.21633	3.05e-07	1.36e-05	6.41339	POU4F3
ENSG00000261552.1	-1.71642	1.8668	-5.21154	3.13e-07	1.39e-05	6.17551	RP11-264B17.5
ENSG00000255629.1	-0.878271	4.19083	-5.21008	3.15e-07	1.4e-05	6.20022	RP11-196H14.3
ENSG00000228487.2	0.712317	1.79685	5.20643	3.21e-07	1.42e-05	6.31308	RP13-225O21.2
ENSG00000198301.11	0.113457	5.67334	5.20497	3.23e-07	1.43e-05	5.1739	SDAD1
ENSG00000275070.1	-0.974538	4.03519	-5.20466	3.24e-07	1.43e-05	6.2655	Metazoa_SRP
ENSG00000224831.3	0.361848	5.44621	5.20455	3.24e-07	1.43e-05	5.99893	RP11-651P23.4
ENSG00000160957.12	-0.114026	5.69484	-5.20215	3.28e-07	1.45e-05	4.42058	RECQL4
ENSG00000147145.12	1.24851	2.91376	5.20204	3.28e-07	1.45e-05	6.19171	LPAR4
ENSG00000249351.2	0.484113	1.42828	5.2017	3.29e-07	1.45e-05	6.03955	RP11-498E11.2
ENSG00000266373.1	-1.45178	2.72123	-5.20064	3.3e-07	1.46e-05	6.26213	RP11-710M11.1
ENSG00000248213.3	1.31173	3.06766	5.19913	3.33e-07	1.47e-05	6.11335	CICP16
ENSG00000115970.18	-0.0678909	5.73968	-5.19821	3.34e-07	1.47e-05	4.43023	THADA
ENSG00000213693.4	1.42732	4.07783	5.19842	3.34e-07	1.47e-05	5.95167	SEC14L1P1
ENSG00000263257.1	0.88735	2.0978	5.19662	3.37e-07	1.48e-05	6.30349	RP11-65J21.4
ENSG00000269800.1	1.51137	3.25174	5.19504	3.4e-07	1.49e-05	6.10339	PLEKHA3P1
ENSG00000105146.12	-0.140118	5.25467	-5.19358	3.42e-07	1.5e-05	5.48898	AURKC
ENSG00000259751.1	0.557	1.63337	5.1939	3.42e-07	1.5e-05	6.17736	RP11-83J16.3
ENSG00000224023.10	-0.124716	5.42894	-5.18605	3.55e-07	1.56e-05	5.14678	FLJ37035
ENSG00000179934.6	1.51221	3.24022	5.18551	3.56e-07	1.56e-05	6.0444	CCR8
ENSG00000267312.1	0.450912	1.45744	5.18539	3.57e-07	1.56e-05	5.99152	RP11-1094M14.7
ENSG00000224431.1	0.60573	1.79048	5.18482	3.58e-07	1.56e-05	6.2378	AC063976.7
ENSG00000280330.1	1.66327	3.96254	5.18452	3.58e-07	1.56e-05	5.90689	CH507-236L23.2
ENSG00000279177.1	1.66327	3.96254	5.18452	3.58e-07	1.56e-05	5.90689	CH507-338C24.2
ENSG00000274272.1	-0.0934368	5.43599	-5.18216	3.62e-07	1.58e-05	5.1925	RP11-44M6.7
ENSG00000164258.11	-0.119332	6.02594	-5.1798	3.67e-07	1.59e-05	3.11945	NDUFS4
ENSG00000163349.21	0.0965102	5.6254	5.17625	3.73e-07	1.62e-05	5.08699	HIPK1
ENSG00000214021.15	-0.0853597	5.60294	-5.17463	3.76e-07	1.63e-05	4.75866	TTLL3
ENSG00000223503.1	0.744897	1.86817	5.17491	3.76e-07	1.63e-05	6.18514	RP11-29H23.6
ENSG00000218632.3	0.57347	1.64328	5.17313	3.79e-07	1.64e-05	6.05643	RPL7P28
ENSG00000164091.11	0.0708134	5.76704	5.17212	3.81e-07	1.65e-05	4.5763	WDR82
ENSG00000253390.1	0.97253	2.29228	5.16905	3.87e-07	1.67e-05	6.19306	CTC-756D1.2
ENSG00000215032.2	1.55942	3.29936	5.16888	3.87e-07	1.67e-05	5.97265	GNL3LP1
ENSG00000159884.11	-0.0738055	5.92982	-5.16696	3.91e-07	1.69e-05	3.32721	CCDC107
ENSG00000272537.1	0.58107	1.50259	5.1659	3.93e-07	1.7e-05	5.90324	GS1-166A23.1
ENSG00000177030.16	-0.0592594	5.76509	-5.16291	3.99e-07	1.72e-05	4.18995	DEAF1
ENSG00000205056.8	0.581069	1.74178	5.16031	4.04e-07	1.74e-05	6.08653	RP11-693J15.5
ENSG00000263786.1	0.965884	2.25694	5.15974	4.05e-07	1.74e-05	6.14399	RP11-649A18.4
ENSG00000257763.1	0.554271	1.60155	5.15925	4.06e-07	1.75e-05	5.98092	OR5BK1P
ENSG00000266992.1	1.56053	3.29671	5.15852	4.08e-07	1.75e-05	5.9394	DHX40P1
ENSG00000233087.6	0.975732	2.34641	5.15766	4.09e-07	1.76e-05	6.1373	AC073869.1
ENSG00000076356.6	-0.0984108	5.54091	-5.1547	4.15e-07	1.78e-05	4.82364	PLXNA2
ENSG00000262488.1	0.644904	1.79362	5.15447	4.16e-07	1.78e-05	6.05228	RP11-876N24.1
ENSG00000165644.10	-0.102181	5.82003	-5.15268	4.2e-07	1.8e-05	3.83496	COMTD1
ENSG00000259083.1	1.77155	3.64113	5.15094	4.23e-07	1.81e-05	5.85302	RP11-407N17.4
ENSG00000269794.1	0.823315	2.08531	5.15046	4.24e-07	1.81e-05	6.10734	AC010642.2
ENSG00000211820.1	1.17333	2.5506	5.14426	4.38e-07	1.87e-05	6.06699	TRAV41
ENSG00000148450.12	-0.0694516	5.97852	-5.14119	4.44e-07	1.89e-05	2.98306	MSRB2
ENSG00000235574.1	0.820064	2.10991	5.13937	4.48e-07	1.91e-05	6.05175	AC073150.6
ENSG00000227644.2	0.692177	1.741	5.13928	4.49e-07	1.91e-05	5.94988	HIGD1AP11
ENSG00000211801.3	1.85577	3.52125	5.13724	4.53e-07	1.93e-05	5.85508	TRAV21
ENSG00000272851.1	-0.382343	5.38305	-5.13617	4.56e-07	1.94e-05	4.55382	RP11-801F7.1
ENSG00000279457.3	-0.064721	5.76573	-5.13127	4.67e-07	1.98e-05	4.01772	FO538757.2
ENSG00000267545.1	1.02036	2.34366	5.1313	4.67e-07	1.98e-05	6.0159	AC005779.2
ENSG00000235138.1	1.35821	3.29979	5.12784	4.75e-07	2.01e-05	5.73069	RP11-374P20.4
ENSG00000171989.5	1.04864	2.60174	5.12635	4.78e-07	2.03e-05	5.91555	LDHAL6B
ENSG00000273066.5	-0.230919	4.94656	-5.12533	4.81e-07	2.03e-05	5.54055	RP11-216L13.19
ENSG00000068796.16	0.128127	5.4832	5.12306	4.86e-07	2.05e-05	5.16943	KIF2A
ENSG00000230590.7	0.340475	5.15887	5.12326	4.86e-07	2.05e-05	5.83522	FTX
ENSG00000204603.6	0.543674	1.60977	5.11965	4.94e-07	2.09e-05	5.77245	LINC01257
ENSG00000214889.3	1.22002	2.64412	5.11775	4.99e-07	2.1e-05	5.90888	RPS9P1
ENSG00000177731.15	-0.0845175	6.0013	-5.11425	5.08e-07	2.14e-05	2.86555	FLII
ENSG00000165525.17	0.0902726	5.66371	5.11437	5.08e-07	2.14e-05	4.70324	NEMF
ENSG00000225886.3	0.804303	1.95769	5.11258	5.12e-07	2.15e-05	5.90105	RP11-288L9.4
ENSG00000166343.9	-0.146451	5.01774	-5.11226	5.13e-07	2.15e-05	5.48817	MSS51
ENSG00000259419.2	0.881	2.27965	5.11172	5.14e-07	2.16e-05	5.92888	HNRNPCP3
ENSG00000267395.5	-0.126057	5.44617	-5.11053	5.17e-07	2.17e-05	4.73799	AC074212.6
ENSG00000271537.1	0.570583	1.6349	5.11046	5.17e-07	2.17e-05	5.72022	RP11-365F18.6
ENSG00000270578.1	0.555729	1.57978	5.11019	5.18e-07	2.17e-05	5.72031	RP11-712B9.5
ENSG00000236364.3	1.6055	3.34084	5.10984	5.19e-07	2.17e-05	5.70525	RP11-525G13.2
ENSG00000166228.8	-0.110904	6.11957	-5.1093	5.2e-07	2.18e-05	1.47191	PCBD1
ENSG00000236846.1	0.485238	1.43472	5.10762	5.25e-07	2.19e-05	5.59375	RP11-239E10.2
ENSG00000225402.1	0.475982	1.38463	5.10697	5.26e-07	2.2e-05	5.56642	AC010878.3
ENSG00000185899.1	0.556658	1.56538	5.10431	5.33e-07	2.22e-05	5.65939	TAS2R60
ENSG00000259299.1	0.475314	1.42319	5.10425	5.34e-07	2.22e-05	5.5997	RP11-37J13.1
ENSG00000270890.1	1.82652	3.77408	5.10374	5.35e-07	2.23e-05	5.61429	RP3-468K18.6
ENSG00000123444.13	0.263684	5.59809	5.10321	5.36e-07	2.23e-05	5.24113	KBTBD4
ENSG00000068878.14	-0.0440899	5.88049	-5.10309	5.37e-07	2.23e-05	3.45555	PSME4
ENSG00000258704.5	-0.120658	5.33337	-5.09992	5.45e-07	2.26e-05	4.93947	SRP54-AS1
ENSG00000148814.17	-0.0755554	5.54039	-5.09999	5.45e-07	2.26e-05	4.572	LRRC27
ENSG00000258890.6	-0.0659229	5.71508	-5.09969	5.46e-07	2.26e-05	4.06022	CEP95
ENSG00000253919.1	1.30634	3.31548	5.09682	5.53e-07	2.29e-05	5.58436	PRKRIRP7
ENSG00000229932.3	1.9492	4.15024	5.09551	5.57e-07	2.3e-05	5.53781	YWHAZP3
ENSG00000211967.3	1.68098	3.29483	5.09344	5.63e-07	2.33e-05	5.71891	IGHV3-53
ENSG00000104859.14	-0.065754	5.84321	-5.09224	5.66e-07	2.34e-05	3.43511	CLASRP
ENSG00000260289.1	0.49323	1.50658	5.09124	5.69e-07	2.35e-05	5.55078	CTD-2535I10.1
ENSG00000268355.1	1.05035	2.46791	5.09019	5.72e-07	2.36e-05	5.82273	AC006129.1
ENSG00000100883.11	0.0772565	5.85684	5.08808	5.78e-07	2.38e-05	3.95351	SRP54
ENSG00000121335.11	0.513188	1.45296	5.08742	5.8e-07	2.39e-05	5.50715	PRB2
ENSG00000261061.1	-0.0926777	5.61646	-5.08637	5.83e-07	2.4e-05	4.18673	RP11-303E16.2
ENSG00000143344.15	0.159982	5.47869	5.08493	5.87e-07	2.41e-05	4.99921	RGL1
ENSG00000228158.2	0.494891	5.43921	5.08398	5.9e-07	2.42e-05	5.56405	TLE1P1
ENSG00000254554.1	1.29587	2.95159	5.08335	5.91e-07	2.43e-05	5.65638	RP11-351I24.1
ENSG00000149489.8	-0.0938467	5.46091	-5.0795	6.03e-07	2.47e-05	4.60095	ROM1
ENSG00000272572.1	-0.356415	4.71926	-5.07655	6.12e-07	2.5e-05	5.47103	RP11-179B2.2
ENSG00000260899.1	1.89081	3.90236	5.07554	6.15e-07	2.51e-05	5.48057	RP11-2C24.4
ENSG00000258800.1	0.889858	2.12254	5.07516	6.16e-07	2.52e-05	5.7373	CTD-2302E22.2
ENSG00000237788.1	0.859769	2.299	5.07402	6.19e-07	2.53e-05	5.73281	RP5-1041C10.3
ENSG00000277058.2	0.5879	1.64611	5.07324	6.22e-07	2.54e-05	5.54828	HNRNPCL3
ENSG00000211800.3	1.30429	2.76583	5.07244	6.24e-07	2.54e-05	5.7006	TRAV20
ENSG00000177479.19	0.0835543	5.80952	5.07187	6.26e-07	2.55e-05	3.96814	ARIH2
ENSG00000269439.5	-0.120329	5.29882	-5.0714	6.27e-07	2.55e-05	4.85498	CTD-3131K8.2
ENSG00000156858.11	-0.0479784	5.80449	-5.07139	6.27e-07	2.55e-05	3.6319	PRR14
ENSG00000121289.17	-0.0683229	5.54469	-5.07059	6.3e-07	2.56e-05	4.40163	CEP89
ENSG00000225259.4	1.40242	4.81357	5.07062	6.3e-07	2.56e-05	5.5857	ST13P6
ENSG00000225366.4	1.09487	2.5266	5.06916	6.34e-07	2.57e-05	5.73023	TDGF1P3
ENSG00000241506.1	0.161637	5.74605	5.06816	6.37e-07	2.58e-05	4.45735	PSMC1P1
ENSG00000259998.1	0.424289	1.37558	5.06723	6.4e-07	2.59e-05	5.38307	RP11-753D20.4
ENSG00000203818.7	0.579055	1.60061	5.067	6.41e-07	2.59e-05	5.50252	HIST2H3PS2
ENSG00000250424.4	1.02454	2.39547	5.06666	6.42e-07	2.6e-05	5.71471	RP5-877J2.1
ENSG00000270248.1	1.2492	2.64332	5.06649	6.43e-07	2.6e-05	5.67386	CTC-471J1.10
ENSG00000198173.4	0.522693	1.49621	5.06578	6.45e-07	2.6e-05	5.45361	FAM47C
ENSG00000144395.17	-0.129713	5.40778	-5.06393	6.51e-07	2.62e-05	4.59763	CCDC150
ENSG00000107959.15	-0.0700517	5.87077	-5.06357	6.52e-07	2.63e-05	3.38628	PITRM1
ENSG00000243620.1	0.729743	1.89074	5.06129	6.59e-07	2.65e-05	5.60135	RP11-649A16.1
ENSG00000178307.9	-0.0559364	5.77586	-5.06089	6.6e-07	2.66e-05	3.6925	TMEM11
ENSG00000239780.1	0.487448	1.41876	5.06024	6.63e-07	2.66e-05	5.36262	RPLP0P11
ENSG00000115756.12	-0.0622339	5.88523	-5.05959	6.65e-07	2.67e-05	3.3134	HPCAL1
ENSG00000155229.20	-0.0544469	5.80802	-5.0547	6.81e-07	2.73e-05	3.47164	MMS19
ENSG00000276842.1	1.14019	2.53648	5.05143	6.92e-07	2.77e-05	5.60256	RP11-713N11.6
ENSG00000165417.11	0.0784828	5.58742	5.04931	6.99e-07	2.8e-05	4.52393	GTF2A1
ENSG00000174915.11	-0.0638778	5.73134	-5.04654	7.08e-07	2.83e-05	3.76878	PTDSS2
ENSG00000154781.15	-0.0498986	5.6891	-5.04651	7.09e-07	2.83e-05	3.93859	CCDC174
ENSG00000178093.13	0.40794	5.29266	5.04619	7.1e-07	2.84e-05	5.43522	TSSK6
ENSG00000259291.2	-0.100054	5.59735	-5.04249	7.23e-07	2.89e-05	4.08624	RP11-617F23.1
ENSG00000116922.14	0.119206	5.60786	5.03988	7.32e-07	2.92e-05	4.55153	C1orf109
ENSG00000253667.2	1.22131	3.11939	5.03989	7.32e-07	2.92e-05	5.36462	RP11-30L15.4
ENSG00000167858.12	1.34885	2.97538	5.03965	7.33e-07	2.92e-05	5.45605	TEKT1
ENSG00000154608.13	1.0866	2.71714	5.0388	7.36e-07	2.93e-05	5.47064	CEP170P1
ENSG00000204348.9	-0.0617766	5.77666	-5.03783	7.39e-07	2.94e-05	3.59104	DXO
ENSG00000271268.1	0.584062	1.63543	5.0379	7.39e-07	2.94e-05	5.38106	AC015849.14
ENSG00000263272.1	-0.127403	5.25244	-5.03708	7.42e-07	2.95e-05	4.83019	CTC-524C5.2
ENSG00000176125.4	-0.111295	5.4523	-5.03623	7.45e-07	2.95e-05	4.39359	UFSP1
ENSG00000119705.9	0.0418286	6.08853	5.03629	7.45e-07	2.95e-05	1.12718	SLIRP
ENSG00000242073.2	1.66342	3.33747	5.03558	7.47e-07	2.96e-05	5.41968	AC006014.7
ENSG00000280416.1	-1.19978	4.67361	-5.03471	7.51e-07	2.97e-05	4.68769	RP11-361L15.3
ENSG00000082175.14	1.33069	3.19716	5.0342	7.53e-07	2.98e-05	5.35491	PGR
ENSG00000213754.2	0.608788	1.82517	5.03346	7.55e-07	2.98e-05	5.47061	RP11-284B18.3
ENSG00000103145.10	-0.0679058	5.9472	-5.03326	7.56e-07	2.98e-05	2.69783	HCFC1R1
ENSG00000260977.1	-0.73208	3.80507	-5.03127	7.63e-07	3.01e-05	5.56219	RP11-333I13.1
ENSG00000269956.1	1.11272	2.92145	5.02781	7.76e-07	3.06e-05	5.34813	MKNK1-AS1
ENSG00000159593.14	-0.0473328	5.82305	-5.02754	7.77e-07	3.06e-05	3.34235	NAE1
ENSG00000133739.15	0.238958	5.35893	5.02662	7.81e-07	3.07e-05	5.05559	LRRCC1
ENSG00000254665.1	-0.372486	5.46709	-5.02518	7.86e-07	3.09e-05	3.74463	RP11-152H18.3
ENSG00000103335.19	-0.187035	5.93276	-5.02293	7.95e-07	3.12e-05	2.7119	PIEZO1
ENSG00000270258.1	0.49755	1.42253	5.02123	8.02e-07	3.15e-05	5.18189	DUXAP4
ENSG00000236431.1	1.86912	3.60929	5.02006	8.06e-07	3.16e-05	5.31073	AC009237.11
ENSG00000126804.13	0.110566	5.58496	5.01785	8.15e-07	3.19e-05	4.49296	ZBTB1
ENSG00000212232.1	-0.664187	4.7502	-5.01724	8.17e-07	3.2e-05	4.8297	SNORD17
ENSG00000151247.12	0.135264	5.77652	5.01391	8.31e-07	3.25e-05	4.08305	EIF4E
ENSG00000166492.9	0.554913	1.62482	5.01385	8.31e-07	3.25e-05	5.30649	FAM86GP
ENSG00000204072.3	-0.503794	5.15611	-5.01369	8.32e-07	3.25e-05	4.30376	ARMCX7P
ENSG00000171953.15	-0.0756237	5.79744	-5.01089	8.43e-07	3.29e-05	3.32296	ATPAF2
ENSG00000180919.3	0.983957	2.35893	5.00795	8.55e-07	3.33e-05	5.4391	OR56B4
ENSG00000184209.14	-0.0451652	5.85266	-5.0075	8.57e-07	3.34e-05	3.04237	SNRNP35
ENSG00000135392.15	0.126479	5.6955	5.00682	8.6e-07	3.35e-05	4.25894	DNAJC14
ENSG00000215481.8	-0.245828	5.36568	-5.00596	8.64e-07	3.36e-05	4.20639	BCRP3
ENSG00000223930.5	0.675879	1.88588	5.0034	8.74e-07	3.4e-05	5.33971	RP11-33A14.1
ENSG00000244097.1	1.07569	2.51408	5.00221	8.79e-07	3.42e-05	5.39415	RPS4XP17
ENSG00000236348.1	0.989493	2.41098	5.00104	8.84e-07	3.43e-05	5.41979	PSMC1P10
ENSG00000234912.9	-0.0840084	5.46503	-5.00084	8.85e-07	3.43e-05	4.28013	SNHG20
ENSG00000243738.3	1.00809	2.27435	4.99986	8.89e-07	3.45e-05	5.41907	RN7SL181P
ENSG00000130479.10	-0.0653115	5.78564	-4.99961	8.91e-07	3.45e-05	3.29926	MAP1S
ENSG00000141456.14	-0.05639	5.77913	-4.99498	9.11e-07	3.52e-05	3.3693	PELP1
ENSG00000230896.1	-0.0907983	5.34093	-4.99163	9.26e-07	3.58e-05	4.45394	RP11-767N6.7
ENSG00000176410.7	-0.0664156	5.68171	-4.98899	9.38e-07	3.62e-05	3.64716	DNAJC30
ENSG00000007255.10	-0.139936	5.94541	-4.98855	9.4e-07	3.63e-05	2.53364	TRAPPC6A
ENSG00000217783.2	0.523663	1.56688	4.98833	9.41e-07	3.63e-05	5.16058	LDHAL6FP
ENSG00000239704.10	-0.476431	4.90302	-4.98768	9.44e-07	3.64e-05	4.66545	CDRT4
ENSG00000211797.2	1.68016	3.40386	4.98446	9.58e-07	3.69e-05	5.20336	TRAV17
ENSG00000155275.18	-0.0541168	5.56304	-4.98113	9.74e-07	3.75e-05	3.99512	TRMT44
ENSG00000269837.1	-0.124539	5.60207	-4.98096	9.75e-07	3.75e-05	3.70957	IPO5P1
ENSG00000262587.2	-0.101162	5.1981	-4.97733	9.92e-07	3.81e-05	4.64159	RP11-266L9.4
ENSG00000247373.3	-0.137956	4.86434	-4.97342	1.01e-06	3.88e-05	5.03291	RP11-486O12.2
ENSG00000274019.1	0.499177	1.44942	4.97327	1.01e-06	3.88e-05	4.97237	CH17-78J1.1
ENSG00000225796.2	0.56433	1.68789	4.97287	1.01e-06	3.88e-05	5.16683	MTND4P23
ENSG00000256797.1	0.481868	1.46923	4.97149	1.02e-06	3.91e-05	4.98715	KLRF2
ENSG00000130414.11	-0.0851035	6.02206	-4.96948	1.03e-06	3.94e-05	1.93926	NDUFA10
ENSG00000245768.6	0.972886	2.26272	4.96925	1.03e-06	3.94e-05	5.28361	RP11-410D17.2
ENSG00000223353.2	1.06366	2.41775	4.96987	1.03e-06	3.93e-05	5.27636	RP11-290P14.2
ENSG00000254541.1	-0.251695	0.987835	-4.96857	1.04e-06	3.95e-05	4.97122	RP11-583F24.6
ENSG00000188690.12	-0.0560366	5.91018	-4.96677	1.04e-06	3.97e-05	2.58777	UROS
ENSG00000235806.1	0.418994	1.38076	4.96708	1.04e-06	3.97e-05	4.90994	RP4-646N3.1
ENSG00000266445.1	0.64477	1.78436	4.96673	1.04e-06	3.97e-05	5.19105	RP13-991F5.2
ENSG00000236349.1	1.80233	4.59678	4.968	1.04e-06	3.96e-05	5.00367	SUCLG2P2
ENSG00000130724.8	-0.0505937	6.11188	-4.96516	1.05e-06	4e-05	0.154731	CHMP2A
ENSG00000237327.1	0.865244	2.05488	4.96511	1.05e-06	4e-05	5.22776	UPP2-IT1
ENSG00000248449.2	0.948049	2.41842	4.96423	1.06e-06	4.01e-05	5.20284	PCDHGB8P
ENSG00000279686.1	0.490151	1.46032	4.96262	1.07e-06	4.04e-05	4.92851	ECSCR
ENSG00000226723.2	0.974839	2.33481	4.96213	1.07e-06	4.05e-05	5.24674	RP11-142L4.3
ENSG00000142046.14	-0.102997	5.6077	-4.95548	1.1e-06	4.17e-05	3.56705	TMEM91
ENSG00000092140.14	0.113676	5.38568	4.9535	1.11e-06	4.2e-05	4.521	G2E3
ENSG00000236753.5	0.383995	5.21009	4.95362	1.11e-06	4.2e-05	5.04787	MKLN1-AS
ENSG00000269578.1	0.535594	1.59575	4.95463	1.11e-06	4.19e-05	5.00998	CTD-3222D19.5
ENSG00000100359.20	-0.0517247	5.88129	-4.95205	1.12e-06	4.23e-05	2.71923	SGSM3
ENSG00000271971.1	-0.103732	5.37675	-4.95082	1.13e-06	4.25e-05	4.17986	CTD-2006H14.2
ENSG00000223945.2	0.615335	1.77412	4.95092	1.13e-06	4.25e-05	5.06447	RP11-458I7.1
ENSG00000254681.6	1.6601	4.61903	4.9507	1.13e-06	4.25e-05	4.9569	PKD1P5
ENSG00000170647.3	0.151105	5.45599	4.94713	1.15e-06	4.32e-05	4.39809	TMEM133
ENSG00000211749.1	0.690458	1.7856	4.94687	1.15e-06	4.32e-05	5.06581	TRBV23-1
ENSG00000260034.1	0.707993	1.98472	4.94664	1.15e-06	4.32e-05	5.17845	LCMT1-AS2
ENSG00000211779.3	1.11892	2.5065	4.94422	1.16e-06	4.37e-05	5.16847	TRAV5
ENSG00000242387.1	2.08535	3.85021	4.94485	1.16e-06	4.36e-05	5.00309	HIST1H2APS2
ENSG00000127870.16	0.0949089	5.6303	4.94268	1.17e-06	4.4e-05	3.912	RNF6
ENSG00000258504.2	-0.172484	5.63363	-4.94183	1.18e-06	4.41e-05	3.23361	RP11-638I2.6
ENSG00000266929.1	0.639195	1.72811	4.94115	1.18e-06	4.42e-05	5.01463	RP11-400F19.8
ENSG00000260236.1	-0.152209	4.96334	-4.93976	1.19e-06	4.45e-05	4.72599	RP11-708J19.1
ENSG00000226143.1	-1.40419	2.4466	-4.93861	1.2e-06	4.47e-05	5.03363	RP1-138B7.5
ENSG00000262209.2	1.50697	3.82089	4.93601	1.21e-06	4.52e-05	4.84937	PCDHGB3
ENSG00000238273.3	0.799868	2.19688	4.93405	1.22e-06	4.55e-05	5.12646	AC012360.6
ENSG00000183022.5	0.858235	2.06416	4.93419	1.22e-06	4.55e-05	5.12372	TPM3P8
ENSG00000135312.5	0.988225	2.45516	4.93452	1.22e-06	4.55e-05	5.10359	HTR1B
ENSG00000175967.3	0.49213	1.56226	4.93337	1.23e-06	4.56e-05	4.93916	RP11-544L8__B.4
ENSG00000257243.1	1.53442	3.27764	4.93248	1.23e-06	4.58e-05	4.95465	RP11-133N21.7
ENSG00000260786.1	-0.301238	0.998014	-4.93139	1.24e-06	4.6e-05	4.79076	RP11-112L7.1
ENSG00000065621.14	-0.200123	5.52428	-4.93002	1.25e-06	4.63e-05	3.56136	GSTO2
ENSG00000226552.2	0.5549	1.65237	4.92864	1.25e-06	4.65e-05	4.92737	RP5-1092L12.2
ENSG00000211745.3	1.69297	3.41861	4.92868	1.25e-06	4.65e-05	4.95796	TRBV4-2
ENSG00000121579.12	0.0824339	5.90079	4.92758	1.26e-06	4.67e-05	2.90096	NAA50
ENSG00000258736.1	1.03158	2.3533	4.92839	1.26e-06	4.65e-05	5.10089	RP11-982M15.7
ENSG00000106540.4	0.546345	1.56784	4.92686	1.27e-06	4.68e-05	4.84159	AC004837.3
ENSG00000231467.2	0.902998	2.14776	4.92656	1.27e-06	4.68e-05	5.08473	RP5-1170K4.7
ENSG00000268112.1	-0.651433	1.02811	-4.92397	1.28e-06	4.73e-05	5.06426	CTD-3149D2.4
ENSG00000169696.15	-0.137255	5.96697	-4.9244	1.28e-06	4.73e-05	1.99944	ASPSCR1
ENSG00000261829.1	-0.128904	5.68344	-4.92382	1.28e-06	4.73e-05	3.1652	RP11-223I10.1
ENSG00000259274.1	0.480997	1.45504	4.92455	1.28e-06	4.73e-05	4.75084	CTD-2501E16.2
ENSG00000222112.1	1.31471	2.7358	4.9238	1.28e-06	4.73e-05	5.04045	RN7SKP16
ENSG00000137656.11	-0.0486329	5.6752	-4.92299	1.29e-06	4.74e-05	3.38313	BUD13
ENSG00000279940.1	0.43101	1.42834	4.9219	1.3e-06	4.76e-05	4.73941	RP11-243M5.5
ENSG00000167625.10	-0.0552519	5.48685	-4.91784	1.32e-06	4.85e-05	3.88093	ZNF526
ENSG00000257642.1	0.534874	1.56905	4.9165	1.33e-06	4.88e-05	4.80378	RP11-474B16.1
ENSG00000243056.1	-0.164651	5.91526	-4.91531	1.34e-06	4.9e-05	2.3075	EIF4EBP3
ENSG00000186104.10	-0.0628025	5.72801	-4.91489	1.34e-06	4.91e-05	3.13706	CYP2R1
ENSG00000087299.11	0.149621	5.44899	4.91543	1.34e-06	4.9e-05	4.2785	L2HGDH
ENSG00000258555.4	0.526554	1.64546	4.91327	1.35e-06	4.94e-05	4.85487	SPECC1L-ADORA2A
ENSG00000239272.1	0.513605	1.5047	4.91104	1.36e-06	4.99e-05	4.73546	RPL21P10
ENSG00000111358.13	0.090461	5.61919	4.911	1.37e-06	4.99e-05	3.8546	GTF2H3
ENSG00000260778.3	-0.165778	5.30178	-4.90942	1.38e-06	5.02e-05	4.01218	RP11-304L19.13
ENSG00000225339.3	-0.0894654	5.75338	-4.9086	1.38e-06	5.04e-05	3.06903	RP11-513I15.6
ENSG00000279413.1	0.421288	5.38063	4.90811	1.38e-06	5.05e-05	4.79435	AC112497.1
ENSG00000280183.1	0.538005	1.50778	4.90735	1.39e-06	5.06e-05	4.72762	RP11-400F19.12
ENSG00000214309.4	-0.101886	5.4193	-4.90506	1.4e-06	5.11e-05	3.87813	MBLAC1
ENSG00000253159.2	1.83112	4.41997	4.90634	1.4e-06	5.08e-05	4.73135	PCDHGA12
ENSG00000225603.3	1.25408	2.87832	4.8986	1.45e-06	5.27e-05	4.86419	RP11-325P15.1
ENSG00000213117.4	0.860234	2.24201	4.89617	1.47e-06	5.32e-05	4.95911	RP3-352A20.1
ENSG00000266980.1	1.18274	2.77963	4.89332	1.49e-06	5.39e-05	4.84552	RP11-552F3.4
ENSG00000254590.1	0.419778	1.37112	4.89036	1.51e-06	5.46e-05	4.55619	RP11-334E6.2
ENSG00000261528.2	0.526313	1.58387	4.89054	1.51e-06	5.46e-05	4.68716	AC002400.1
ENSG00000237641.1	1.63065	3.28427	4.88744	1.53e-06	5.53e-05	4.77777	RP11-690I21.1
ENSG00000267939.1	-0.544628	4.71477	-4.88605	1.54e-06	5.56e-05	4.38852	CTD-2325M2.1
ENSG00000169379.15	0.139063	5.38618	4.88631	1.54e-06	5.56e-05	4.27151	ARL13B
ENSG00000246067.7	-0.0717147	5.74631	-4.88382	1.55e-06	5.61e-05	2.96553	RAB30-AS1
ENSG00000123144.10	-0.0336033	6.07695	-4.88393	1.55e-06	5.61e-05	0.557592	C19orf43
ENSG00000116095.10	0.164694	5.50308	4.8825	1.56e-06	5.64e-05	4.08613	PLEKHA3
ENSG00000253187.2	0.51546	1.51484	4.88228	1.57e-06	5.65e-05	4.61136	HOXA10-AS
ENSG00000258757.1	1.86069	3.45126	4.88133	1.57e-06	5.67e-05	4.79189	RP11-841O20.2
ENSG00000120210.6	0.61058	1.69932	4.88043	1.58e-06	5.69e-05	4.71199	INSL6
ENSG00000253161.5	0.991286	2.39293	4.8795	1.59e-06	5.71e-05	4.87917	LINC01605
ENSG00000233225.3	0.381672	5.14475	4.87798	1.6e-06	5.74e-05	4.77622	AC004987.9
ENSG00000065615.13	0.161066	5.52804	4.87704	1.61e-06	5.77e-05	4.0244	CYB5R4
ENSG00000273065.1	1.13711	2.64137	4.87662	1.61e-06	5.77e-05	4.85424	RP11-58E21.5
ENSG00000163681.14	0.0769883	5.6787	4.87497	1.62e-06	5.81e-05	3.49178	SLMAP
ENSG00000185758.7	0.61631	1.67171	4.87313	1.64e-06	5.86e-05	4.68423	CLDN24
ENSG00000217026.3	0.70084	1.91076	4.87202	1.64e-06	5.88e-05	4.77537	RPL10P1
ENSG00000237437.1	1.52035	4.06764	4.87242	1.64e-06	5.88e-05	4.57888	ASS1P12
ENSG00000185019.16	-0.0640403	5.47031	-4.86957	1.66e-06	5.95e-05	3.66741	UBOX5
ENSG00000280060.1	-1.27956	3.03954	-4.8683	1.67e-06	5.98e-05	4.82397	RP11-5G9.6
ENSG00000187066.8	-0.0985486	5.02259	-4.86866	1.67e-06	5.97e-05	4.41803	TMEM262
ENSG00000235672.1	0.957339	2.29028	4.8665	1.69e-06	6.02e-05	4.82902	AC090286.2
ENSG00000241859.6	0.884304	2.20958	4.86496	1.7e-06	6.06e-05	4.81827	ANOS2P
ENSG00000130948.9	-0.196755	5.37921	-4.8564	1.77e-06	6.31e-05	3.50513	HSD17B3
ENSG00000260371.1	0.511301	1.45461	4.85591	1.77e-06	6.32e-05	4.43787	RP11-343C2.9
ENSG00000218418.2	1.1688	3.22292	4.85588	1.78e-06	6.32e-05	4.55599	RP11-296E7.1
ENSG00000118557.15	-0.283338	5.09958	-4.8537	1.79e-06	6.37e-05	3.93606	PMFBP1
ENSG00000177076.5	1.60346	4.62926	4.85447	1.79e-06	6.35e-05	4.57241	ACER2
ENSG00000232702.3	0.92103	2.18094	4.85349	1.8e-06	6.37e-05	4.76585	RP3-437C15.1
ENSG00000271787.1	-0.119868	5.74638	-4.85152	1.81e-06	6.42e-05	2.54377	RP11-254F7.3
ENSG00000205846.3	0.522827	1.63387	4.85225	1.81e-06	6.41e-05	4.57911	CLEC6A
ENSG00000273234.1	0.895922	2.18728	4.84711	1.85e-06	6.55e-05	4.74349	OR2A13P
ENSG00000161249.20	-0.457962	5.2277	-4.84654	1.86e-06	6.57e-05	3.50522	DMKN
ENSG00000103024.7	-0.0570269	5.9231	-4.84507	1.87e-06	6.61e-05	1.92208	NME3
ENSG00000213250.5	0.786577	2.07682	4.84382	1.88e-06	6.64e-05	4.72141	RBMS2P1
ENSG00000242457.1	0.951164	2.50794	4.84333	1.88e-06	6.65e-05	4.70882	RBBP4P2
ENSG00000117000.8	0.0984365	5.41307	4.84225	1.89e-06	6.68e-05	3.95676	RLF
ENSG00000140522.11	0.46367	1.45055	4.84204	1.9e-06	6.68e-05	4.3866	RLBP1
ENSG00000236663.1	0.629515	1.73404	4.84186	1.9e-06	6.68e-05	4.57278	AP001631.9
ENSG00000226443.3	1.00997	2.38903	4.84167	1.9e-06	6.69e-05	4.70566	GAPDHP32
ENSG00000141556.20	-0.121364	5.95996	-4.83712	1.94e-06	6.83e-05	1.74072	TBCD
ENSG00000172428.10	-0.0487357	6.04637	-4.83579	1.95e-06	6.86e-05	0.850503	MYEOV2
ENSG00000223799.1	-0.0740666	5.4995	-4.83189	1.99e-06	6.99e-05	3.37546	IL10RB-AS1
ENSG00000248114.1	0.609639	1.70968	4.83136	1.99e-06	7e-05	4.53768	AC114812.9
ENSG00000269604.1	-0.0500333	5.74281	-4.82807	2.02e-06	7.1e-05	2.65421	AC005523.2
ENSG00000062582.13	-0.0607294	6.08399	-4.82783	2.03e-06	7.11e-05	0.514541	MRPS24
ENSG00000120798.16	-0.0496437	5.75769	-4.82728	2.03e-06	7.12e-05	2.64092	NR2C1
ENSG00000169218.13	0.612547	1.74695	4.82651	2.04e-06	7.14e-05	4.5676	RSPO1
ENSG00000112695.11	0.137362	6.18522	4.82501	2.05e-06	7.18e-05	-3.28347	COX7A2
ENSG00000221844.2	0.451129	1.40569	4.82578	2.05e-06	7.16e-05	4.27732	DPP3P2
ENSG00000223802.7	-0.675526	4.3041	-4.82396	2.06e-06	7.21e-05	4.4727	CERS1
ENSG00000079950.13	0.128267	5.6472	4.82446	2.06e-06	7.19e-05	3.46815	STX7
ENSG00000161914.9	-0.0675209	5.60042	-4.82316	2.07e-06	7.23e-05	3.12654	ZNF653
ENSG00000261219.1	0.479103	1.38952	4.8226	2.08e-06	7.24e-05	4.2549	RP11-344A16.2
ENSG00000082293.12	0.736951	1.96158	4.8222	2.08e-06	7.25e-05	4.60045	COL19A1
ENSG00000164483.16	0.693019	5.01541	4.81891	2.11e-06	7.36e-05	4.61729	SAMD3
ENSG00000230071.2	1.12326	4.51991	4.8182	2.12e-06	7.38e-05	4.49605	RPL4P6
ENSG00000250485.1	-0.347894	1.00254	-4.81649	2.14e-06	7.43e-05	4.3873	EXOC7P1
ENSG00000226742.3	-0.0772675	5.81146	-4.81648	2.14e-06	7.43e-05	2.35753	HSBP1L1
ENSG00000260465.1	-0.266809	5.48705	-4.81095	2.19e-06	7.6e-05	2.93507	RP11-63M22.2
ENSG00000277879.1	-0.135791	5.24012	-4.81121	2.19e-06	7.6e-05	3.78191	RP11-129M16.4
ENSG00000205100.2	0.462349	1.48248	4.81109	2.19e-06	7.6e-05	4.27245	HSP90AA4P
ENSG00000215835.2	0.925395	4.70078	4.81141	2.19e-06	7.6e-05	4.54207	RP11-9L18.2
ENSG00000259087.5	0.960764	2.34408	4.80823	2.22e-06	7.69e-05	4.56762	RP11-356O9.2
ENSG00000273218.1	-0.645475	4.00919	-4.80618	2.24e-06	7.75e-05	4.54506	LLNLR-246C6.1
ENSG00000041988.15	-0.0624529	5.73382	-4.80696	2.24e-06	7.73e-05	2.60146	THAP3
ENSG00000148488.15	1.20141	2.93907	4.80641	2.24e-06	7.75e-05	4.4476	ST8SIA6
ENSG00000250848.1	1.52211	3.69846	4.80566	2.25e-06	7.77e-05	4.33057	CTD-2083E4.5
ENSG00000227198.1	-2.08897	1.52531	-4.80521	2.26e-06	7.78e-05	4.46279	C6orf47-AS1
ENSG00000198496.10	-0.0896628	5.54546	-4.80432	2.26e-06	7.8e-05	3.16446	NBR2
ENSG00000230126.1	0.540431	1.5807	4.80453	2.26e-06	7.8e-05	4.29411	FGF12-AS2
ENSG00000140326.12	-0.0541915	5.58898	-4.80417	2.27e-06	7.8e-05	3.08876	CDAN1
ENSG00000211795.3	1.66318	3.45814	4.80369	2.27e-06	7.81e-05	4.40228	TRAV8-6
ENSG00000225854.2	0.558826	1.59933	4.80042	2.31e-06	7.92e-05	4.28716	RP11-569G9.7
ENSG00000230069.3	1.29839	3.07388	4.80008	2.31e-06	7.93e-05	4.38339	LRRC37A15P
ENSG00000270761.1	-0.203217	5.43207	-4.79915	2.32e-06	7.96e-05	3.1233	RP11-385F7.1
ENSG00000006704.10	-0.0858965	5.66914	-4.79879	2.32e-06	7.96e-05	2.7949	GTF2IRD1
ENSG00000055483.19	-0.0505252	5.74932	-4.79924	2.32e-06	7.96e-05	2.5984	USP36
ENSG00000237903.1	-1.45024	2.11959	-4.79783	2.33e-06	7.99e-05	4.35504	RP3-404F18.5
ENSG00000263220.1	0.504328	1.50214	4.79773	2.34e-06	7.99e-05	4.22214	RP11-420A6.2
ENSG00000189002.10	0.562782	1.6799	4.79574	2.36e-06	8.06e-05	4.41502	PROS2P
ENSG00000250027.1	0.499474	1.50811	4.79457	2.37e-06	8.09e-05	4.21557	RP11-563E2.2
ENSG00000237719.1	1.0993	2.52488	4.79506	2.37e-06	8.08e-05	4.49768	RP1-179N16.3
ENSG00000196670.13	-0.065055	5.65896	-4.79177	2.4e-06	8.2e-05	2.81876	ZFP62
ENSG00000269924.1	-0.808881	3.97028	-4.79107	2.41e-06	8.22e-05	4.4496	RP11-697N18.4
ENSG00000047230.14	-0.0626531	5.62191	-4.79084	2.41e-06	8.22e-05	2.91849	CTPS2
ENSG00000205578.5	1.64957	4.10614	4.79046	2.42e-06	8.23e-05	4.25093	POM121B
ENSG00000168890.13	-0.0676318	5.8576	-4.78971	2.43e-06	8.25e-05	2.11964	TMEM150A
ENSG00000234337.4	1.54772	3.4384	4.78926	2.43e-06	8.26e-05	4.31217	RP11-297L17.6
ENSG00000008226.19	-0.321886	4.78657	-4.78848	2.44e-06	8.28e-05	4.11573	DLEC1
ENSG00000212694.8	-0.0848893	5.5845	-4.78859	2.44e-06	8.28e-05	2.99788	LINC01089
ENSG00000258215.1	0.507637	1.48573	4.78596	2.47e-06	8.37e-05	4.16159	RP11-299A16.1
ENSG00000258515.1	1.82382	3.76022	4.78608	2.47e-06	8.37e-05	4.28828	RP11-203M5.7
ENSG00000171823.6	0.152596	5.44622	4.7853	2.48e-06	8.39e-05	3.72538	FBXL14
ENSG00000108443.13	-0.0517282	5.64717	-4.78347	2.5e-06	8.45e-05	2.81336	RPS6KB1
ENSG00000224800.1	0.719097	1.83681	4.78096	2.53e-06	8.55e-05	4.37929	RP11-235D19.2
ENSG00000167608.11	-0.203156	5.463	-4.77966	2.54e-06	8.59e-05	3.12312	TMC4
ENSG00000273587.1	-0.294323	0.993499	-4.77893	2.55e-06	8.62e-05	4.20445	SNORA78
ENSG00000100296.13	-0.0629195	5.74507	-4.77715	2.57e-06	8.67e-05	2.39348	THOC5
ENSG00000122512.14	0.113535	5.46915	4.7771	2.57e-06	8.67e-05	3.60929	PMS2
ENSG00000215388.3	1.58214	4.08355	4.77756	2.57e-06	8.67e-05	4.19545	ACTG1P3
ENSG00000240476.1	0.402315	1.38389	4.7755	2.59e-06	8.73e-05	4.04083	LINC00973
ENSG00000216977.1	0.452282	1.44644	4.77519	2.6e-06	8.73e-05	4.07098	RPL21P65
ENSG00000223459.5	2.10148	4.37622	4.77522	2.6e-06	8.73e-05	4.20573	TCAF1P1
ENSG00000147138.1	1.58328	3.68952	4.77391	2.61e-06	8.78e-05	4.21611	GPR174
ENSG00000261759.1	-0.08896	5.67566	-4.7726	2.63e-06	8.83e-05	2.57086	RP11-626G11.3
ENSG00000167797.7	-0.065958	5.99751	-4.77152	2.64e-06	8.87e-05	1.36131	CDK2AP2
ENSG00000267776.1	1.53969	3.18858	4.77005	2.66e-06	8.92e-05	4.2955	AC006116.24
ENSG00000083093.9	-0.0617375	5.5838	-4.7685	2.68e-06	8.98e-05	2.93991	PALB2
ENSG00000226721.2	1.77095	3.83873	4.76822	2.68e-06	8.99e-05	4.19945	EEF1DP2
ENSG00000197714.8	0.470478	4.87626	4.7675	2.69e-06	9.01e-05	4.38841	ZNF460
ENSG00000223803.1	-0.560474	4.73839	-4.76643	2.7e-06	9.05e-05	3.79432	RPS20P14
ENSG00000128159.11	-0.0645723	5.69783	-4.76603	2.71e-06	9.06e-05	2.6362	TUBGCP6
ENSG00000240445.3	1.46587	4.38772	4.76406	2.73e-06	9.14e-05	4.17829	FOXO3B
ENSG00000172663.8	-0.131526	5.96473	-4.76165	2.77e-06	9.23e-05	1.54774	TMEM134
ENSG00000262831.1	-0.708177	4.87801	-4.7603	2.78e-06	9.27e-05	3.48543	RP11-498C9.2
ENSG00000124172.9	-0.0369755	6.02125	-4.76043	2.78e-06	9.27e-05	0.61826	ATP5E
ENSG00000181852.17	0.0729188	5.6714	4.76038	2.78e-06	9.27e-05	2.99452	RNF41
ENSG00000233111.1	1.20442	2.78002	4.76007	2.79e-06	9.28e-05	4.30388	RAB1C
ENSG00000254429.1	-1.62707	1.75363	-4.75896	2.8e-06	9.32e-05	4.19297	CTD-2562J17.7
ENSG00000102109.8	-0.932397	4.04884	-4.75806	2.81e-06	9.35e-05	4.23576	PCSK1N
ENSG00000143353.11	-0.115637	5.91951	-4.75778	2.82e-06	9.36e-05	1.72565	LYPLAL1
ENSG00000228728.1	0.847401	2.11591	4.75594	2.84e-06	9.43e-05	4.33169	RP11-316K19.3
ENSG00000212479.2	0.859013	2.04541	4.75572	2.84e-06	9.43e-05	4.30323	U3
ENSG00000197360.9	1.12501	2.54241	4.75582	2.84e-06	9.43e-05	4.33309	ZNF98
ENSG00000206417.8	-0.122389	5.33255	-4.75392	2.87e-06	9.5e-05	3.35064	H1FX-AS1
ENSG00000183011.13	-0.0639416	5.99919	-4.75367	2.87e-06	9.5e-05	1.01379	NAA38
ENSG00000248265.1	-1.0033	2.99788	-4.75168	2.9e-06	9.59e-05	4.26717	FLJ12825
ENSG00000268516.2	-0.102127	5.34734	-4.75086	2.91e-06	9.62e-05	3.30725	CTD-3138B18.5
ENSG00000204993.3	0.434738	1.40167	4.74894	2.93e-06	9.7e-05	3.94716	AC139712.2
ENSG00000165752.16	-0.0858327	5.58547	-4.7486	2.94e-06	9.7e-05	2.78413	STK32C
ENSG00000182952.4	0.140253	5.76402	4.74866	2.94e-06	9.7e-05	2.90842	HMGN4
ENSG00000137145.20	0.13245	5.55357	4.74601	2.97e-06	9.81e-05	3.32192	DENND4C
ENSG00000241627.3	1.40296	3.5439	4.74585	2.98e-06	9.81e-05	4.09644	UBQLN4P1
ENSG00000272645.2	-0.0982667	5.53506	-4.74201	3.03e-06	9.98e-05	2.96497	RP11-504P24.8
ENSG00000230769.1	0.526126	1.56903	4.74146	3.04e-06	0.0001	4.01004	RP3-408N23.4
ENSG00000140675.12	-0.411996	4.86718	-4.74011	3.06e-06	0.000100484	3.61731	SLC5A2
ENSG00000267838.2	-0.282345	4.98084	-4.74029	3.06e-06	0.000100465	3.6702	AC008746.12
ENSG00000197763.12	-0.069227	5.6472	-4.7382	3.08e-06	0.000101311	2.59869	TXNRD3
ENSG00000268154.2	0.543055	1.54604	4.73717	3.1e-06	0.00010166	3.98464	Metazoa_SRP
ENSG00000259155.2	0.574199	1.63687	4.73746	3.1e-06	0.000101589	4.07485	RP11-831F12.3
ENSG00000260892.1	1.36154	2.8857	4.73587	3.12e-06	0.000102205	4.20365	CTD-2026K11.1
ENSG00000221916.3	-0.115114	5.42085	-4.73491	3.13e-06	0.000102512	3.04009	C19orf73
ENSG00000236859.6	-0.0714458	5.46586	-4.73478	3.13e-06	0.000102512	3.082	NIFK-AS1
ENSG00000227348.1	0.451412	1.4099	4.7348	3.13e-06	0.000102512	3.88415	MTND5P25
ENSG00000105672.14	-0.105752	5.4769	-4.7286	3.23e-06	0.000105429	2.91569	ETV2
ENSG00000233871.2	-0.213148	5.24906	-4.72545	3.27e-06	0.000106835	3.19111	DLG5-AS1
ENSG00000275785.1	0.487829	1.46606	4.72596	3.27e-06	0.000106655	3.86222	RP11-111E14.2
ENSG00000080371.5	0.102979	5.73046	4.7239	3.3e-06	0.000107535	2.79475	RAB21
ENSG00000273106.1	-1.18989	2.59609	-4.72223	3.32e-06	0.000108225	4.11015	RP11-559M23.1
ENSG00000250422.1	-0.306762	1.00768	-4.72255	3.32e-06	0.000108134	3.8591	RP11-484L7.1
ENSG00000214269.3	0.991012	2.58677	4.7215	3.33e-06	0.000108515	4.17718	LGMNP1
ENSG00000188372.14	-0.162017	5.48739	-4.72105	3.34e-06	0.000108597	2.77627	ZP3
ENSG00000270300.1	0.391028	1.39028	4.72108	3.34e-06	0.000108597	3.81964	PHACTR2P1
ENSG00000157110.15	-0.108066	5.92865	-4.71993	3.36e-06	0.000109013	1.4178	RBPMS
ENSG00000255422.1	1.16579	2.66792	4.72009	3.36e-06	0.00010901	4.18221	AP002954.4
ENSG00000280077.1	-0.0908518	5.33038	-4.71897	3.37e-06	0.000109425	3.25939	RP11-87H9.4
ENSG00000157379.13	-0.197528	5.94089	-4.71865	3.38e-06	0.000109445	1.29158	DHRS1
ENSG00000235908.1	1.07183	2.47764	4.71868	3.38e-06	0.000109445	4.18121	RHOA-IT1
ENSG00000277283.1	-0.088867	5.18039	-4.71771	3.39e-06	0.000109847	3.53161	RP1-267D11.6
ENSG00000108506.11	0.125754	5.34563	4.71712	3.4e-06	0.000110073	3.54466	INTS2
ENSG00000062822.12	-0.078361	5.78167	-4.71633	3.41e-06	0.000110327	1.91322	POLD1
ENSG00000155903.11	0.0912036	5.36978	4.71691	3.41e-06	0.000110109	3.46191	RASA2
ENSG00000205559.3	-0.112945	5.34008	-4.71495	3.44e-06	0.000110962	3.15398	CHKB-AS1
ENSG00000243504.1	1.01229	2.36255	4.71411	3.45e-06	0.00011132	4.17173	RPS23P1
ENSG00000259040.4	-0.0993524	5.69102	-4.71354	3.46e-06	0.000111465	2.28999	BLOC1S5-TXNDC5
ENSG00000234518.2	0.238851	5.61484	4.71369	3.46e-06	0.000111464	3.26581	PTGES3P1
ENSG00000106560.10	0.168938	5.59048	4.71256	3.47e-06	0.0001119	3.09546	GIMAP2
ENSG00000261360.1	-0.251441	4.89158	-4.71046	3.51e-06	0.000112914	3.70043	CTD-2165H16.4
ENSG00000268941.2	0.901428	2.18365	4.71008	3.51e-06	0.000113039	4.15474	RP5-907D15.4
ENSG00000186395.6	-0.0713136	5.69825	-4.70854	3.54e-06	0.00011377	2.31184	KRT10
ENSG00000129235.10	-0.0680448	6.07537	-4.7079	3.55e-06	0.000113988	0.178112	TXNDC17
ENSG00000170858.10	0.496425	1.59049	4.70784	3.55e-06	0.000113988	3.91508	LILRP2
ENSG00000232581.1	-1.60594	1.92985	-4.70639	3.58e-06	0.00011468	4.01945	AC079742.4
ENSG00000147133.15	0.118725	5.54904	4.70604	3.58e-06	0.00011479	3.13295	TAF1
ENSG00000267340.1	0.58083	1.623	4.70537	3.59e-06	0.00011507	3.87699	RP11-242D8.3
ENSG00000267576.1	-0.243596	5.40758	-4.70517	3.6e-06	0.000115097	2.80889	CTC-510F12.6
ENSG00000004700.15	0.134417	5.60018	4.70308	3.63e-06	0.00011614	3.03266	RECQL
ENSG00000136869.13	0.19252	5.33879	4.70285	3.63e-06	0.000116183	3.5445	TLR4
ENSG00000204220.9	-0.0808845	6.07193	-4.70158	3.66e-06	0.000116792	-0.0995141	PFDN6
ENSG00000213729.3	0.898317	2.19302	4.70087	3.67e-06	0.000117062	4.10162	AC098828.3
ENSG00000281932.1	1.53914	4.19295	4.70079	3.67e-06	0.000117062	3.89276	RP1-37E16.12
ENSG00000227799.1	-0.123076	5.07108	-4.70028	3.68e-06	0.000117232	3.54627	AC012358.4
ENSG00000273897.1	0.86206	2.05335	4.70019	3.68e-06	0.000117232	4.06276	CH17-264B6.4
ENSG00000273760.1	1.33031	2.88365	4.69979	3.69e-06	0.000117375	4.04243	CH17-360D5.3
ENSG00000261071.1	-0.177165	5.28341	-4.6992	3.7e-06	0.000117617	3.07789	RP1-223E5.4
ENSG00000255260.1	0.465646	1.43173	4.69855	3.71e-06	0.000117893	3.7239	CTD-3224I3.3
ENSG00000260017.1	0.472653	1.44678	4.69817	3.71e-06	0.000118019	3.72993	RP11-1035H13.2
ENSG00000038219.12	0.129183	5.56713	4.69649	3.74e-06	0.000118863	3.09974	BOD1L1
ENSG00000136327.6	0.515862	1.56476	4.69634	3.75e-06	0.000118866	3.84714	NKX2-8
ENSG00000258210.1	1.70634	3.74127	4.695	3.77e-06	0.000119525	3.9012	RP11-478C19.2
ENSG00000234773.6	1.67238	4.15735	4.69383	3.79e-06	0.000120093	3.86385	CTD-2666L21.1
ENSG00000267007.1	-0.357919	5.44178	-4.69296	3.8e-06	0.000120416	2.34094	CTB-31O20.3
ENSG00000226519.1	0.647311	1.75442	4.6934	3.8e-06	0.000120252	3.92199	LINC00390
ENSG00000248383.4	0.974179	2.40979	4.69243	3.81e-06	0.000120631	4.07377	PCDHAC1
ENSG00000267321.1	-0.08524	5.55995	-4.6921	3.82e-06	0.000120736	2.58959	RP11-1094M14.11
ENSG00000267404.1	0.841417	2.15559	4.69188	3.82e-06	0.000120778	4.07501	RP11-49I11.2
ENSG00000113734.17	-0.062752	5.68719	-4.69101	3.84e-06	0.000121186	2.3019	BNIP1
ENSG00000112667.12	-0.085494	6.07605	-4.68812	3.89e-06	0.000122649	0.142099	DNPH1
ENSG00000162650.15	-0.0815962	5.45295	-4.68831	3.89e-06	0.000122625	2.85662	ATXN7L2
ENSG00000279166.1	0.42524	1.46077	4.68603	3.93e-06	0.000123681	3.73068	RP11-107E5.3
ENSG00000234219.1	0.832856	2.10283	4.68602	3.93e-06	0.000123681	4.04465	CDCA4P4
ENSG00000282558.1	0.57595	1.61467	4.68413	3.96e-06	0.000124686	3.78141	PAPD7
ENSG00000176102.11	-0.0522011	5.76475	-4.68389	3.97e-06	0.000124742	2.07616	CSTF3
ENSG00000143554.13	-0.14924	5.97906	-4.68292	3.98e-06	0.000125218	0.812153	SLC27A3
ENSG00000165240.17	0.123864	5.18966	4.6818	4e-06	0.000125781	3.57908	ATP7A
ENSG00000179943.7	-0.0518626	5.61615	-4.68148	4.01e-06	0.000125888	2.50348	FIZ1
ENSG00000197045.12	0.0737851	5.72675	4.68117	4.02e-06	0.000125984	2.44799	GMFB
ENSG00000258636.1	0.470627	1.45289	4.67892	4.06e-06	0.000127215	3.64849	CTD-2298J14.2
ENSG00000207501.1	0.701236	1.76569	4.67758	4.08e-06	0.000127917	3.87123	RNVU1-14
ENSG00000178235.7	0.404218	1.40821	4.67698	4.09e-06	0.000128104	3.61721	SLITRK1
ENSG00000280407.2	0.956685	4.53565	4.67721	4.09e-06	0.00012805	3.94564	RP13-516M14.8
ENSG00000164877.18	-0.0933518	5.71243	-4.67679	4.1e-06	0.000128133	2.09736	MICALL2
ENSG00000177732.7	-0.111482	5.58791	-4.6754	4.12e-06	0.000128871	2.4345	SOX12
ENSG00000172932.14	-0.0753025	5.70117	-4.67475	4.14e-06	0.00012917	2.13674	ANKRD13D
ENSG00000224667.1	-0.234377	0.988662	-4.6699	4.23e-06	0.000131997	3.64272	AC013470.8
ENSG00000181826.9	0.200867	5.26283	4.66746	4.28e-06	0.000133403	3.51332	RELL1
ENSG00000279861.1	-0.121545	5.2422	-4.66689	4.29e-06	0.000133662	3.17489	RP11-43N16.4
ENSG00000076650.6	-0.0572507	5.5538	-4.66618	4.3e-06	0.000134013	2.57062	GPATCH1
ENSG00000236017.7	-0.120708	5.54381	-4.6658	4.31e-06	0.000134164	2.49348	ASMTL-AS1
ENSG00000161847.13	0.216651	5.52632	4.66457	4.33e-06	0.000134748	3.1974	RAVER1
ENSG00000250892.1	1.22905	3.01383	4.66493	4.33e-06	0.000134612	3.84729	RP11-1365D11.1
ENSG00000273319.1	-0.836567	3.45509	-4.66337	4.36e-06	0.000135405	3.95167	RP11-138A9.2
ENSG00000253156.1	-0.24516	0.989235	-4.66266	4.37e-06	0.000135757	3.62112	RP11-58O3.1
ENSG00000259540.1	0.535623	1.64291	4.66127	4.4e-06	0.000136538	3.68768	RP11-526I2.1
ENSG00000161265.14	-0.0633475	5.74228	-4.66057	4.42e-06	0.000136894	1.95494	U2AF1L4
ENSG00000277383.1	-0.226707	5.12784	-4.6592	4.44e-06	0.000137669	3.15049	CTD-3001H11.2
ENSG00000274021.1	1.46734	4.39167	4.65637	4.5e-06	0.000139375	3.7459	RP11-823E8.3
ENSG00000230358.3	0.744903	1.9366	4.65602	4.51e-06	0.000139508	3.89183	SPDYE21P
ENSG00000214353.7	-0.52377	4.64823	-4.65444	4.54e-06	0.000140251	3.51278	VAC14-AS1
ENSG00000125388.19	-0.08001	5.38384	-4.65472	4.54e-06	0.000140166	2.876	GRK4
ENSG00000239203.1	0.58394	1.67394	4.65472	4.54e-06	0.000140166	3.73966	AC093484.4
ENSG00000221930.6	2.03034	4.51932	4.65415	4.55e-06	0.000140353	3.71729	FAM45B
ENSG00000167182.12	0.065512	5.62446	4.65344	4.56e-06	0.000140718	2.63799	SP2
ENSG00000258967.1	1.49065	3.10616	4.65223	4.59e-06	0.000141411	3.83526	HMGN1P3
ENSG00000260874.5	1.77043	4.1	4.65045	4.62e-06	0.000142478	3.69908	RP11-715J22.4
ENSG00000224934.2	-0.246726	4.87741	-4.64969	4.64e-06	0.000142835	3.46654	RP11-441O15.3
ENSG00000259056.1	0.754091	1.96048	4.64962	4.64e-06	0.000142835	3.82911	DUXAP1
ENSG00000232757.1	1.37315	3.50623	4.64894	4.66e-06	0.000143193	3.70962	ETF1P1
ENSG00000233746.1	0.378071	1.31068	4.64804	4.68e-06	0.000143689	3.44183	LINC00656
ENSG00000172037.13	0.102257	6.0666	4.64758	4.69e-06	0.000143901	-0.547148	LAMB2
ENSG00000127081.13	0.113514	5.1615	4.64647	4.71e-06	0.000144453	3.44413	ZNF484
ENSG00000259116.1	0.60209	1.70506	4.64666	4.71e-06	0.000144416	3.75125	RP11-973N13.4
ENSG00000213650.3	0.501054	1.52901	4.64508	4.74e-06	0.000145279	3.56803	RP11-760D2.7
ENSG00000237190.3	-0.0554347	5.81286	-4.64467	4.75e-06	0.000145452	1.59903	CDKN2AIPNL
ENSG00000246422.2	0.522291	1.63009	4.64454	4.75e-06	0.000145452	3.68489	CTD-2024I7.13
ENSG00000255875.2	0.603137	1.72698	4.64364	4.77e-06	0.000145958	3.77649	CTD-2102P23.1
ENSG00000179101.5	1.75186	3.61132	4.64157	4.82e-06	0.000147253	3.73426	RP11-349N19.2
ENSG00000003509.15	-0.041527	5.64796	-4.64018	4.85e-06	0.000148098	2.23642	NDUFAF7
ENSG00000089916.17	0.0979002	5.45165	4.63966	4.86e-06	0.000148358	2.98487	GPATCH2L
ENSG00000163704.11	-0.105948	5.12005	-4.63878	4.88e-06	0.000148865	3.22667	PRRT3
ENSG00000163516.13	-0.053099	5.77411	-4.638	4.9e-06	0.0001493	1.76137	ANKZF1
ENSG00000211951.2	1.54375	3.11766	4.63772	4.9e-06	0.000149398	3.78429	IGHV2-26
ENSG00000235832.2	0.864891	2.19304	4.63621	4.94e-06	0.000150335	3.83037	CNN2P3
ENSG00000260413.1	1.26847	2.86926	4.63582	4.94e-06	0.000150512	3.7876	RP11-231C14.6
ENSG00000267052.1	0.876948	2.20126	4.63493	4.96e-06	0.000151027	3.8308	CTB-30L5.1
ENSG00000110442.11	-0.0538486	5.95067	-4.6342	4.98e-06	0.000151333	0.833078	COMMD9
ENSG00000179454.13	0.119708	5.3265	4.63407	4.98e-06	0.000151333	3.20202	KLHL28
ENSG00000231956.1	0.784262	2.16846	4.63422	4.98e-06	0.000151333	3.81612	HNRNPA1P9
ENSG00000273284.1	-0.128989	5.22196	-4.63334	5e-06	0.000151745	3.01888	RP11-888D10.4
ENSG00000237604.1	1.55239	3.67787	4.63253	5.02e-06	0.00015221	3.6467	AP001056.1
ENSG00000258955.1	1.04663	2.50757	4.63167	5.04e-06	0.000152712	3.81925	LINC00519
ENSG00000272655.1	-0.0653668	5.65768	-4.63117	5.05e-06	0.000152869	2.13999	POLR2J4
ENSG00000226688.6	0.238338	5.26673	4.6312	5.05e-06	0.000152869	3.43471	ENTPD1-AS1
ENSG00000118007.12	0.101774	5.56976	4.62858	5.11e-06	0.000154595	2.75533	STAG1
ENSG00000143429.9	-0.124736	5.63703	-4.62809	5.12e-06	0.000154843	1.9726	AC027612.6
ENSG00000268199.2	-1.66372	1.76875	-4.62712	5.14e-06	0.000155424	3.67615	CTD-3137H5.1
ENSG00000254835.1	2.7078	4.31496	4.62699	5.15e-06	0.000155424	3.7055	RNF185-AS1
ENSG00000120800.4	0.0878773	5.40142	4.62615	5.17e-06	0.00015583	3.00801	UTP20
ENSG00000277103.1	0.727333	1.94435	4.62619	5.17e-06	0.00015583	3.75554	RP11-520B13.8
ENSG00000176868.2	-0.870562	4.39724	-4.62547	5.18e-06	0.0001561	3.28283	RP11-334J6.7
ENSG00000234771.3	-0.121703	5.37802	-4.62582	5.18e-06	0.000155962	2.71497	SLC25A25-AS1
ENSG00000258282.2	0.514966	1.50703	4.62536	5.19e-06	0.0001561	3.47076	BTF3P2
ENSG00000133226.16	0.0710849	5.77409	4.62351	5.23e-06	0.000157323	2.09436	SRRM1
ENSG00000220377.1	0.758532	2.10363	4.62186	5.27e-06	0.000158406	3.7176	GSTA8P
ENSG00000183775.10	0.521614	1.66275	4.62019	5.31e-06	0.000159517	3.63288	KCTD16
ENSG00000214941.7	-0.0752731	5.78162	-4.61909	5.34e-06	0.000160223	1.65232	ZSWIM7
ENSG00000114331.12	0.0805154	5.53448	4.61835	5.35e-06	0.000160663	2.70267	ACAP2
ENSG00000265967.1	-0.975782	3.672	-4.61786	5.37e-06	0.00016092	3.74355	AC100830.4
ENSG00000108786.10	-0.107433	5.36168	-4.61634	5.4e-06	0.000161937	2.66967	HSD17B1
ENSG00000211632.3	1.321	2.87631	4.6155	5.42e-06	0.000162457	3.73418	IGKV3D-11
ENSG00000125450.10	-0.0534278	5.88177	-4.61425	5.46e-06	0.000163283	1.097	NUP85
ENSG00000231989.3	0.793461	2.12469	4.61314	5.48e-06	0.000164008	3.71457	PPP1R2P3
ENSG00000135604.9	0.323314	5.25294	4.61217	5.51e-06	0.000164627	3.43343	STX11
ENSG00000256514.1	-0.236815	5.79952	-4.61117	5.53e-06	0.000165278	0.671289	AP003419.11
ENSG00000282413.1	0.808163	2.03849	4.61014	5.56e-06	0.000165955	3.67877	RP11-359E7.3
ENSG00000230550.1	1.46427	3.36053	4.6084	5.6e-06	0.000167169	3.59624	RP11-74C13.3
ENSG00000198556.13	-0.0683853	5.55184	-4.60747	5.63e-06	0.000167771	2.32437	ZNF789
ENSG00000233673.6	0.969388	2.57779	4.60533	5.68e-06	0.000169302	3.68029	ANAPC1P1
ENSG00000267281.2	-0.118203	5.27227	-4.60488	5.69e-06	0.00016955	2.81335	RP11-793H13.10
ENSG00000117691.9	-0.112495	6.02463	-4.60407	5.71e-06	0.000170068	-0.00593386	NENF
ENSG00000177946.5	0.122483	5.52762	4.60346	5.73e-06	0.000170404	2.75479	CENPBD1
ENSG00000266469.1	0.124758	5.54847	4.60336	5.73e-06	0.000170404	2.73313	CTB-131K11.1
ENSG00000233756.5	-0.364536	1.01204	-4.6029	5.74e-06	0.000170551	3.49803	DSCAM-IT1
ENSG00000185942.11	0.478556	1.52681	4.60302	5.74e-06	0.000170551	3.38688	NKAIN3
ENSG00000111817.16	0.204137	5.32879	4.60271	5.75e-06	0.000170596	3.15293	DSE
ENSG00000196689.10	-0.304899	5.15263	-4.60238	5.76e-06	0.000170657	2.74113	TRPV1
ENSG00000185596.16	-0.0525059	5.80833	-4.60236	5.76e-06	0.000170657	1.45528	WASH3P
ENSG00000251867.3	-0.104234	5.29458	-4.6011	5.79e-06	0.000171529	2.79027	RP11-48B3.5
ENSG00000229180.5	-0.0861001	5.15948	-4.60068	5.8e-06	0.00017174	3.03164	GS1-124K5.11
ENSG00000264207.1	-0.115957	5.35835	-4.60056	5.81e-06	0.00017174	2.66379	RP11-196G18.23
ENSG00000280387.1	0.754095	2.06826	4.59984	5.82e-06	0.000171994	3.68839	RP5-1153D9.5
ENSG00000242441.7	1.40454	3.30519	4.60004	5.82e-06	0.000171994	3.55747	GTF2A1L
ENSG00000226883.1	1.22884	2.82733	4.59983	5.83e-06	0.000171994	3.63921	RP4-782L23.2
ENSG00000115232.13	0.303397	5.16177	4.59945	5.84e-06	0.000172188	3.40221	ITGA4
ENSG00000179611.3	0.270842	4.94139	4.59859	5.86e-06	0.000172754	3.59205	DGKZP1
ENSG00000137288.9	-0.116042	6.04775	-4.5981	5.87e-06	0.000173034	-0.365751	UQCC2
ENSG00000106246.17	-0.0730942	5.50395	-4.59755	5.89e-06	0.000173358	2.40101	PTCD1
ENSG00000234616.8	-0.0876669	5.37826	-4.59689	5.9e-06	0.000173773	2.60656	JRK
ENSG00000119318.12	0.100592	5.95475	4.5965	5.91e-06	0.000173974	1.15299	RAD23B
ENSG00000214185.3	0.974124	2.72955	4.59595	5.93e-06	0.000174302	3.59347	XPOTP1
ENSG00000260233.3	-0.0923634	5.30206	-4.59523	5.95e-06	0.000174764	2.74261	SSSCA1-AS1
ENSG00000249624.8	1.67814	3.59387	4.59194	6.04e-06	0.000177287	3.52442	AP000295.9
ENSG00000254721.1	-0.0729546	5.6687	-4.59114	6.06e-06	0.000177817	1.80728	RP11-805J14.5
ENSG00000232175.1	0.629369	1.80019	4.58919	6.11e-06	0.000179248	3.51011	RP4-659I19.1
ENSG00000168096.14	-0.0642142	5.6203	-4.58911	6.12e-06	0.000179248	2.0544	ANKS3
ENSG00000225871.2	1.39446	3.71227	4.58891	6.12e-06	0.000179297	3.4513	RP11-495P10.10
ENSG00000095951.16	0.111519	5.56416	4.58752	6.16e-06	0.00018032	2.61189	HIVEP1
ENSG00000244482.9	0.31744	5.14532	4.58735	6.16e-06	0.000180348	3.37803	LILRA6
ENSG00000257307.1	1.28734	2.94412	4.58662	6.18e-06	0.000180836	3.55669	RP11-317N8.4
ENSG00000105202.7	0.061339	6.08338	4.5853	6.22e-06	0.000181707	-1.28489	FBL
ENSG00000226435.10	0.935167	2.48501	4.5853	6.22e-06	0.000181707	3.62755	ANKRD18DP
ENSG00000105821.14	-0.051204	5.77455	-4.58466	6.24e-06	0.000182123	1.5823	DNAJC2
ENSG00000231530.1	0.690128	1.79786	4.58269	6.3e-06	0.000183643	3.52696	RP11-187A9.3
ENSG00000251411.1	-0.611177	4.20933	-4.5798	6.38e-06	0.000185942	3.46712	RP11-397E7.4
ENSG00000188026.11	-0.078226	5.57093	-4.57944	6.39e-06	0.000186137	2.12217	RILPL1
ENSG00000180610.10	1.10329	2.75013	4.57899	6.4e-06	0.000186401	3.54462	ZBTB12P1
ENSG00000224846.2	-0.988123	3.74485	-4.57741	6.45e-06	0.000187622	3.53327	RP1-90J20.8
ENSG00000276664.1	1.62929	3.12547	4.57697	6.46e-06	0.000187885	3.55253	TUG1_1
ENSG00000228703.1	1.88897	4.1517	4.57635	6.48e-06	0.000188301	3.41355	RP5-1160K1.6
ENSG00000256304.1	1.36421	3.9333	4.57553	6.5e-06	0.000188883	3.3936	CCDC150P1
ENSG00000135018.13	0.0656396	5.87442	4.57483	6.52e-06	0.000189283	1.47275	UBQLN1
ENSG00000270427.1	1.41021	3.26921	4.5748	6.52e-06	0.000189283	3.45907	NRBF2P5
ENSG00000271044.1	1.38901	3.08251	4.57431	6.54e-06	0.000189588	3.51069	RP11-255M6.1
ENSG00000186076.5	2.34627	4.3556	4.57218	6.6e-06	0.000191306	3.42566	RP11-887P2.3
ENSG00000178562.17	0.32093	5.05282	4.57178	6.61e-06	0.000191421	3.32465	CD28
ENSG00000250961.1	0.436976	1.41283	4.57204	6.61e-06	0.000191307	3.17566	CTD-2023N9.1
ENSG00000270673.1	-0.105627	5.43244	-4.57163	6.62e-06	0.000191431	2.28614	YTHDF3-AS1
ENSG00000165934.12	0.0902568	5.66315	4.57142	6.62e-06	0.000191502	2.22909	CPSF2
ENSG00000147434.8	0.715948	2.05418	4.57059	6.65e-06	0.000192101	3.54524	CHRNA6
ENSG00000236305.1	-0.787421	4.14357	-4.57033	6.66e-06	0.000192101	3.34207	RP11-126L15.4
ENSG00000258682.1	1.1313	2.64657	4.57035	6.66e-06	0.000192101	3.54469	CTD-2002H8.2
ENSG00000170684.8	-0.176188	5.15625	-4.5696	6.68e-06	0.000192505	2.79368	ZNF296
ENSG00000233009.1	0.469193	1.58994	4.5697	6.68e-06	0.000192505	3.31352	NALCN-AS1
ENSG00000210082.2	-0.0249911	6.45179	-4.56864	6.71e-06	0.000193227	-8.09961	MT-RNR2
ENSG00000245711.2	1.6381	3.57894	4.56814	6.72e-06	0.000193549	3.42129	NADK2-AS1
ENSG00000176244.6	1.55444	3.9493	4.56778	6.73e-06	0.000193719	3.36944	ACBD7
ENSG00000248235.6	1.1961	2.73667	4.56768	6.74e-06	0.000193719	3.5347	AC037459.4
ENSG00000155287.10	-0.0652294	5.88296	-4.56715	6.75e-06	0.000194071	1.00349	SLC25A28
ENSG00000255402.1	-0.25343	1.00286	-4.56154	6.93e-06	0.000198918	3.27025	RP11-696P8.2
ENSG00000274099.1	0.50055	1.57155	4.56029	6.97e-06	0.00019993	3.24536	ABCB10P1
ENSG00000241217.3	1.02499	2.32843	4.5601	6.97e-06	0.00019998	3.52848	RN7SL809P
ENSG00000253304.1	-0.157151	5.51193	-4.55853	7.02e-06	0.000201274	1.96014	TMEM200B
ENSG00000279095.1	-0.0763949	5.62519	-4.55824	7.03e-06	0.000201298	1.85385	AC092066.1
ENSG00000163291.14	0.234909	5.44567	4.55834	7.03e-06	0.000201298	2.89636	PAQR3
ENSG00000280038.1	-0.580001	4.11079	-4.55784	7.04e-06	0.000201547	3.46869	DNM1P41
ENSG00000132275.10	-0.044498	5.78232	-4.55615	7.1e-06	0.00020297	1.35636	RRP8
ENSG00000279799.1	-0.232261	5.27955	-4.55422	7.16e-06	0.000204615	2.40493	AC006077.3
ENSG00000161939.18	-0.112493	5.34396	-4.55376	7.17e-06	0.000204917	2.40842	RNASEK-C17orf49
ENSG00000261779.1	-1.07266	1.08773	-4.55326	7.19e-06	0.000205192	3.41106	RP11-69H7.3
ENSG00000259466.1	0.500044	1.55124	4.5532	7.19e-06	0.000205192	3.18125	NPM1P47
ENSG00000187952.9	1.97354	4.56547	4.55197	7.23e-06	0.000206207	3.31993	HS6ST1P1
ENSG00000100387.8	-0.0420381	5.9087	-4.55126	7.25e-06	0.000206749	0.823256	RBX1
ENSG00000151748.14	0.105753	5.63065	4.55033	7.29e-06	0.000207494	2.12208	SAV1
ENSG00000253384.1	0.851953	2.28195	4.54997	7.3e-06	0.000207705	3.48676	CTD-2547L16.3
ENSG00000229986.1	0.615878	1.69901	4.54966	7.31e-06	0.000207874	3.28944	AP001042.1
ENSG00000179899.8	1.57088	3.75166	4.54903	7.33e-06	0.000208337	3.31072	PHC1P1
ENSG00000268521.1	1.62172	3.41486	4.54666	7.41e-06	0.000210445	3.35992	VN1R83P
ENSG00000240489.1	1.60392	4.58162	4.54556	7.44e-06	0.000211364	3.32983	SETP14
ENSG00000238286.1	0.823092	2.19782	4.54498	7.46e-06	0.000211792	3.45853	SLC35E1P1
ENSG00000279569.1	1.43112	4.68032	4.54468	7.47e-06	0.000211959	3.36503	RP11-394B2.1
ENSG00000091039.16	0.0885405	5.54947	4.54321	7.52e-06	0.000213233	2.33913	OSBPL8
ENSG00000132781.17	-0.0625167	5.68801	-4.54297	7.53e-06	0.000213282	1.61353	MUTYH
ENSG00000248886.2	1.64809	3.74097	4.5429	7.53e-06	0.000213282	3.3024	UGT2A3P7
ENSG00000278803.1	0.507122	1.53569	4.54157	7.58e-06	0.000214436	3.12697	RP11-635O16.1
ENSG00000213077.5	0.877484	2.30259	4.54067	7.61e-06	0.000215175	3.44811	FAM106A
ENSG00000129515.18	0.0789833	5.77405	4.54006	7.63e-06	0.000215643	1.75617	SNX6
ENSG00000279529.1	-0.146678	4.88943	-4.53984	7.64e-06	0.000215726	3.06347	CTD-3222D19.8
ENSG00000096968.12	0.139805	5.30644	4.53957	7.65e-06	0.000215867	2.82838	JAK2
ENSG00000224152.1	-0.0903471	5.31989	-4.53775	7.71e-06	0.000217379	2.51448	AC009506.1
ENSG00000072501.17	0.119375	5.69739	4.53775	7.71e-06	0.000217379	2.0239	SMC1A
ENSG00000166133.17	-0.0498821	5.6665	-4.53751	7.72e-06	0.000217485	1.69746	RPUSD2
ENSG00000229914.1	0.546435	1.63027	4.53595	7.77e-06	0.000218823	3.19317	RP11-404O13.4
ENSG00000267293.1	0.989393	2.63398	4.53585	7.77e-06	0.000218823	3.38857	RP11-8H2.1
ENSG00000236514.1	1.50098	3.56552	4.53568	7.78e-06	0.000218823	3.27736	RP11-162G10.5
ENSG00000251414.1	1.54741	3.40258	4.53563	7.78e-06	0.000218823	3.30926	RP11-843P14.1
ENSG00000231579.3	1.28766	2.93762	4.53429	7.83e-06	0.000220007	3.35805	RPL7P21
ENSG00000234073.1	0.57308	1.69406	4.53405	7.84e-06	0.000220119	3.21846	AC011816.1
ENSG00000281376.1	1.29717	4.6382	4.53352	7.86e-06	0.000220513	3.3395	ABALON
ENSG00000227603.1	1.56826	4.32658	4.53061	7.96e-06	0.000223279	3.23829	RP11-165J3.6
ENSG00000170430.9	-0.0769486	5.93622	-4.52972	7.99e-06	0.000224039	0.37678	MGMT
ENSG00000279513.1	0.763189	2.16443	4.52853	8.03e-06	0.000225115	3.39884	RP4-675C20.4
ENSG00000244425.3	1.17591	2.57638	4.52502	8.16e-06	0.000228546	3.3727	RN7SL268P
ENSG00000233461.5	-0.0953403	5.84438	-4.52479	8.17e-06	0.000228653	0.845657	RP11-295G20.2
ENSG00000239407.5	1.55702	4.35512	4.52266	8.25e-06	0.000230706	3.21232	LL0XNC01-237H1.2
ENSG00000203585.3	0.417181	1.5051	4.52243	8.26e-06	0.000230806	3.04285	RP11-542B15.1
ENSG00000025770.18	-0.0538174	5.86158	-4.52206	8.27e-06	0.000230992	0.833013	NCAPH2
ENSG00000255819.6	1.47342	3.31248	4.52199	8.27e-06	0.000230992	3.26421	KLRC4-KLRK1
ENSG00000163728.10	-0.0566807	5.62285	-4.52158	8.29e-06	0.000231283	1.74133	TTC14
ENSG00000161960.14	-0.0744475	6.14785	-4.52044	8.33e-06	0.000232339	-2.48436	EIF4A1
ENSG00000280071.3	0.131552	6.00116	4.51966	8.36e-06	0.00023301	0.0902228	CH507-9B2.3
ENSG00000258081.3	0.556779	1.66922	4.5194	8.37e-06	0.000233095	3.09151	RP11-384J4.2
ENSG00000279795.1	0.892894	2.29318	4.51932	8.37e-06	0.000233095	3.36089	RP11-586K12.1
ENSG00000270218.1	0.443053	1.38339	4.51909	8.38e-06	0.0002332	2.92276	RP11-325L12.5
ENSG00000152147.10	-0.0563486	5.74871	-4.51709	8.46e-06	0.000235162	1.2712	GEMIN6
ENSG00000139151.14	0.868129	2.22486	4.51635	8.48e-06	0.000235805	3.34578	PLCZ1
ENSG00000257316.1	0.415164	1.32232	4.51542	8.52e-06	0.000236654	2.8762	RP11-267D19.2
ENSG00000265753.2	0.597887	1.65416	4.51529	8.52e-06	0.000236657	3.13468	RN7SL444P
ENSG00000279519.1	0.39468	4.88093	4.51506	8.53e-06	0.00023676	3.31491	RP11-288C18.1
ENSG00000242288.9	1.63559	3.57455	4.51475	8.55e-06	0.000236956	3.21082	RP11-464F9.1
ENSG00000102900.12	-0.0661962	5.75992	-4.51378	8.58e-06	0.000237853	1.18056	NUP93
ENSG00000198894.7	0.0988999	5.53247	4.51321	8.6e-06	0.00023832	2.29053	CIPC
ENSG00000134255.13	0.10818	5.71225	4.51233	8.64e-06	0.000239115	1.92613	CEPT1
ENSG00000260851.6	0.986758	2.41297	4.51089	8.69e-06	0.000240528	3.32617	RP11-403P17.5
ENSG00000183682.7	1.39806	3.643	4.51045	8.71e-06	0.000240838	3.15644	BMP8A
ENSG00000135049.15	0.0885375	5.4033	4.51034	8.72e-06	0.000240838	2.45477	AGTPBP1
ENSG00000109189.12	0.103391	5.38666	4.50954	8.75e-06	0.000241563	2.53803	USP46
ENSG00000257267.2	-0.0443573	5.59248	-4.50776	8.82e-06	0.000243353	1.79213	ZNF271P
ENSG00000228300.13	-0.085952	6.02543	-4.50746	8.83e-06	0.000243543	-0.436561	C19orf24
ENSG00000225931.3	1.28392	3.1414	4.50703	8.85e-06	0.000243867	3.2022	RP3-395M20.7
ENSG00000085382.11	0.138965	5.31976	4.50586	8.89e-06	0.000245006	2.67917	HACE1
ENSG00000167393.16	-0.0685228	5.63227	-4.50533	8.91e-06	0.000245445	1.59156	PPP2R3B
ENSG00000272275.1	-0.504164	4.8007	-4.50486	8.93e-06	0.000245684	2.64454	RP11-791G15.2
ENSG00000183354.11	0.105137	5.44228	4.50497	8.93e-06	0.000245684	2.42467	KIAA2026
ENSG00000276026.1	-0.898486	4.13522	-4.50374	8.98e-06	0.000246771	3.0728	RP4-545L17.11
ENSG00000260238.5	-0.0882041	5.63556	-4.50339	8.99e-06	0.000247017	1.59029	PMF1-BGLAP
ENSG00000269948.5	0.608691	1.87751	4.50303	9e-06	0.000247277	3.20243	RP11-248J23.6
ENSG00000228363.2	1.46773	3.53051	4.50123	9.08e-06	0.000249126	3.14569	AC015971.2
ENSG00000250116.2	0.517827	1.66812	4.49825	9.2e-06	0.00025231	3.10933	RP11-417F21.1
ENSG00000115718.17	0.205582	6.13867	4.49742	9.23e-06	0.0002531	-2.51055	PROC
ENSG00000230872.1	0.621055	1.81245	4.49626	9.28e-06	0.000254266	3.21571	AC092338.5
ENSG00000246877.1	-0.551906	4.33164	-4.49559	9.31e-06	0.000254884	3.10134	DNM1P35
ENSG00000168806.7	0.104118	5.4737	4.49503	9.33e-06	0.000255372	2.33784	LCMT2
ENSG00000257327.1	-0.585804	4.49738	-4.49478	9.34e-06	0.000255372	2.91935	RP11-650K20.3
ENSG00000279640.1	1.10142	2.66652	4.49484	9.34e-06	0.000255372	3.22298	RP13-977J11.6
ENSG00000237701.1	-0.4812	1.02132	-4.49377	9.38e-06	0.000256238	3.07105	ATP5JP1
ENSG00000090238.11	-0.121763	5.94848	-4.49378	9.38e-06	0.000256238	0.238695	YPEL3
ENSG00000272638.1	-0.101656	5.47722	-4.49268	9.43e-06	0.000257334	1.88234	GS1-114I9.1
ENSG00000230562.3	1.40121	3.10174	4.49161	9.47e-06	0.000258415	3.18401	FAM133DP
ENSG00000262959.2	0.49237	1.54767	4.48907	9.58e-06	0.000261209	2.91018	RPL23AP86
ENSG00000011009.10	0.0797755	5.96437	4.48864	9.6e-06	0.000261562	0.379314	LYPLA2
ENSG00000279528.1	-0.0713479	5.67838	-4.48526	9.75e-06	0.000265366	1.34855	RP11-1148L6.8
ENSG00000260861.6	0.569234	1.65517	4.48309	9.84e-06	0.000267792	2.98361	RP4-576H24.4
ENSG00000275097.1	-0.752451	4.40518	-4.48291	9.85e-06	0.000267857	2.76729	RP11-627K11.6
ENSG00000130202.9	0.163974	6.05656	4.48159	9.91e-06	0.000269278	-0.833786	PVRL2
ENSG00000242142.1	-1.15616	2.79702	-4.48123	9.92e-06	0.000269529	3.16117	SERBP1P3
ENSG00000231027.1	0.792191	2.04643	4.48113	9.93e-06	0.000269529	3.17047	AC079325.6
ENSG00000127957.16	-0.0674756	5.43403	-4.48043	9.96e-06	0.000270209	2.03597	PMS2P3
ENSG00000235459.5	-0.978916	3.74656	-4.4797	9.99e-06	0.000270934	3.14774	RPS26P31
ENSG00000199719.1	0.460019	1.43099	4.479	1e-05	0.000271625	2.77772	RN7SKP74
ENSG00000147437.9	-0.189143	5.08327	-4.47704	1.01e-05	0.000273692	2.48466	GNRH1
ENSG00000282499.1	0.509013	1.51622	4.47709	1.01e-05	0.000273692	2.84801	TCRBV11S1A1T
ENSG00000254340.1	1.55088	3.45956	4.47664	1.01e-05	0.000274036	3.07808	RP11-10A14.3
ENSG00000172613.7	-0.0604428	5.6914	-4.47399	1.02e-05	0.000276804	1.3371	RAD9A
ENSG00000171100.14	0.133307	5.56534	4.47441	1.02e-05	0.000276473	2.11863	MTM1
ENSG00000225698.3	1.62423	3.33962	4.47439	1.02e-05	0.000276473	3.10436	IGHV3-72
ENSG00000237773.5	-0.143138	5.32505	-4.47183	1.03e-05	0.000279008	2.06141	AC003075.4
ENSG00000213871.3	0.435404	1.40558	4.47286	1.03e-05	0.000278041	2.75461	TAF9BP1
ENSG00000260015.1	0.713669	1.85126	4.4721	1.03e-05	0.000278827	3.07607	RP11-510M2.5
ENSG00000204314.10	-0.109851	5.38709	-4.46962	1.04e-05	0.000280807	2.03944	PRRT1
ENSG00000164615.4	-0.0854194	5.85098	-4.47034	1.04e-05	0.000280066	0.726079	CAMLG
ENSG00000082068.8	-0.0521651	5.78764	-4.47147	1.04e-05	0.000279142	0.883601	WDR70
ENSG00000243678.11	-0.00861996	6.21481	-4.4705	1.04e-05	0.000280028	-7.89551	NME1-NME2
ENSG00000185271.6	0.660366	2.01297	4.47166	1.04e-05	0.000279061	3.14622	KLHL33
ENSG00000211786.3	1.64185	3.64502	4.47071	1.04e-05	0.00027993	3.03822	TRAV8-2
ENSG00000183929.7	1.16008	2.7409	4.46755	1.05e-05	0.000283243	3.10956	DUSP5P1
ENSG00000205730.6	0.153818	5.46544	4.46628	1.06e-05	0.000284356	2.30371	ITPRIPL2
ENSG00000228069.1	0.503338	1.60907	4.46611	1.06e-05	0.000284356	2.87205	RP11-100G15.3
ENSG00000249574.1	0.697293	1.93528	4.46604	1.06e-05	0.000284356	3.10793	AC226118.1
ENSG00000258684.2	0.729224	1.98432	4.46612	1.06e-05	0.000284356	3.10022	BMS1P16
ENSG00000259368.1	1.59439	3.57335	4.46677	1.06e-05	0.000284063	3.02744	RP11-64K12.4
ENSG00000148153.13	0.0702793	5.58969	4.46488	1.07e-05	0.000285654	1.8932	INIP
ENSG00000261025.1	-0.331509	1.02362	-4.46216	1.08e-05	0.00028853	2.73888	RP11-84D1.2
ENSG00000230992.3	0.634713	1.80154	4.46265	1.08e-05	0.000288174	3.01033	FAM201B
ENSG00000214881.4	0.855156	2.14449	4.46212	1.08e-05	0.00028853	3.10145	TMEM14D
ENSG00000184100.6	1.25068	4.1205	4.46281	1.08e-05	0.000288134	2.97804	BRD7P2
ENSG00000249115.8	-0.0679557	5.62847	-4.45963	1.09e-05	0.000291368	1.43086	HAUS5
ENSG00000196313.11	0.129127	5.70126	4.45954	1.09e-05	0.000291368	1.82211	POM121
ENSG00000232692.1	1.02075	2.55671	4.45992	1.09e-05	0.000291198	3.10989	AP001596.6
ENSG00000185158.12	-0.0716029	5.49989	-4.45868	1.1e-05	0.000292151	1.80322	LRRC37B
ENSG00000180182.10	0.0725251	5.64863	4.45893	1.1e-05	0.000291986	1.7491	MED14
ENSG00000104872.10	0.0977195	5.98162	4.45815	1.1e-05	0.000292506	-0.161017	PIH1D1
ENSG00000188501.11	1.1626	4.01022	4.45851	1.1e-05	0.000292209	2.95654	LCTL
ENSG00000279049.1	-1.10561	3.38395	-4.45574	1.11e-05	0.000295328	3.086	AL353898.1
ENSG00000183604.14	0.57924	5.31397	4.45665	1.11e-05	0.000294291	2.97538	SMG1P5
ENSG00000080200.9	0.726519	5.18652	4.45535	1.11e-05	0.000295667	3.0624	CRYBG3
ENSG00000266086.1	-0.221941	5.28276	-4.45403	1.12e-05	0.000297076	1.9496	RP11-159D12.5
ENSG00000268129.1	-0.101389	5.53437	-4.45318	1.12e-05	0.000297995	1.53372	RP11-91G21.1
ENSG00000254098.1	0.451839	1.44281	4.45308	1.12e-05	0.000297995	2.67489	IGKV2-26
ENSG00000267650.1	1.00507	2.56454	4.45403	1.12e-05	0.000297076	3.0805	CTD-2553C6.1
ENSG00000138101.18	-0.0634403	5.64297	-4.45202	1.13e-05	0.000299068	1.313	DTNB
ENSG00000223899.1	0.624237	1.8391	4.45255	1.13e-05	0.000298526	3.00718	SEC13P1
ENSG00000165895.17	0.174748	5.3433	4.45063	1.14e-05	0.000300748	2.3729	ARHGAP42
ENSG00000211776.2	1.69514	3.54393	4.44945	1.14e-05	0.000302149	2.98019	TRAV2
ENSG00000236086.4	0.872511	2.11207	4.44749	1.15e-05	0.000304281	3.04541	HMGN2P28
ENSG00000171049.8	1.39587	3.75595	4.44778	1.15e-05	0.000304058	2.91226	FPR2
ENSG00000211970.3	1.90569	3.77413	4.44824	1.15e-05	0.000303606	2.97145	IGHV4-61
ENSG00000231804.1	0.527899	1.57452	4.44592	1.16e-05	0.000306229	2.74573	RP11-317B17.3
ENSG00000241218.1	0.799343	2.21789	4.44512	1.16e-05	0.000307139	3.06141	RP11-446H18.1
ENSG00000242999.3	0.551153	1.63726	4.44482	1.17e-05	0.000307376	2.76591	RN7SL239P
ENSG00000254463.1	0.655963	1.80035	4.44305	1.17e-05	0.000309429	2.94631	RP11-484D2.3
ENSG00000279162.1	0.978784	2.68078	4.44452	1.17e-05	0.000307625	2.99847	CTD-3126B10.2
ENSG00000227560.1	-1.08327	3.48097	-4.44294	1.18e-05	0.000309429	3.047	RP11-139K1.2
ENSG00000280103.1	0.926466	2.26958	4.44174	1.18e-05	0.000310902	3.04195	AC007792.1
ENSG00000160323.18	-0.114098	5.47722	-4.43958	1.19e-05	0.000313706	1.69972	ADAMTS13
ENSG00000132635.16	-0.0567668	5.80559	-4.43946	1.19e-05	0.000313708	0.616985	PCED1A
ENSG00000119638.12	0.0612258	5.79988	4.43626	1.21e-05	0.000317813	1.13153	NEK9
ENSG00000064313.11	0.137861	5.58429	4.43661	1.21e-05	0.000317496	1.95086	TAF2
ENSG00000269242.1	-0.118028	5.61079	-4.434	1.22e-05	0.000320299	1.24312	CTD-2192J16.22
ENSG00000226982.4	0.575009	1.85605	4.43527	1.22e-05	0.000319038	2.97395	CENPCP1
ENSG00000215349.2	0.663455	1.98086	4.43447	1.22e-05	0.000319817	2.96722	MRPL3P1
ENSG00000249884.8	1.06751	2.53783	4.43506	1.22e-05	0.000319155	3.01866	RNF103-CHMP3
ENSG00000060069.16	-0.0431596	5.6679	-4.43275	1.23e-05	0.000321894	1.28163	CTDP1
ENSG00000257219.5	1.34391	3.08778	4.43085	1.24e-05	0.000324424	2.92592	RP11-54A9.1
ENSG00000255442.1	0.441368	1.37067	4.4269	1.26e-05	0.000329753	2.52771	RP11-347H15.1
ENSG00000272071.1	0.562424	1.66174	4.42692	1.26e-05	0.000329753	2.77429	RP11-332J15.4
ENSG00000263276.1	-0.291339	4.83477	-4.42466	1.27e-05	0.000332478	2.46976	RP11-96D1.10
ENSG00000275457.1	-0.0990995	5.35573	-4.42547	1.27e-05	0.000331474	1.8922	RP1-198K11.5
ENSG00000263232.2	1.39241	3.94187	4.42547	1.27e-05	0.000331474	2.82271	ATP5A1P3
ENSG00000107036.11	0.0974861	5.4917	4.42374	1.28e-05	0.000333638	1.97007	RIC1
ENSG00000231864.2	0.814332	2.13104	4.42317	1.28e-05	0.000334307	2.93886	RP11-229P13.23
ENSG00000211698.2	1.50465	3.47349	4.42127	1.29e-05	0.000336927	2.85742	TRGV4
ENSG00000169972.11	-0.0663513	5.704	-4.42028	1.3e-05	0.000338203	1.03373	PUSL1
ENSG00000242689.2	1.20452	4.5967	4.41933	1.3e-05	0.000339447	2.89806	CNTF
ENSG00000204351.11	-0.0493396	5.92313	-4.41825	1.31e-05	0.000340505	-0.0449571	SKIV2L
ENSG00000248610.1	0.908322	2.47839	4.41761	1.31e-05	0.000341283	2.94241	HSPA8P4
ENSG00000168158.3	0.99858	2.64736	4.41873	1.31e-05	0.000340157	2.9236	OR2C1
ENSG00000233421.4	1.69488	3.75737	4.4184	1.31e-05	0.000340459	2.8297	RP5-875O13.1
ENSG00000100461.17	0.0978039	5.81545	4.41737	1.32e-05	0.000341453	1.06741	RBM23
ENSG00000250860.1	0.44726	1.47983	4.41716	1.32e-05	0.000341546	2.63358	CTD-2265D6.2
ENSG00000214018.3	0.460827	1.54961	4.41694	1.32e-05	0.000341546	2.6825	RRM2P3
ENSG00000232606.1	0.515514	1.57714	4.417	1.32e-05	0.000341546	2.62366	LINC01412
ENSG00000088930.7	0.0864357	5.7982	4.4148	1.33e-05	0.000344408	1.13596	XRN2
ENSG00000238268.2	0.561394	1.67273	4.41515	1.33e-05	0.00034406	2.71309	RP11-229P13.19
ENSG00000215110.7	0.614129	1.83515	4.41395	1.34e-05	0.000345378	2.8303	UGT2B25P
ENSG00000265148.5	1.25776	4.68877	4.41391	1.34e-05	0.000345378	2.88499	BZRAP1-AS1
ENSG00000182287.13	0.0983945	5.57882	4.41078	1.35e-05	0.000349595	1.6853	AP1S2
ENSG00000242104.3	0.468433	1.56339	4.4122	1.35e-05	0.000347607	2.61584	RP11-340E6.1
ENSG00000273267.1	0.529756	1.59722	4.41228	1.35e-05	0.000347607	2.66776	RP11-338K13.1
ENSG00000222179.1	0.535471	1.57488	4.40941	1.36e-05	0.000351319	2.59311	RN7SKP26
ENSG00000269919.1	0.966841	2.46941	4.40953	1.36e-05	0.000351319	2.91727	RP1-134E15.3
ENSG00000260691.5	1.25097	3.09133	4.40903	1.36e-05	0.000351722	2.83192	ANKRD20A1
ENSG00000256690.1	-0.418422	4.88612	-4.40796	1.37e-05	0.000353193	2.19686	RP11-727F15.9
ENSG00000073605.18	-0.0905017	5.71055	-4.40732	1.37e-05	0.000353995	0.894116	GSDMB
ENSG00000258065.1	0.589814	1.72203	4.40331	1.4e-05	0.00036007	2.74295	RP11-30H9.1
ENSG00000248590.2	1.43047	3.94117	4.40297	1.4e-05	0.000360412	2.73936	GLDCP1
ENSG00000236483.1	0.471227	1.52206	4.40077	1.41e-05	0.00036371	2.5652	CTD-3105H18.8
ENSG00000242125.3	-0.10293	5.58835	-4.40018	1.42e-05	0.000364463	1.28137	SNHG3
ENSG00000133789.14	0.0984317	5.61868	4.39975	1.42e-05	0.000364759	1.60365	SWAP70
ENSG00000214654.6	0.520043	5.17162	4.39978	1.42e-05	0.000364759	2.74798	RP11-27I1.4
ENSG00000260005.6	0.679429	4.69355	4.3996	1.42e-05	0.000364808	2.87867	AC027601.1
ENSG00000257175.2	0.425598	1.47002	4.39897	1.43e-05	0.000365612	2.53328	RP11-536C10.12
ENSG00000114270.15	-0.17194	5.4603	-4.39717	1.44e-05	0.000368118	1.42734	COL7A1
ENSG00000264785.1	0.603541	1.70667	4.39725	1.44e-05	0.000368118	2.65515	RP11-311F12.2
ENSG00000254317.1	1.09616	2.71208	4.39653	1.44e-05	0.000368945	2.82942	RP11-473O4.5
ENSG00000234882.1	1.29686	4.15076	4.39612	1.44e-05	0.000369427	2.72934	EIF3EP1
ENSG00000264538.6	-0.079264	5.5038	-4.3953	1.45e-05	0.000370154	1.53268	SUZ12P1
ENSG00000167565.12	-0.0603898	5.75394	-4.39439	1.45e-05	0.000371048	0.640434	SERTAD3
ENSG00000129317.14	0.0882223	5.29696	4.39592	1.45e-05	0.000369552	2.17989	PUS7L
ENSG00000229897.2	0.390511	1.30857	4.39557	1.45e-05	0.000369918	2.36577	SEPT7P7
ENSG00000255518.1	0.438113	1.38414	4.39493	1.45e-05	0.000370565	2.40165	RP11-148O21.4
ENSG00000234362.5	1.5955	3.56706	4.39479	1.45e-05	0.000370588	2.74758	AC104654.2
ENSG00000224411.3	1.28621	3.98107	4.39374	1.46e-05	0.000371901	2.70492	HSP90AA2P
ENSG00000236459.1	0.890294	2.35111	4.39208	1.47e-05	0.000374418	2.84929	HNRNPA1P22
ENSG00000279833.1	1.16197	4.36812	4.39032	1.48e-05	0.000376914	2.75193	RP4-742C19.13
ENSG00000262097.1	1.22768	2.91577	4.39015	1.48e-05	0.000376988	2.78928	CTD-2135D7.5
ENSG00000258830.1	1.38779	3.2895	4.39038	1.48e-05	0.000376914	2.75047	RP11-123K3.4
ENSG00000206127.10	0.901258	2.37896	4.38903	1.49e-05	0.00037844	2.8369	GOLGA8O
ENSG00000168004.9	1.07603	2.80453	4.38926	1.49e-05	0.000378261	2.77812	HRASLS5
ENSG00000228205.1	-0.112264	5.26977	-4.38775	1.5e-05	0.00038036	1.88402	RP11-778D9.4
ENSG00000100603.13	0.0552141	5.84872	4.38752	1.5e-05	0.000380551	0.715113	SNW1
ENSG00000133103.16	0.0978343	5.50699	4.3868	1.5e-05	0.000381335	1.79668	COG6
ENSG00000249863.2	1.70096	4.25725	4.38693	1.5e-05	0.000381325	2.68554	RP11-177C12.1
ENSG00000225972.1	-0.146293	5.75252	-4.38369	1.52e-05	0.00038594	0.525822	MTND1P23
ENSG00000267749.1	0.422149	1.44927	4.38392	1.52e-05	0.00038576	2.42325	CTC-265F19.1
ENSG00000273294.1	1.91831	3.96654	4.38507	1.52e-05	0.000384024	2.7032	C1QTNF3-AMACR
ENSG00000155876.5	0.0985277	5.92746	4.38321	1.53e-05	0.000386555	0.376771	RRAGA
ENSG00000263968.2	1.15371	2.56943	4.38242	1.53e-05	0.000387677	2.80489	RN7SL381P
ENSG00000182109.7	-0.156143	5.2712	-4.38079	1.54e-05	0.000390253	1.79009	RP11-69E11.4
ENSG00000262539.1	0.932147	2.30239	4.37959	1.55e-05	0.000392086	2.79993	RP11-259G18.3
ENSG00000232492.1	-0.246801	0.997629	-4.37823	1.56e-05	0.000393799	2.39517	NPM1P13
ENSG00000272758.5	-0.0518846	5.73857	-4.37831	1.56e-05	0.000393799	0.822375	RP11-299J3.8
ENSG00000137100.15	0.0647409	5.96681	4.37883	1.56e-05	0.00039319	0.0860563	DCTN3
ENSG00000214248.2	-0.850402	3.4502	-4.3773	1.57e-05	0.00039498	2.79243	CTD-3193O13.12
ENSG00000273176.1	-0.822846	4.03358	-4.37742	1.57e-05	0.00039498	2.64904	RP3-510H16.3
ENSG00000254829.1	-0.643711	4.63171	-4.37416	1.59e-05	0.000400224	2.17497	RP11-7I15.3
ENSG00000269939.1	-1.31041	1.13274	-4.37153	1.61e-05	0.000404242	2.6645	RP11-727A23.11
ENSG00000181097.5	-0.408507	4.50388	-4.37145	1.61e-05	0.000404242	2.51229	RP11-429J17.2
ENSG00000144134.18	-0.0631449	5.54437	-4.37188	1.61e-05	0.000403999	1.37984	RABL2A
ENSG00000122481.16	-0.0546554	5.76511	-4.37093	1.61e-05	0.000404837	0.630848	RWDD3
ENSG00000100554.11	0.0599103	5.92521	4.37139	1.61e-05	0.000404242	0.297786	ATP6V1D
ENSG00000233690.1	1.26951	2.94112	4.37016	1.62e-05	0.000405976	2.70436	EBAG9P1
ENSG00000129538.13	0.129417	5.9776	4.36668	1.64e-05	0.000411964	-0.114225	RNASE1
ENSG00000216809.1	0.621501	1.96123	4.36648	1.64e-05	0.000412105	2.72605	RP11-57K17.1
ENSG00000163755.8	-0.0576867	5.69826	-4.36534	1.65e-05	0.000413731	0.806726	HPS3
ENSG00000231274.5	1.41008	3.43911	4.36572	1.65e-05	0.000413255	2.63386	SBK3
ENSG00000250012.1	1.90114	4.03216	4.36493	1.65e-05	0.000414229	2.6291	RP11-124N2.1
ENSG00000257764.2	-0.303875	5.60037	-4.36482	1.66e-05	0.000414229	0.196549	RP11-1143G9.4
ENSG00000138780.14	0.120798	5.30912	4.36407	1.66e-05	0.000415374	2.06211	GSTCD
ENSG00000110628.13	-0.31281	6.00122	-4.36216	1.67e-05	0.000418191	-0.577119	SLC22A18
ENSG00000254531.1	-0.0791571	5.61757	-4.3622	1.67e-05	0.000418191	1.04132	FLJ20021
ENSG00000259118.5	0.66492	1.87083	4.36343	1.67e-05	0.000416308	2.6316	RP11-840I19.3
ENSG00000112159.11	-0.0654794	5.69885	-4.36183	1.68e-05	0.000418518	0.747716	MDN1
ENSG00000261553.5	0.932507	4.60724	4.36174	1.68e-05	0.000418518	2.70706	RP11-29G8.3
ENSG00000228906.1	1.68435	3.79531	4.36141	1.68e-05	0.000418901	2.60606	RP13-216E22.4
ENSG00000135905.18	0.243657	5.35551	4.36025	1.69e-05	0.000420805	2.14042	DOCK10
ENSG00000236993.2	0.467431	1.54515	4.35964	1.69e-05	0.000421699	2.36945	GAPDHP21
ENSG00000211807.3	1.41488	3.1837	4.3595	1.69e-05	0.000421735	2.65213	TRAV26-1
ENSG00000170037.13	-0.0532019	5.72422	-4.35896	1.7e-05	0.000422499	0.748885	CNTROB
ENSG00000260719.1	0.778121	2.23467	4.35709	1.71e-05	0.000425731	2.71227	AC009133.17
ENSG00000250802.6	-0.133847	5.19479	-4.35599	1.72e-05	0.000427557	1.87365	ZBED3-AS1
ENSG00000259039.1	0.723538	1.97503	4.35539	1.72e-05	0.000428443	2.66893	RP11-409I10.2
ENSG00000160688.18	-0.0487251	5.91454	-4.35413	1.73e-05	0.000430135	-0.0761649	FLAD1
ENSG00000136758.18	0.0830174	5.86889	4.35444	1.73e-05	0.000430001	0.614799	YME1L1
ENSG00000271709.1	0.614968	1.77511	4.3542	1.73e-05	0.000430135	2.57947	RP11-297J22.1
ENSG00000037749.11	0.259457	5.47391	4.35375	1.74e-05	0.000430395	2.01301	MFAP3
ENSG00000279631.1	1.12564	3.20456	4.35385	1.74e-05	0.000430395	2.58227	RP11-573G6.4
ENSG00000204843.12	-0.0390257	5.94506	-4.35149	1.75e-05	0.000434413	-0.545526	DCTN1
ENSG00000222328.1	-1.03137	3.78339	-4.35004	1.76e-05	0.000435814	2.56118	RNU2-2P
ENSG00000105486.13	-0.0615543	5.80345	-4.35114	1.76e-05	0.000434482	0.344691	LIG1
ENSG00000177156.10	0.163104	6.10653	4.35121	1.76e-05	0.000434482	-1.92661	TALDO1
ENSG00000226601.1	0.543583	1.59456	4.35042	1.76e-05	0.000435545	2.41497	RP11-239E10.3
ENSG00000232131.1	0.609193	1.79692	4.3511	1.76e-05	0.000434482	2.48046	NCOA7-AS1
ENSG00000204882.3	1.31953	3.22853	4.35028	1.76e-05	0.000435587	2.59356	GPR20
ENSG00000167548.14	0.116074	5.62286	4.34907	1.77e-05	0.000437426	1.47841	KMT2D
ENSG00000235100.3	-1.04019	2.77114	-4.34756	1.78e-05	0.000439846	2.63382	RP11-80H5.9
ENSG00000262227.1	1.74783	4.07908	4.34844	1.78e-05	0.000438408	2.54294	RP5-1050D4.5
ENSG00000198146.4	0.373747	5.47186	4.34646	1.79e-05	0.00044173	2.1497	ZNF770
ENSG00000223701.3	-0.660236	4.51466	-4.34608	1.8e-05	0.000442227	2.18603	RAET1E-AS1
ENSG00000232517.2	0.449173	1.58438	4.34524	1.8e-05	0.000443381	2.36485	AC112198.1
ENSG00000215199.3	1.40226	3.36894	4.34579	1.8e-05	0.000442558	2.5691	YWHAZP6
ENSG00000167216.16	-0.130428	5.42142	-4.34367	1.81e-05	0.000445572	1.42309	KATNAL2
ENSG00000178381.11	-0.0780729	5.95295	-4.34464	1.81e-05	0.000444319	-0.442967	ZFAND2A
ENSG00000203644.3	-0.062189	5.60882	-4.34359	1.81e-05	0.000445572	1.04928	RP11-332M2.1
ENSG00000270872.2	1.96735	4.0599	4.34375	1.81e-05	0.000445572	2.54452	SRGAP2D
ENSG00000271869.1	-0.106795	5.44565	-4.34299	1.82e-05	0.000446132	1.30644	RP11-51J9.5
ENSG00000273145.1	-0.0951364	5.37103	-4.34352	1.82e-05	0.000445572	1.58897	CITF22-92A6.1
ENSG00000127412.6	0.444588	1.50162	4.34332	1.82e-05	0.00044573	2.32888	TRPV5
ENSG00000126709.14	0.176226	6.04966	4.34127	1.83e-05	0.00044924	-0.779461	IFI6
ENSG00000129534.13	0.0989335	5.49343	4.34069	1.84e-05	0.000449711	1.64152	MIS18BP1
ENSG00000160505.15	0.608836	1.82223	4.34005	1.84e-05	0.000450475	2.54579	NLRP4
ENSG00000244218.3	0.865804	2.12259	4.34013	1.84e-05	0.000450475	2.61805	RN7SL81P
ENSG00000241134.3	0.938765	2.3113	4.34068	1.84e-05	0.000449711	2.64233	BET1P1
ENSG00000230188.1	0.998065	2.45267	4.34097	1.84e-05	0.000449605	2.64975	RP11-405L18.4
ENSG00000270742.1	-1.27405	2.37186	-4.33946	1.85e-05	0.000451398	2.57059	RP4-802A10.1
ENSG00000167757.13	1.05719	2.49869	4.33908	1.85e-05	0.000451926	2.63985	KLK11
ENSG00000142507.9	-0.097432	6.06923	-4.33679	1.87e-05	0.000456076	-1.29732	PSMB6
ENSG00000151304.5	0.0941538	5.46661	4.33673	1.87e-05	0.000456076	1.67241	SRFBP1
ENSG00000270510.1	1.26998	3.0373	4.33643	1.87e-05	0.000456435	2.57229	RP11-777F6.3
ENSG00000239605.8	0.668166	1.95971	4.33505	1.88e-05	0.000458713	2.565	C2orf61
ENSG00000274269.1	1.13981	2.72462	4.33584	1.88e-05	0.000457376	2.60724	RP4-545L17.12
ENSG00000259137.1	1.04253	2.54524	4.33434	1.89e-05	0.000459887	2.61937	RP11-305B6.1
ENSG00000186567.12	-0.111009	5.5162	-4.33359	1.9e-05	0.000461142	1.18059	CEACAM19
ENSG00000259556.2	-1.00685	2.95272	-4.3323	1.91e-05	0.000463502	2.59218	RP11-56B16.2
ENSG00000087884.14	-0.0556486	5.94573	-4.33177	1.91e-05	0.000464313	-0.434728	AAMDC
ENSG00000125945.14	0.0861968	5.42155	4.33086	1.92e-05	0.000465911	1.69767	ZNF436
ENSG00000213300.5	0.120062	5.50083	4.33046	1.92e-05	0.000466263	1.66129	HNRNPA3P6
ENSG00000188243.12	0.127093	6.0663	4.33067	1.92e-05	0.000466067	-1.32287	COMMD6
ENSG00000271746.1	-1.24491	2.58952	-4.32904	1.93e-05	0.000467627	2.56799	RP1-202O8.3
ENSG00000133112.16	-0.039837	6.41971	-4.32924	1.93e-05	0.000467627	-9.87797	TPT1
ENSG00000242753.1	0.429011	1.37432	4.32902	1.93e-05	0.000467627	2.125	RP11-716O23.2
ENSG00000257896.1	0.447976	1.44858	4.32915	1.93e-05	0.000467627	2.1876	RP11-210N13.1
ENSG00000270863.1	0.472375	1.52541	4.32905	1.93e-05	0.000467627	2.30216	DDX55P1
ENSG00000226004.1	0.608271	1.81594	4.32953	1.93e-05	0.000467627	2.40572	RP11-10J5.1
ENSG00000236675.1	1.77053	4.0801	4.32897	1.93e-05	0.000467627	2.47315	MTX1P1
ENSG00000144744.16	0.0491299	5.75106	4.3284	1.94e-05	0.000468311	0.802727	UBA3
ENSG00000146414.15	0.244756	5.19172	4.32763	1.94e-05	0.000469631	2.2456	SHPRH
ENSG00000263809.1	1.08548	2.86384	4.3285	1.94e-05	0.000468311	2.54362	RP11-849F2.7
[truncated: 5,714 more rows]

## Sheet: Table S2
Genes with significant expressing differences between Iso2 positive and Iso2 negative patients
Gene id	logFC	AveExpr	t	P.Value	adj.P.Val	B	Gene names
ENSG00000237550.5	0.136834	6.25179	29852.1	0	0	2689.85	UBE2Q2P6
ENSG00000115884.10	-0.324842	6.14365	-2971.13	0	0	1844.32	SDC1
ENSG00000154723.12	-0.0835502	6.15642	-1448.61	0	0	1578.99	ATP5J
ENSG00000132507.17	-0.0138055	6.15795	-1374.22	0	0	1558.64	EIF5A
ENSG00000167658.15	-0.100052	6.2555	-1083.47	0	0	1469.05	EEF2
ENSG00000198918.7	0.0231233	6.38363	1041.51	0	0	1452.2	RPL39
ENSG00000101608.12	0.140383	6.15802	927.338	0	0	1415.42	MYL12A
ENSG00000130770.17	-0.0637231	6.15611	-697.488	0	0	1310.62	ATPIF1
ENSG00000227097.5	0.0262274	6.27291	588.632	0	0	1243.51	RPS28P7
ENSG00000159352.15	-0.104733	6.15512	-506.764	0	0	1192.78	PSMD4
ENSG00000166794.4	0.0676218	6.27279	436.708	0	0	1133.63	PPIB
ENSG00000121410.11	0.760183	6.26198	402.587	0	0	1104.64	A1BG
ENSG00000176046.8	-0.357751	6.15663	-380.238	0	0	1087.2	NUPR1
ENSG00000113140.10	-0.100048	6.13899	-348.819	0	0	1056.14	SPARC
ENSG00000172757.12	-0.0300122	6.22248	-300.792	0	0	996.621	CFL1
ENSG00000182326.14	0.122505	6.24925	273.421	0	0	962.174	C1S
ENSG00000170315.13	-0.0700076	6.35152	-246.258	0	0	923.09	UBB
ENSG00000088986.10	-0.0447685	6.15379	-237.634	0	0	915.082	DYNLL1
ENSG00000109072.13	0.0561909	6.38764	237.958	0	0	910.027	VTN
ENSG00000135940.6	-0.0305173	6.1604	-217.1	0	0	881.549	COX5B
ENSG00000099795.6	-0.0745121	6.15821	-213.899	0	0	876.52	NDUFB7
ENSG00000167004.12	0.11414	6.20382	208.512	0	0	865.51	PDIA3
ENSG00000122194.18	0.109698	6.22704	201.248	0	0	850.027	PLG
ENSG00000105518.13	-0.103561	6.15927	-188.05	0	0	828.734	TMEM205
ENSG00000267467.3	0.734687	6.03795	183.631	0	0	823.255	APOC4
ENSG00000198888.2	0.131807	6.46303	167.527	0	0	781.993	MT-ND1
ENSG00000170099.5	-0.322994	6.14496	-164.483	0	0	780.273	SERPINA6
ENSG00000174748.18	-0.0978329	6.28044	-166.039	0	0	778.719	RPL15
ENSG00000159199.13	-0.153444	6.15784	-162.897	0	0	776.587	ATP5G1
ENSG00000099937.10	-0.73873	6.14314	-157.842	0	0	766.418	SERPIND1
ENSG00000231500.6	0.0435664	6.39806	160.208	0	0	764.684	RPS18
ENSG00000072778.19	-0.0939878	6.2005	-152.386	0	0	751.002	ACADVL
ENSG00000144381.16	-0.0700521	6.16218	-150.123	0	0	747.115	HSPD1
ENSG00000090266.12	-0.0354689	6.15252	-143.584	0	0	731.823	NDUFB2
ENSG00000130005.11	0.426113	6.15587	142.281	0	0	728.442	GAMT
ENSG00000019582.14	0.0881652	6.27977	143.148	0	0	725.578	CD74
ENSG00000145321.12	-0.176233	6.32875	-142.344	0	0	722.411	GC
ENSG00000142541.16	0.0959525	6.36913	138.133	3.14650647210456e-319	3.99738805660212e-316	712.714	RPL13A
ENSG00000123838.10	-0.454313	6.16068	-126.035	7.06027e-305	8.73952e-302	682.691	C4BPA
ENSG00000122359.17	0.153366	6.0357	122.139	5.65261e-300	6.65574e-297	676.381	ANXA11
ENSG00000150991.14	0.0357918	6.26907	124.288	1.06901e-302	1.29019e-299	675.304	UBC
ENSG00000063177.12	0.0947744	6.3185	121.677	2.2037e-299	2.533e-296	667.709	RPL18
ENSG00000254772.9	0.0368397	6.27563	119.592	1.09246e-296	1.2265e-293	659.808	EEF1G
ENSG00000133112.16	0.120361	6.41971	116.88	4.08866e-293	4.486e-290	651.732	TPT1
ENSG00000108465.14	0.174951	6.03212	113.963	3.50767e-289	3.76303e-286	651.657	CDK5RAP3
ENSG00000116171.16	-0.078402	6.13622	-111.695	4.65415e-286	4.88443e-283	641.678	SCP2
ENSG00000178741.11	-0.0120261	6.1571	-109.573	4.42664e-283	4.45209e-280	632.943	COX5A
ENSG00000008394.12	-0.0894579	6.24707	-109.611	3.91143e-283	4.01762e-280	629.805	MGST1
ENSG00000116288.12	-0.0840243	6.15078	-106.847	3.55168e-279	3.4992e-276	626.052	PARK7
ENSG00000163191.5	0.2931	6.03867	99.6329	2.26092e-268	2.18296e-265	603.598	S100A11
ENSG00000091583.10	0.040573	6.38686	97.6032	3.35015e-265	3.17122e-262	588.514	APOH
ENSG00000197956.9	0.238582	6.01901	94.0948	1.42199e-259	1.32015e-256	583.176	S100A6
ENSG00000169627.7	-0.1626	6.03587	-93.7007	6.26631e-259	5.60209e-256	581.883	BOLA2B
ENSG00000116209.11	0.155968	6.16328	93.8679	3.33746e-259	3.03999e-256	578.532	TMEM59
ENSG00000144713.12	0.051868	6.34393	92.69	2.88845e-257	2.53533e-254	569.677	RPL32
ENSG00000122034.12	-0.159473	6.02694	-87.3066	4.08699e-248	3.34413e-245	556.954	GTF3A
ENSG00000134419.15	0.0144913	6.30908	88.8602	8.29797e-251	7.15344e-248	554.75	RPS15A
ENSG00000164587.11	-0.0345854	6.30225	-88.4337	4.50591e-250	3.81627e-247	552.972	RPS14
ENSG00000180992.6	-0.088444	6.02254	-85.9501	9.96131e-246	8.01487e-243	551.538	MRPL14
ENSG00000135821.16	-0.211161	6.21631	-87.4568	2.23446e-248	1.85984e-245	551.232	GLUL
ENSG00000178980.14	0.20533	6.02576	84.1513	1.64596e-242	1.30263e-239	543.927	SEPW1
ENSG00000127540.11	-0.0743916	6.14855	-83.0696	1.51909e-240	1.18283e-237	537.312	UQCR11
ENSG00000178719.16	-0.122752	6.18321	-80.957	1.22155e-236	9.21429e-234	526.005	GRINA
ENSG00000096384.19	0.0965584	6.20706	80.7281	3.27715e-236	2.43396e-233	524.214	HSP90AB1
ENSG00000136872.17	0.12589	6.26478	81.5736	8.66408e-238	6.63916e-235	524.047	ALDOB
ENSG00000142676.12	0.0164422	6.31353	80.6799	4.03512e-236	2.95151e-233	521.437	RPL11
ENSG00000196656.7	0.0631844	6.22407	79.1979	2.56429e-233	1.84767e-230	515.101	AC004057.1
ENSG00000099800.7	-0.116176	6.03278	-74.7438	1.32627e-224	9.14675e-222	502.743	TIMM13
ENSG00000083845.8	-0.0295807	6.27104	-75.9413	5.44421e-227	3.86507e-224	500.476	RPS5
ENSG00000117691.9	0.0777799	6.02463	73.6648	2.00522e-222	1.3445e-219	497.698	NENF
ENSG00000250722.5	-0.13221	6.29091	-75.0337	3.48111e-225	2.43556e-222	497.282	SEPP1
ENSG00000135404.11	-0.0643646	6.27448	-74.2362	1.39447e-223	9.48161e-221	492.48	CD63
ENSG00000130175.9	-0.0837842	6.13395	-72.7833	1.26921e-220	8.39346e-218	492.284	PRKCSH
ENSG00000116898.11	-0.126659	6.03261	-71.5752	4.01243e-218	2.61762e-215	487.937	MRPS15
ENSG00000172482.4	-1.41555	6.16773	-70.3427	1.55439e-215	9.74539e-213	478.673	AGXT
ENSG00000125148.6	0.174411	6.16118	70.4497	9.23299e-216	5.94309e-213	478.648	MT2A
ENSG00000177556.11	0.0410847	6.1974	70.3649	1.39565e-215	8.86532e-213	475.324	ATOX1
ENSG00000171863.12	-0.0622587	6.299	-68.3214	3.32814e-211	2.05987e-208	462.828	RPS7
ENSG00000184752.12	-0.102524	6.02997	-65.3381	1.31165e-204	7.81743e-202	457.08	NDUFA12
ENSG00000151632.16	0.0178214	6.13948	65.7833	1.31077e-205	8.00995e-203	454.465	AKR1C2
ENSG00000114023.15	-0.186066	6.03601	-64.8034	2.12218e-203	1.24939e-200	454.004	FAM162A
ENSG00000273259.2	0.153162	6.2541	65.7071	1.94263e-205	1.17228e-202	452.335	SERPINA3
ENSG00000146731.10	-0.126502	6.02901	-64.219	4.54757e-202	2.64504e-199	451.063	CCT6A
ENSG00000105404.10	0.157415	6.02188	64.1857	5.41969e-202	3.11477e-199	450.825	RABAC1
ENSG00000108639.7	0.163628	6.03489	63.7759	4.71683e-201	2.64779e-198	448.684	SYNGR2
ENSG00000182180.13	-0.115399	6.02282	-62.7627	1.04441e-198	5.72952e-196	443.523	MRPS16
ENSG00000145192.12	1.19889	6.27424	64.0949	8.74301e-202	4.96562e-199	442.505	AHSG
ENSG00000173660.11	-0.0969319	6.14898	-63.0162	2.68651e-199	1.49073e-196	441.948	UQCRH
ENSG00000122406.12	-0.0474962	6.25112	-61.9709	7.4771e-197	4.01072e-194	431.843	RPL5
ENSG00000206503.11	0.0757693	6.27278	62.14	2.99252e-197	1.62322e-194	431.218	HLA-A
ENSG00000108523.15	-0.0608871	6.02575	-60.4092	3.89013e-193	2.06373e-190	430.194	RNF167
ENSG00000125520.13	-0.0903567	6.03085	-59.2607	2.36249e-190	1.22636e-187	423.691	SLC2A4RG
ENSG00000204387.12	-0.0579108	6.0265	-59.0521	7.64829e-190	3.92797e-187	422.132	C6orf48
ENSG00000138495.6	-0.0824807	6.03722	-58.917	1.6407e-189	8.33754e-187	422.032	COX17
ENSG00000160862.12	-0.263058	6.21579	-59.6906	2.12091e-191	1.11293e-188	421.244	AZGP1
ENSG00000213614.9	0.153873	6.01896	58.1167	1.54778e-187	7.70316e-185	417.639	HEXA
ENSG00000168899.4	0.133671	6.03648	57.233	2.4885e-185	1.22586e-182	412.092	VAMP5
ENSG00000169020.9	-0.0302091	6.24244	-58.3435	4.24536e-188	2.13488e-185	411.814	ATP5I
ENSG00000147684.7	-0.0715292	6.20797	-56.412	2.95333e-183	1.44015e-180	402.503	NDUFB9
ENSG00000136521.12	-0.089966	6.01948	-55.1558	4.90701e-180	2.36891e-177	400.454	NDUFB5
ENSG00000196576.14	0.199182	6.02003	54.5023	2.44904e-178	1.17059e-175	396.591	PLXNB2
ENSG00000044574.7	-0.113532	6.14698	-54.4478	3.39923e-178	1.60884e-175	393.362	HSPA5
ENSG00000107796.12	0.187366	6.01932	53.4869	1.14648e-175	5.37354e-173	390.268	ACTA2
ENSG00000163584.17	-0.264474	5.99774	-53.3737	2.28837e-175	1.06225e-172	389.947	RPL22L1
ENSG00000130706.12	-0.0839441	6.03442	-53.2902	3.81396e-175	1.75355e-172	388.973	ADRM1
ENSG00000147257.13	0.699812	6.00881	52.57	3.19776e-173	1.44276e-170	384.86	GPC3
ENSG00000244187.7	-0.244062	6.04269	-52.3738	1.07733e-172	4.81568e-170	383.267	TMEM141
ENSG00000228474.5	0.0421964	6.16958	52.7654	9.5691e-174	4.35809e-171	381.987	OST4
ENSG00000163541.11	-0.113527	6.02561	-51.8858	2.24322e-171	9.93519e-169	380.512	SUCLG1
ENSG00000277972.1	0.116593	6.03881	51.7161	6.48192e-171	2.81911e-168	379	CISD3
ENSG00000135506.15	-0.147834	6.13358	-51.3453	6.64378e-170	2.83836e-167	375.343	OS9
ENSG00000112651.11	-0.114471	6.00872	-50.7848	2.29478e-168	9.63327e-166	373.811	MRPL2
ENSG00000169567.11	0.0260713	6.21676	51.7841	4.23361e-171	1.85802e-168	373.261	HINT1
ENSG00000047457.13	0.172707	6.16118	51.178	1.90604e-169	8.07158e-167	371.794	CP
ENSG00000140264.19	-0.132983	6.32204	-51.6261	1.13839e-170	4.90689e-168	370.062	SERF2
ENSG00000143545.8	0.0959045	6.03942	49.8026	1.22306e-165	5.00376e-163	367.204	RAB13
ENSG00000197694.13	0.0444895	6.02894	49.8977	6.62961e-166	2.75906e-163	367.074	SPTAN1
ENSG00000090382.6	0.231139	6.01734	49.7962	1.27416e-165	5.16901e-163	366.822	LYZ
ENSG00000196136.16	-0.241869	6.1743	-49.6066	4.32851e-165	1.74136e-162	362.064	SERPINA3
ENSG00000158710.14	0.0386379	6.16191	49.4166	1.47886e-164	5.85192e-162	360.447	TAGLN2
ENSG00000198727.2	-0.049262	6.47376	-49.8826	7.30684e-166	3.01491e-163	358.692	MT-CYB
ENSG00000087365.14	-0.0887768	6.02684	-48.4911	6.18388e-162	2.36931e-159	358.417	SF3B2
ENSG00000198763.3	0.0927636	6.47639	49.5613	5.80051e-165	2.31426e-162	357.62	MT-ND2
ENSG00000004455.16	-0.0899731	6.03173	-48.3357	1.71741e-161	6.47731e-159	357.611	AK2
ENSG00000158104.11	0.151958	6.1084	48.7661	1.01951e-162	3.93742e-160	356.953	HPD
ENSG00000214026.10	-0.13373	6.04471	-47.8888	3.28649e-160	1.22045e-157	354.393	MRPL23
ENSG00000167815.11	-0.0973184	6.14846	-48.0901	8.67158e-161	3.24519e-158	353.599	PRDX2
ENSG00000176340.3	0.0534068	6.21141	48.4898	6.2351e-162	2.37012e-159	353.168	COX8A
ENSG00000233276.3	-0.00134461	6.20188	-49.0339	1.77619e-163	6.97134e-161	351.833	GPX1
ENSG00000198786.2	-0.140249	6.33195	-48.7878	8.84588e-163	3.4439e-160	351.761	MT-ND5
ENSG00000143384.12	0.154238	6.01632	47.2542	2.24814e-158	8.28484e-156	350.724	MCL1
ENSG00000185164.14	0.0869953	6.02632	46.2572	1.86678e-155	6.77598e-153	343.652	NOMO2
ENSG00000130255.12	0.0398116	6.27882	47.2165	2.89267e-158	1.05793e-155	342.553	RPL36
ENSG00000224877.3	0.0517633	6.01682	45.8414	3.17528e-154	1.13548e-151	340.478	C17orf89
ENSG00000145494.11	-0.0902485	6.03582	-45.8131	3.85188e-154	1.3673e-151	340.274	NDUFS6
ENSG00000150753.11	-0.145301	6.02873	-45.6737	1.00029e-153	3.52481e-151	339.724	CCT5
ENSG00000189171.13	0.198958	6.00653	45.3081	1.23451e-152	4.28758e-150	337.164	S100A13
ENSG00000115128.6	-0.0995254	6.01803	-45.1695	3.2143e-152	1.10838e-149	336.32	SF3B6
ENSG00000092841.18	0.0380622	6.31306	46.1649	3.4947e-155	1.25903e-152	336.107	MYL6
ENSG00000198830.10	-0.0549008	6.15241	-45.5228	2.81711e-153	9.855e-151	335.455	HMGN2
ENSG00000183617.4	-0.11533	6.01462	-44.7298	6.77077e-151	2.28577e-148	333.326	MRPL54
ENSG00000170043.11	-0.0744187	6.01959	-44.3071	1.29272e-149	4.30397e-147	330.207	TRAPPC1
ENSG00000163463.11	0.0797274	6.19401	45.1563	3.51924e-152	1.20493e-149	329.238	KRTCAP2
ENSG00000164062.12	-0.0599872	6.02485	-44.13	4.47122e-149	1.47844e-146	328.745	APEH
ENSG00000000971.15	0.0789385	6.19115	44.8787	2.40602e-151	8.17979e-149	328.394	CFH
ENSG00000108826.15	-0.0402072	6.03677	-43.3368	1.21221e-146	3.92755e-144	322.905	MRPL27
ENSG00000114391.12	-0.0363255	6.29688	-44.6209	1.44465e-150	4.84318e-148	321.483	RPL24
ENSG00000114353.16	0.0967187	6.03927	42.7918	5.92514e-145	1.89432e-142	319.514	GNAI2
ENSG00000115268.9	0.0443232	6.28635	43.6972	9.42867e-148	3.07553e-145	318.519	RPS15
ENSG00000105372.6	0.0651897	6.3758	43.6978	9.38559e-148	3.07553e-145	318.451	RPS19
ENSG00000138363.14	-0.137335	6.00187	-42.5545	3.2546e-144	1.02692e-141	318.008	ATIC
ENSG00000113889.11	0.165489	6.26547	43.1974	3.26664e-146	1.05134e-143	314.692	KNG1
ENSG00000163344.5	0.116252	6.01399	42.0451	1.28875e-142	3.9628e-140	314.323	PMVK
ENSG00000211445.11	-0.218634	6.1885	-42.6969	1.17021e-144	3.71664e-142	313.771	GPX3
ENSG00000181924.6	-0.0937276	6.01657	-41.8788	4.31247e-142	1.31765e-139	313.034	COA4
ENSG00000169692.12	-0.238478	6.0042	-41.7356	1.22273e-141	3.71248e-139	312.198	AGPAT2
ENSG00000132471.11	0.111283	6.0352	41.7273	1.29876e-141	3.91868e-139	311.771	WBP2
ENSG00000090621.13	-0.109531	6.0081	-41.7133	1.43851e-141	4.31338e-139	311.759	PABPC4
ENSG00000100911.13	0.042585	6.1606	42.2416	3.10766e-143	9.61701e-141	311.052	PSME2
ENSG00000148303.16	-0.00844241	6.30904	-42.4984	4.87283e-144	1.52754e-141	308.255	RPL7A
ENSG00000107223.12	0.0184155	6.2446	42.2868	2.24165e-143	6.9818e-141	308.183	EDF1
ENSG00000140416.19	0.205707	6.0159	40.7105	2.27482e-138	6.65572e-136	304.475	TPM1
ENSG00000180817.11	-0.120391	6.03791	-40.7037	2.39213e-138	6.95678e-136	304.297	PPA1
ENSG00000106153.12	-0.0209346	6.16692	-41.1327	1.00864e-139	3.00574e-137	303.157	CHCHD2
ENSG00000005022.5	-0.0911612	6.15873	-40.9	5.60509e-139	1.64995e-136	302.402	SLC25A5
ENSG00000178057.14	-0.0403601	6.0301	-40.2689	6.04983e-137	1.73846e-134	300.537	NDUFAF3
ENSG00000115677.16	-0.0322045	6.15157	-40.5161	9.61729e-138	2.78015e-135	299.385	HDLBP
ENSG00000117601.13	0.149398	6.28148	40.9904	2.87595e-139	8.51774e-137	299.19	SERPINC1
ENSG00000010256.10	0.0798028	6.1499	40.1726	1.24106e-136	3.54517e-134	297.387	UQCRC1
ENSG00000204642.13	0.129125	6.03262	39.729	3.44399e-135	9.72293e-133	296.395	HLA-F
ENSG00000137312.14	-0.0583671	6.03761	-39.6304	7.2343e-135	2.03048e-132	295.929	FLOT1
ENSG00000165637.13	-0.110134	6.01012	-39.4549	2.71716e-134	7.58228e-132	295.407	VDAC2
ENSG00000134240.11	-0.248655	6.18838	-39.905	9.19287e-136	2.61056e-133	293.364	HMGCS2
ENSG00000114354.12	-0.0862955	6.01476	-39.1704	2.34003e-133	6.45527e-131	293.177	TFG
ENSG00000108561.8	-0.167642	6.00519	-39.1161	3.53281e-133	9.69034e-131	292.864	C1QBP
ENSG00000160752.14	0.0740111	6.16991	39.3863	4.56278e-134	1.26594e-131	290.453	FDPS
ENSG00000139684.13	-0.129947	6.01281	-38.4202	7.15568e-131	1.94072e-128	287.456	ESD
ENSG00000204822.6	-0.0690724	6.01567	-38.3534	1.19579e-130	3.22501e-128	286.639	MRPL53
ENSG00000092199.17	-0.034327	6.1581	-38.9116	1.67276e-132	4.56239e-130	286.589	HNRNPC
ENSG00000211592.6	0.229896	6.05069	38.0666	1.08814e-129	2.90227e-127	283.029	IGKC
ENSG00000198840.2	-0.0717026	6.51306	-38.2892	1.95749e-130	5.25e-128	281.116	MT-ND3
ENSG00000134285.10	-0.211007	5.99726	-37.5316	6.87438e-128	1.80363e-125	280.634	FKBP11
ENSG00000116030.16	-0.0388669	6.02767	-37.5707	5.07024e-128	1.33754e-125	280.382	SUMO1
ENSG00000131828.13	-0.120988	6.04969	-37.1451	1.4035e-126	3.62328e-124	277.329	PDHA1
ENSG00000099977.13	-0.0703379	6.21111	-37.8136	7.69384e-129	2.04081e-126	277.247	DDT
ENSG00000137288.9	-0.108235	6.04775	-37.1704	1.15122e-126	2.98796e-124	277.091	UQCC2
ENSG00000189159.15	-0.157646	6.00269	-36.9238	7.96355e-126	2.01282e-123	275.812	HN1
ENSG00000120438.11	-0.124872	6.00229	-36.8441	1.49002e-125	3.72705e-123	275.223	TCP1
ENSG00000117305.14	0.0783559	6.03152	36.8609	1.30521e-125	3.28178e-123	274.454	HMGCL
ENSG00000148175.12	0.197534	6.04158	36.7127	4.19092e-125	1.04289e-122	273.694	STOM
ENSG00000214274.9	-0.457204	6.21272	-37.4622	1.1793e-127	3.07739e-125	273.405	ANG
ENSG00000104518.10	0.0673411	6.0513	36.2933	1.15592e-123	2.86171e-121	270.241	GSDMD
ENSG00000163041.9	0.0336827	6.21173	37.1265	1.62427e-126	4.17091e-124	269.864	H3F3A
ENSG00000103202.12	-0.169187	6.03082	-36.1036	5.21672e-123	1.27839e-120	268.95	NME4
ENSG00000122026.10	0.0763752	6.21725	36.9762	5.27659e-126	1.3407e-123	268.32	RPL21
ENSG00000243649.8	0.149046	6.35575	37.0889	2.18055e-126	5.56974e-124	268.103	CFB
ENSG00000178035.11	-0.0978707	6.00256	-35.9514	1.75354e-122	4.25395e-120	267.741	IMPDH2
ENSG00000166033.11	0.175239	6.01742	35.5934	3.07302e-121	7.30803e-119	264.931	HTRA1
ENSG00000169223.14	-0.0978934	6.14777	-35.7271	1.05288e-121	2.52881e-119	263.23	LMAN2
ENSG00000164733.20	-0.0790388	6.20632	-36.0422	8.50496e-123	2.07366e-120	262.943	CTSB
ENSG00000067167.7	0.12666	6.03565	35.3312	2.52767e-120	5.98166e-118	262.614	TRAM1
ENSG00000234745.9	0.18319	6.27354	36.2187	2.08835e-123	5.14373e-121	262.456	HLA-B
ENSG00000120963.11	0.0976068	6.04983	35.3005	3.23643e-120	7.62155e-118	262.325	ZNF706
ENSG00000169689.14	0.105575	6.01342	35.2119	6.61142e-120	1.54938e-117	261.929	STRA13
ENSG00000100591.7	-0.10385	6.0118	-35.1888	7.9647e-120	1.84858e-117	261.796	AHSA1
ENSG00000157916.18	-0.0567824	6.02856	-35.2042	7.03313e-120	1.64025e-117	261.697	RER1
ENSG00000130312.6	-0.0909509	6.04228	-35.0892	1.7801e-119	4.0922e-117	260.957	MRPL34
ENSG00000108298.9	0.0263023	6.35307	35.9071	2.49739e-122	6.02821e-120	258.344	RPL19
ENSG00000142669.13	0.0781326	6.00948	34.7112	3.81311e-118	8.72425e-116	257.698	SH3BGRL3
ENSG00000171858.17	-0.0678757	6.34505	-35.6857	1.46659e-121	3.50501e-119	257.367	RPS21
ENSG00000138207.12	-0.245231	6.43714	-35.1757	8.85528e-120	2.04544e-117	255.105	RBP4
ENSG00000100906.10	0.152136	6.01353	34.3363	8.10477e-117	1.82834e-114	255.066	NFKBIA
ENSG00000102030.15	-0.0889853	5.99883	-34.3246	8.92384e-117	2.00376e-114	255.05	NAA10
ENSG00000065978.17	-0.0856425	6.14777	-34.629	7.44157e-118	1.69457e-115	254.333	YBX1
ENSG00000196924.14	0.133898	6.00934	34.2717	1.3753e-116	3.07379e-114	254.078	FLNA
ENSG00000149357.9	-0.0550228	6.00779	-34.0584	7.90532e-116	1.7587e-113	252.651	LAMTOR1
ENSG00000136718.9	-0.108823	5.98709	-33.9248	2.37112e-115	5.25084e-113	252.037	IMP4
ENSG00000075415.12	0.0491107	6.1916	34.6242	7.74169e-118	1.75464e-115	251.252	SLC25A3
ENSG00000103502.13	0.123084	6.00238	33.7416	1.07229e-114	2.353e-112	250.348	CDIPT
ENSG00000173372.16	0.0651616	6.023	33.646	2.36219e-114	5.16005e-112	247.829	C1QA
ENSG00000113558.18	0.0533725	6.15437	33.8462	4.52822e-115	9.98192e-113	247.25	SKP1
ENSG00000114850.6	-0.106311	6.03614	-33.3518	2.70143e-113	5.87451e-111	246.508	SSR3
ENSG00000175768.12	-0.184281	5.99182	-32.9186	9.96291e-112	2.14718e-109	243.596	TOMM5
ENSG00000106245.9	-0.0497364	6.00623	-32.9722	6.36633e-112	1.37821e-109	243.379	BUD31
ENSG00000100764.13	-0.0983371	5.99324	-32.7438	4.29834e-111	9.14127e-109	242.195	PSMC1
ENSG00000165283.15	-0.125653	6.01372	-32.7619	3.69287e-111	7.88836e-109	241.798	STOML2
ENSG00000104774.12	0.117723	5.97438	32.46	4.65513e-110	9.81358e-108	239.87	MAN2B1
ENSG00000156261.12	-0.101758	5.99447	-32.4719	4.21307e-110	8.92063e-108	239.794	CCT8
ENSG00000228300.13	-0.0547823	6.02543	-32.409	7.15459e-110	1.50172e-107	238.253	C19orf24
ENSG00000116221.15	-0.0937499	5.99962	-32.0781	1.16783e-108	2.41966e-106	236.366	MRPL37
ENSG00000100612.13	-0.0946576	6.02542	-32.0096	2.08512e-108	4.30177e-106	235.333	DHRS7
ENSG00000132963.7	-0.159972	5.99107	-31.7202	2.43045e-107	4.92993e-105	233.562	POMP
ENSG00000197345.12	-0.115944	5.99222	-31.7269	2.29655e-107	4.67798e-105	233.417	MRPL21
ENSG00000104964.14	-0.136194	6.13088	-31.9304	4.08039e-108	8.38234e-106	233.086	AES
ENSG00000278615.4	-0.128866	5.99136	-31.6667	3.83212e-107	7.70831e-105	232.937	C11orf98
ENSG00000127022.14	-0.122762	6.12482	-31.9249	4.27305e-108	8.74093e-106	232.9	CANX
ENSG00000241343.9	-0.0508955	6.29876	-32.787	2.99342e-111	6.42268e-109	231.111	RPL36A
ENSG00000163466.15	-0.0496117	6.02506	-31.5038	1.53579e-106	3.07642e-104	230.704	ARPC2
ENSG00000123843.12	-0.185071	6.13089	-31.6723	3.65263e-107	7.378e-105	229.933	C4BPB
ENSG00000179218.13	-0.0177004	6.28686	-32.297	1.83749e-109	3.84011e-107	228.925	CALR
ENSG00000129103.17	0.0669188	6.03117	31.2472	1.37691e-105	2.74677e-103	228.603	SUMF2
ENSG00000185813.10	0.102164	6.02645	31.1925	2.19968e-105	4.33435e-103	228.194	PCYT2
ENSG00000173436.13	0.0398541	6.02506	31.2122	1.85889e-105	3.67786e-103	228.043	MINOS1
ENSG00000224916.8	0.0628022	6.39369	32.0814	1.13535e-108	2.3625e-106	227.967	APOC4-APOC2
ENSG00000124733.3	-0.0773623	5.99516	-31.0664	6.49367e-105	1.26918e-102	227.739	MEA1
ENSG00000150459.12	-0.113106	6.04834	-30.9568	1.66533e-104	3.24176e-102	226.376	SAP18
ENSG00000057608.16	-0.0629559	6.03331	-30.8846	3.09966e-104	6.0096e-102	225.661	GDI2
ENSG00000187109.13	-0.0856006	6.04641	-30.7665	8.5743e-104	1.64913e-101	224.486	NAP1L1
ENSG00000123416.15	-0.0251507	6.14548	-31.1266	3.87351e-105	7.60153e-103	223.595	TUBA1B
ENSG00000138413.13	-0.166792	6.08356	-30.6136	3.21056e-103	6.10209e-101	223.138	IDH1
ENSG00000070831.15	0.0615498	6.01015	30.3867	2.2884e-102	4.31541e-100	221.645	CDC42
ENSG00000162191.13	-0.0423915	6.01714	-30.4331	1.53112e-102	2.89868e-100	221.57	UBXN1
ENSG00000100353.17	-0.042148	6.03557	-30.3714	2.61208e-102	4.88763e-100	220.378	EIF3D
ENSG00000174917.8	-0.0776875	6.00176	-30.1588	1.65673e-101	3.06437e-99	219.821	C19orf70
ENSG00000167996.15	0.0410751	6.44145	31.2347	1.53253e-105	3.04463e-103	218.686	FTH1
ENSG00000164111.14	0.152254	6.0446	30.0655	3.73242e-101	6.85118e-99	218.583	ANXA5
ENSG00000135926.12	-0.0592357	6.02223	-29.9864	7.43118e-101	1.35376e-98	217.84	TMBIM1
ENSG00000109390.11	0.0977599	6.00137	29.8657	2.13117e-100	3.85334e-98	217.266	NDUFC1
ENSG00000100138.13	-0.0553444	6.02947	-29.9357	1.15658e-100	2.09906e-98	217.126	NHP2L1
ENSG00000162244.10	0.0592393	6.31206	30.8191	5.44587e-104	1.05162e-101	216.798	RPL29
ENSG00000197728.9	-0.030077	6.19383	-30.683	1.76176e-103	3.37502e-101	216.788	RPS26
ENSG00000169242.11	0.131876	6.13513	30.0118	5.95938e-101	1.08975e-98	215.846	EFNA1
ENSG00000163479.13	-0.0157552	6.16283	-30.3829	2.36391e-102	4.44047e-100	215.352	SSR2
ENSG00000099901.16	-0.115961	6.00013	-29.5884	2.4134e-99	4.34735e-97	214.803	RANBP1
ENSG00000023734.10	-0.170753	5.97155	-29.4926	5.59617e-99	1.00059e-96	214.496	STRAP
ENSG00000151655.17	-0.205031	6.22485	-30.2208	9.6624e-102	1.79408e-99	213.759	ITIH2
ENSG00000106927.11	-0.110971	6.41537	-30.6295	2.79764e-103	5.33829e-101	213.286	AMBP
ENSG00000110107.8	-0.159883	5.9799	-29.3679	1.67341e-98	2.97006e-96	213.268	PRPF19
ENSG00000008517.16	0.116246	6.27334	30.3613	2.85256e-102	5.317e-100	213.035	IL32
ENSG00000125652.7	-0.0631504	6.0364	-29.4424	8.69582e-99	1.54908e-96	212.881	ALKBH7
ENSG00000219928.2	-0.0670736	6.19589	-30.0774	3.36329e-101	6.19718e-99	212.244	RP11-40C6.2
ENSG00000105185.11	-0.0410839	6.03202	-29.3299	2.33711e-98	4.13283e-96	211.438	PDCD5
ENSG00000130202.9	0.182659	6.05656	29.2427	5.03666e-98	8.87408e-96	211.297	PVRL2
ENSG00000187134.12	-0.376502	6.20291	-29.5123	4.70621e-99	8.44599e-97	208.146	AKR1C1
ENSG00000115484.14	-0.12432	5.98345	-28.7618	3.53492e-96	6.11656e-94	207.839	CCT4
ENSG00000149591.16	0.180039	5.99012	28.7489	3.96362e-96	6.83384e-94	207.532	TAGLN
ENSG00000124767.6	-0.121926	5.98178	-28.7014	6.03981e-96	1.03764e-93	207.379	GLO1
ENSG00000179918.16	-0.145711	6.12019	-28.8896	1.1394e-96	1.97862e-94	207.15	SEPHS2
ENSG00000166278.14	0.220489	6.2051	29.2355	5.37086e-98	9.42849e-96	206.265	C2
ENSG00000171747.8	0.52629	6.03993	28.65	9.53456e-96	1.63224e-93	206.252	LGALS4
ENSG00000075785.12	-0.0421303	6.03316	-28.5759	1.8413e-95	3.14101e-93	205.458	RAB7A
ENSG00000236552.2	0.084508	6.00949	28.5734	1.88317e-95	3.20113e-93	205.236	RPL13AP5
ENSG00000143933.16	0.00817422	6.15277	28.9501	6.67139e-97	1.1627e-94	204.681	CALM2
ENSG00000159423.16	0.218876	6.03708	28.4325	6.6017e-95	1.11826e-92	204.202	ALDH4A1
ENSG00000165828.13	-0.0911944	6.21321	-29.0746	2.21965e-97	3.88245e-95	202.938	PRAP1
ENSG00000109180.14	-0.0550702	6.03899	-28.282	2.52493e-94	4.23241e-92	202.834	OCIAD1
ENSG00000090013.9	-0.107255	6.12453	-28.4213	7.29429e-95	1.23126e-92	202.54	BLVRB
ENSG00000128272.14	-0.0578054	6.13518	-28.3231	1.75008e-94	2.94379e-92	201.645	ATF4
ENSG00000100345.20	0.140955	6.03779	28.1121	1.15256e-93	1.90552e-91	201.537	MYH9
ENSG00000198189.10	0.12143	6.04577	28.128	9.99756e-94	1.65856e-91	201.523	HSD17B11
ENSG00000149923.13	-0.0816805	6.0033	-28.0669	1.7268e-93	2.84515e-91	201.261	PPP4C
ENSG00000086504.15	-0.105177	5.99019	-27.8446	1.26612e-92	2.05111e-90	199.541	MRPL28
ENSG00000100823.11	-0.0810105	6.02766	-27.9077	7.19161e-93	1.17291e-90	199.365	APEX1
ENSG00000143977.13	-0.0372118	6.02484	-27.8875	8.61363e-93	1.40011e-90	198.82	SNRPG
ENSG00000196502.11	0.216154	6.011	27.779	2.28164e-92	3.6839e-90	198.603	SULT1A1
ENSG00000013275.7	-0.0915383	6.01207	-27.7539	2.85956e-92	4.6016e-90	198.36	PSMC4
ENSG00000180879.13	0.0956877	6.1874	28.2439	3.54739e-94	5.92573e-92	198.298	SSR4
ENSG00000165140.9	0.260166	6.03328	27.739	3.26932e-92	5.24351e-90	197.998	FBP1
ENSG00000136938.8	-0.117268	5.99809	-27.6832	5.39922e-92	8.60241e-90	197.913	ANP32B
ENSG00000182154.7	-0.209564	5.97195	-27.5792	1.3763e-91	2.1856e-89	197.533	MRPL41
ENSG00000198668.10	-0.0717393	6.04303	-27.6886	5.14251e-92	8.22052e-90	197.5	CALM1
ENSG00000157020.17	-0.0427331	6.02001	-27.4222	5.67156e-91	8.94772e-89	195.131	SEC13
ENSG00000244414.6	0.105892	6.19436	28.0468	2.06767e-93	3.38369e-91	195.022	CFHR1
ENSG00000188846.13	0.078019	6.27149	28.1532	7.97651e-94	1.32784e-91	194.45	RPL14
ENSG00000196365.11	-0.125043	5.97739	-27.2069	3.96799e-90	6.19931e-88	194.107	LONP1
ENSG00000131469.12	0.0450482	6.33766	28.061	1.821e-93	2.99015e-91	193.198	RPL27
ENSG00000185043.10	0.0569782	6.03734	27.2598	2.45856e-90	3.85356e-88	193.042	CIB1
ENSG00000119013.8	-0.0479551	6.01261	-27.1144	9.16766e-90	1.42308e-87	192.529	NDUFB3
ENSG00000188643.10	0.162926	6.05315	26.9482	4.13942e-89	6.40496e-87	190.911	S100A16
ENSG00000198258.10	0.0231042	6.21245	27.5303	2.13875e-91	3.38525e-89	190.201	UBL5
ENSG00000177628.15	0.0908199	6.00752	26.76	2.28883e-88	3.50779e-86	189.409	GBA
ENSG00000170515.13	-0.145287	5.97295	-26.6506	6.19663e-88	9.43686e-86	189.077	PA2G4
ENSG00000185787.14	0.0477132	6.0392	26.7478	2.55667e-88	3.90588e-86	188.891	MORF4L1
ENSG00000121073.13	0.0754737	5.99891	26.5867	1.10949e-87	1.67905e-85	187.99	SLC35B1
ENSG00000115306.15	0.0963539	5.99844	26.5607	1.40609e-87	2.11686e-85	187.86	SPTBN1
ENSG00000106028.10	-0.0741604	6.04911	-26.6192	8.2503e-88	1.25249e-85	187.805	SSBP1
ENSG00000280071.3	-0.0915871	6.00116	-26.5606	1.40756e-87	2.11686e-85	187.666	CH507-9B2.3
ENSG00000127838.13	-0.0401215	6.04004	-26.4868	2.76012e-87	4.13813e-85	186.427	PNKD
ENSG00000140350.15	-0.0618489	6.0055	-26.4056	5.79601e-87	8.66279e-85	186.31	ANP32A
ENSG00000139644.12	-0.079448	6.23394	-27.1607	6.02729e-90	9.38624e-88	185.821	TMBIM6
ENSG00000197111.15	0.0610939	6.17907	26.9398	4.46757e-89	6.89062e-87	185.585	PCBP2
ENSG00000177666.15	0.142261	5.99121	26.2743	1.92427e-86	2.84086e-84	185.434	PNPLA2
ENSG00000167986.13	-0.0627416	6.00893	-26.3115	1.36965e-86	2.0345e-84	185.253	DDB1
ENSG00000109919.9	-0.130631	6.06164	-26.2855	1.73737e-86	2.5728e-84	184.957	MTCH2
ENSG00000168701.18	-0.0415792	6.03074	-26.3134	1.34659e-86	2.00642e-84	184.921	TMEM208
ENSG00000143947.12	-0.0432388	6.28562	-27.3911	7.50933e-91	1.18085e-88	184.324	RPS27A
ENSG00000160213.5	-0.103267	5.99249	-26.1493	6.04951e-86	8.84989e-84	184.211	CSTB
ENSG00000022840.15	-0.0209818	6.02976	-26.2616	2.16136e-86	3.18116e-84	183.993	RNF10
ENSG00000100300.17	0.199665	5.97033	26.0948	9.96899e-86	1.44959e-83	183.877	TSPO
ENSG00000153187.16	-0.068789	6.01993	-26.1582	5.57127e-86	8.17503e-84	183.767	HNRNPU
ENSG00000187514.14	-0.0707473	6.24043	-26.8763	7.94683e-89	1.22179e-86	183.687	PTMA
ENSG00000175166.16	-0.0581105	6.02574	-26.1104	8.6353e-86	1.25945e-83	183.311	PSMD2
ENSG00000074201.8	-0.133091	5.98687	-25.9428	4.02193e-85	5.7959e-83	182.359	CLNS1A
ENSG00000090238.11	0.161017	5.94848	25.7146	3.28147e-84	4.64564e-82	180.731	YPEL3
ENSG00000139180.10	-0.0804063	5.99867	-25.7332	2.7649e-84	3.92584e-82	180.256	NDUFA9
ENSG00000197747.8	0.103751	6.14345	26.0688	1.26514e-85	1.83411e-83	180.122	S100A10
ENSG00000182871.14	-0.182759	6.12713	-25.9114	5.36751e-85	7.71196e-83	179.987	COL18A1
ENSG00000126934.13	-0.0339876	6.03722	-25.8171	1.27777e-84	1.83044e-82	179.888	MAP2K2
ENSG00000184232.8	0.0993047	6.02399	25.7102	3.41811e-84	4.82493e-82	179.614	OAF
ENSG00000277791.4	-0.0823747	6.14942	-25.8046	1.43312e-84	2.04086e-82	178.371	PSMB3
ENSG00000140319.10	-0.0123224	6.16204	-26.0618	1.34895e-85	1.94976e-83	178.364	SRP14
ENSG00000142192.20	0.163034	6.04402	25.5503	1.49246e-83	2.09447e-81	178.107	APP
ENSG00000197451.10	-0.097224	6.01045	-25.5275	1.84205e-83	2.57759e-81	178.091	HNRNPAB
ENSG00000148290.9	-0.0949251	5.98794	-25.4722	3.0688e-83	4.26944e-81	177.974	SURF1
ENSG00000143761.13	0.018043	6.16317	25.8058	1.41731e-84	2.02433e-82	176.547	ARF1
ENSG00000173418.11	-0.0559932	6.00663	-25.2237	3.05405e-82	4.23671e-80	175.297	NAA20
ENSG00000171314.8	-0.0794129	6.04809	-25.1999	3.80623e-82	5.26503e-80	174.911	PGAM1
ENSG00000127922.9	-0.0501802	6.179	-25.5249	1.8854e-83	2.63062e-81	173.835	SHFM1
ENSG00000104960.15	0.0847152	6.04503	25.0577	1.42215e-81	1.96159e-79	172.983	PTOV1
ENSG00000103485.17	-0.186302	6.04061	-24.9765	3.0224e-81	4.15696e-79	172.885	QPRT
ENSG00000170296.9	0.0310295	6.21674	25.6579	5.52962e-84	7.78274e-82	172.748	GABARAP
ENSG00000128185.9	0.0978307	6.00226	24.8997	6.16551e-81	8.40809e-79	172.384	DGCR6L
ENSG00000130522.5	0.0428367	6.02363	24.9461	4.00625e-81	5.49449e-79	172.084	JUND
ENSG00000141556.20	0.122932	5.95996	24.7789	1.89507e-80	2.56265e-78	171.938	TBCD
ENSG00000183291.15	0.116893	6.05611	24.8282	1.19845e-80	1.62975e-78	171.479	44819
ENSG00000143554.13	0.141808	5.97906	24.7172	3.36687e-80	4.52755e-78	170.974	SLC27A3
ENSG00000149476.14	0.0827049	6.02678	24.7881	1.74027e-80	2.35992e-78	170.713	TKFC
ENSG00000165507.8	0.155534	5.98648	24.5951	1.05001e-79	1.40806e-77	169.693	C10orf10
ENSG00000119421.6	-0.0853702	5.9806	-24.5218	2.08005e-79	2.78163e-77	169.343	NDUFA8
ENSG00000168439.16	-0.164042	5.97094	-24.479	3.09998e-79	4.11139e-77	169.101	STIP1
ENSG00000135047.14	-0.103674	6.05075	-24.4996	2.55646e-79	3.40927e-77	168.286	CTSL
ENSG00000165502.6	0.0786548	6.14322	24.7342	2.87407e-80	3.87565e-78	168.221	RPL36AL
ENSG00000170606.13	-0.120624	6.00088	-24.4585	3.75138e-79	4.96169e-77	168.159	HSPA4
ENSG00000185627.17	-0.0235281	6.03273	-24.4955	2.65615e-79	3.53245e-77	167.58	PSMD13
ENSG00000051108.14	0.109965	6.0064	24.3638	9.08355e-79	1.19162e-76	167.49	HERPUD1
ENSG00000214160.9	-0.0803208	5.97863	-24.3032	1.6011e-78	2.0947e-76	167.303	ALG3
ENSG00000155368.16	-0.147159	6.20491	-24.9127	5.46586e-81	7.47506e-79	166.488	DBI
ENSG00000067182.7	0.0718258	6.00112	24.2483	2.67473e-78	3.48046e-76	166.463	TNFRSF1A
ENSG00000111237.18	-0.0302994	6.02227	-24.2695	2.19311e-78	2.86148e-76	166.215	VPS29
ENSG00000112096.16	0.0570953	6.14024	24.4406	4.4351e-79	5.84997e-77	165.257	SOD2
ENSG00000145912.8	-0.109705	6.04922	-24.0197	2.27269e-77	2.94936e-75	163.673	NHP2
ENSG00000176978.13	-0.0946998	6.01554	-23.6908	4.98134e-76	6.42993e-74	160.561	DPP7
ENSG00000197043.13	-0.0757598	6.03142	-23.6846	5.28168e-76	6.79943e-74	160.133	ANXA6
ENSG00000148180.16	0.0630069	6.02379	23.6284	8.95661e-76	1.14997e-73	159.757	GSN
ENSG00000137409.18	-0.0359742	6.01517	-23.572	1.52289e-75	1.9501e-73	159.635	MTCH1
ENSG00000184640.17	0.077567	6.00339	23.4826	3.53296e-75	4.5121e-73	159.206	SEPT9
ENSG00000002834.17	0.0638152	5.99326	23.4301	5.79265e-75	7.3591e-73	158.823	LASP1
ENSG00000166226.12	-0.129752	5.96909	-23.3819	9.12682e-75	1.15645e-72	158.698	CCT2
ENSG00000175899.14	-0.246053	6.20167	-23.9801	3.29495e-77	4.26453e-75	158.486	A2M
ENSG00000186184.15	-0.13028	5.96691	-23.3344	1.42861e-74	1.79603e-72	158.333	POLR1D
ENSG00000172893.15	-0.148912	5.99582	-23.3586	1.13672e-74	1.43281e-72	158.233	DHCR7
ENSG00000178449.8	-0.0459729	5.99954	-23.3793	9.35257e-75	1.18195e-72	158.112	COX14
ENSG00000184983.9	-0.0288983	6.02893	-23.4457	5.00475e-75	6.37492e-73	157.946	NDUFA6
ENSG00000172115.8	-0.12887	5.97785	-23.2599	2.88332e-74	3.61546e-72	157.677	CYCS
ENSG00000186468.12	-0.00361304	6.35043	-24.4023	6.34009e-79	8.3399e-77	157.287	RPS23
ENSG00000111786.8	-0.0749238	6.0094	-23.1777	6.266e-74	7.83672e-72	156.131	SRSF9
ENSG00000125901.5	-0.143148	5.96378	-23.0497	2.1002e-73	2.61988e-71	155.649	MRPS26
ENSG00000108179.13	-0.136924	5.96492	-22.9746	4.26946e-73	5.28493e-71	155.038	PPIF
ENSG00000120742.10	-0.0789196	5.97609	-22.9437	5.71919e-73	7.06138e-71	154.607	SERP1
ENSG00000168275.14	-0.113154	5.97421	-22.8582	1.2842e-72	1.56952e-70	153.84	COA6
ENSG00000125656.8	-0.0637272	5.97867	-22.8716	1.13191e-72	1.38691e-70	153.827	CLPP
ENSG00000116521.10	0.0449738	6.03218	22.9881	3.75939e-73	4.66551e-71	153.65	SCAMP3
ENSG00000143727.15	-0.0852522	5.99194	-22.8334	1.62485e-72	1.98083e-70	153.323	ACP1
ENSG00000155363.18	-0.0867451	5.97985	-22.82	1.84521e-72	2.24382e-70	153.052	MOV10
ENSG00000100632.10	-0.0337835	6.02094	-22.8769	1.07597e-72	1.32172e-70	152.673	ERH
ENSG00000123179.13	-0.0961772	5.9932	-22.7038	5.54661e-72	6.71098e-70	151.975	EBPL
ENSG00000071127.16	-0.0893022	5.98165	-22.6381	1.03324e-71	1.2439e-69	151.616	WDR1
ENSG00000270647.5	0.061102	5.98259	22.6109	1.33836e-71	1.60724e-69	151.21	TAF15
ENSG00000106628.10	-0.043217	6.01393	-22.6443	9.75006e-72	1.17673e-69	150.805	POLD2
ENSG00000179632.9	0.0796305	5.98223	22.567	2.02909e-71	2.43068e-69	150.722	MAF1
ENSG00000104388.14	0.0730182	5.99197	22.5291	2.90722e-71	3.47399e-69	150.338	RAB2A
ENSG00000132475.8	-0.087474	6.19556	-23.0388	2.32729e-73	2.89567e-71	149.799	H3F3B
ENSG00000165609.12	-0.0815862	6.00384	-22.4882	4.28398e-71	5.1065e-69	149.786	NUDT5
ENSG00000123562.16	-0.0737068	6.06158	-22.4391	6.82831e-71	8.1193e-69	148.987	MORF4L2
ENSG00000177731.15	0.0433173	6.0013	22.4229	7.96672e-71	9.42651e-69	148.978	FLII
ENSG00000130402.11	0.129494	6.05313	22.4284	7.56201e-71	8.96963e-69	148.922	ACTN4
ENSG00000086061.15	-0.0699528	6.02095	-22.227	5.12594e-70	6.0063e-68	147.024	DNAJA1
ENSG00000142864.14	-0.0907378	6.02004	-22.1764	8.29511e-70	9.64951e-68	146.467	SERBP1
ENSG00000143222.11	0.0487222	6.04437	22.1892	7.34517e-70	8.58584e-68	146.456	UFC1
ENSG00000034510.5	-0.0979413	6.29818	-22.9024	8.45343e-73	1.04107e-70	145.982	TMSB10
ENSG00000084623.11	-0.0919191	6.05581	-22.1234	1.3738e-69	1.59427e-67	145.936	EIF3I
ENSG00000069275.12	0.0863043	5.98592	22.0288	3.37939e-69	3.87515e-67	145.715	NUCKS1
ENSG00000123349.13	-0.0513955	6.21184	-22.782	2.64221e-72	3.20491e-70	145.692	PFDN5
ENSG00000103769.9	0.0417266	6.01815	22.0546	2.64276e-69	3.0522e-67	145.33	RAB11A
ENSG00000162704.15	0.0659227	6.03295	22.0313	3.29868e-69	3.79159e-67	145.098	ARPC5
ENSG00000171222.10	-0.0903943	5.99309	-21.9232	9.24272e-69	1.05735e-66	144.477	SCAND1
ENSG00000102103.15	-0.0520198	5.99331	-21.9171	9.78973e-69	1.11728e-66	144.405	PQBP1
ENSG00000173457.10	-0.0564625	6.00859	-21.8331	2.1801e-68	2.47639e-66	142.886	PPP1R14B
ENSG00000176101.11	-0.0986416	5.97493	-21.7109	6.99582e-68	7.90937e-66	142.769	SSNA1
ENSG00000214046.8	-0.0524598	5.99028	-21.7154	6.70025e-68	7.59299e-66	142.577	SMIM7
ENSG00000104823.8	-0.100102	6.18722	-22.3091	2.34754e-70	2.7709e-68	142.312	ECH1
ENSG00000171552.12	0.171775	5.96542	21.6237	1.60828e-67	1.80982e-65	142.195	BCL2L1
ENSG00000108518.7	0.0925011	6.19955	22.3022	2.5068e-70	2.95167e-68	141.97	PFN1
ENSG00000130707.17	-0.0699657	6.22332	-22.185	7.64516e-70	8.91493e-68	141.344	ASS1
ENSG00000090581.9	0.115054	5.9957	21.544	3.44233e-67	3.85573e-65	141.01	GNPTG
ENSG00000164897.12	-0.09442	5.97766	-21.5199	4.33191e-67	4.82973e-65	140.936	TMUB1
ENSG00000159069.13	-0.106049	5.99822	-21.5102	4.75243e-67	5.28637e-65	140.656	FBXW5
ENSG00000101856.9	-0.0936066	6.11406	-21.7028	7.56063e-68	8.52797e-66	140.639	PGRMC1
ENSG00000078668.13	-0.125123	5.96713	-21.463	7.45727e-67	8.23815e-65	140.629	VDAC3
ENSG00000243678.11	-0.0605729	6.21481	-22.2843	2.9723e-70	3.49126e-68	140.599	NME1-NME2
ENSG00000109971.13	0.0311647	6.19727	22.0753	2.17013e-69	2.51235e-67	140.327	HSPA8
ENSG00000154518.9	-0.0436683	6.17076	-21.8965	1.19211e-68	1.35731e-66	140.039	ATP5G3
ENSG00000135624.15	-0.0991952	6.0595	-21.4965	5.41867e-67	5.99981e-65	139.998	CCT7
ENSG00000146416.16	0.0638646	6.03186	21.5077	4.86583e-67	5.40007e-65	139.688	AIG1
ENSG00000105677.11	-0.0830407	6.00814	-21.4155	1.1749e-66	1.29496e-64	139.363	TMEM147
ENSG00000131236.16	-0.0979636	5.98888	-21.3554	2.08578e-66	2.28848e-64	139.296	CAP1
ENSG00000133321.10	0.242049	5.9665	21.3018	3.48329e-66	3.80451e-64	138.903	RARRES3
ENSG00000159674.11	-0.0922259	6.03706	-21.4015	1.343e-66	1.47687e-64	138.889	SPON2
ENSG00000166986.12	-0.130296	5.96006	-21.2786	4.34624e-66	4.73632e-64	138.819	MARS
ENSG00000169241.17	-0.0794142	6.00015	-21.267	4.85666e-66	5.28064e-64	138.159	SLC50A1
ENSG00000213619.9	-0.0547792	6.05582	-21.302	3.47688e-66	3.80451e-64	137.997	NDUFS3
ENSG00000142168.14	0.0507102	6.25891	22.0544	2.64988e-69	3.05312e-67	137.517	SOD1
ENSG00000084674.13	-0.287535	6.1421	-21.6058	1.90739e-67	2.14142e-65	137.381	APOB
ENSG00000112110.9	-0.104234	5.95986	-21.1016	2.36269e-65	2.5347e-63	137.18	MRPL18
ENSG00000231925.11	0.0628566	6.01504	21.2274	7.09059e-66	7.69226e-64	137.005	TAPBP
ENSG00000078808.16	0.0426769	6.02167	21.1493	1.49685e-65	1.61298e-63	136.657	SDF4
ENSG00000165916.8	-0.048377	6.05782	-21.0409	4.22514e-65	4.52268e-63	135.646	PSMC3
ENSG00000197448.13	0.0410089	6.16795	21.5223	4.23131e-67	4.72849e-65	135.612	GSTK1
ENSG00000079246.15	-0.0612543	5.99335	-20.9393	1.11816e-64	1.18899e-62	135.135	XRCC5
ENSG00000239672.7	-0.0641303	6.0495	-20.9495	1.01366e-64	1.08025e-62	134.535	NME1
ENSG00000176171.11	-0.149368	5.9684	-20.7642	5.98824e-64	6.33966e-62	133.976	BNIP3
ENSG00000132541.10	-0.0294149	6.1359	-21.1951	9.65949e-66	1.04322e-63	133.941	HRSP12
ENSG00000168653.10	-0.0457214	6.16614	-21.2265	7.15219e-66	7.74168e-64	133.586	NDUFS5
ENSG00000124155.16	0.0510797	5.99794	20.7313	8.20801e-64	8.65174e-62	133.078	PIGT
ENSG00000100567.12	-0.0398065	6.03865	-20.7344	7.96451e-64	8.41345e-62	132.285	PSMA3
ENSG00000101182.14	0.0349618	6.12295	20.7656	5.90687e-64	6.26725e-62	131.759	PSMA7
ENSG00000232388.4	-0.0277359	6.03471	-20.664	1.56525e-63	1.63913e-61	131.3	LINC00493
ENSG00000250479.8	-0.076764	6.20767	-21.1094	2.19353e-65	2.35846e-63	131.249	CHCHD10
ENSG00000176731.11	0.0145511	6.03368	20.7187	9.25946e-64	9.73877e-62	131.062	C8orf59
ENSG00000204568.11	-0.0704926	5.99441	-20.4613	1.09402e-62	1.13826e-60	130.478	MRPS18B
ENSG00000166797.10	-0.0503982	6.03635	-20.5279	5.7738e-63	6.03324e-61	130.269	FAM96A
ENSG00000179526.16	0.0597125	5.98197	20.4167	1.67814e-62	1.74224e-60	130.196	SHARPIN
ENSG00000189067.12	0.193285	5.97244	20.37	2.62725e-62	2.7101e-60	130.131	LITAF
ENSG00000171530.13	0.0328074	6.14602	20.6969	1.14173e-63	1.19822e-61	129.634	TBCA
ENSG00000125037.12	-0.0670948	6.00587	-20.3479	3.24816e-62	3.33634e-60	129.429	EMC3
ENSG00000134308.13	-0.0806262	5.99236	-20.2938	5.4604e-62	5.59674e-60	129.076	YWHAQ
ENSG00000137210.13	-0.032063	6.01514	-20.3598	2.8975e-62	2.98251e-60	128.904	TMEM14B
ENSG00000130414.11	-0.0311936	6.02206	-20.3829	2.32033e-62	2.39863e-60	128.864	NDUFA10
ENSG00000265354.3	-0.0817799	5.93938	-20.1391	2.41221e-61	2.45679e-59	128.226	TIMM23
ENSG00000106263.17	-0.0536453	5.99686	-20.2161	1.15122e-61	1.17747e-59	128.006	EIF3B
ENSG00000219200.10	-0.0238023	6.14815	-20.5266	5.84669e-63	6.09622e-61	127.913	RNASEK
ENSG00000118705.16	-0.0765092	6.13693	-20.3852	2.27047e-62	2.35212e-60	127.478	RPN2
ENSG00000249915.7	0.0723482	6.00202	20.1146	3.05204e-61	3.08492e-59	127.008	PDCD6
ENSG00000105058.11	-0.0713602	5.96912	-20.0507	5.63774e-61	5.68199e-59	126.99	FAM32A
ENSG00000179262.9	-0.0389647	6.00851	-20.1166	2.99391e-61	3.04282e-59	126.972	RAD23A
ENSG00000155463.12	-0.0322134	6.02564	-20.1508	2.15578e-61	2.20027e-59	126.856	OXA1L
ENSG00000165280.15	-0.0464399	6.04991	-20.1163	3.00105e-61	3.04367e-59	126.786	VCP
ENSG00000245848.2	-0.19772	6.01306	-20.0453	5.93568e-61	5.96981e-59	126.344	CEBPA
ENSG00000198695.2	0.0404415	6.39681	21.0142	5.45528e-65	5.82652e-63	126.213	MT-ND6
ENSG00000135930.13	-0.0589231	5.96311	-19.952	1.45552e-60	1.4548e-58	126.082	EIF4E2
ENSG00000163050.16	0.126044	5.97221	19.9128	2.12234e-60	2.11254e-58	125.659	ADCK3
ENSG00000106244.12	-0.0504746	6.00705	-19.9491	1.49698e-60	1.49315e-58	125.434	PDAP1
ENSG00000165264.10	-0.0659925	5.98472	-19.8797	2.9164e-60	2.89101e-58	125.212	NDUFB6
ENSG00000072958.8	-0.126778	5.94362	-19.8202	5.16365e-60	5.07699e-58	125.142	AP1M1
ENSG00000169813.16	-0.061829	6.01478	-19.8378	4.36093e-60	4.2965e-58	124.417	HNRNPF
ENSG00000111642.14	-0.0980411	5.98149	-19.7989	6.34154e-60	6.22245e-58	124.322	CHD4
ENSG00000173272.13	0.0255827	6.01414	19.8915	2.60376e-60	2.5864e-58	124.043	MZT2A
ENSG00000178982.9	0.0346217	6.14221	19.9909	1.00123e-60	1.00281e-58	123.492	EIF3K
ENSG00000130520.10	-0.0729565	6.05864	-19.7824	7.4285e-60	7.27421e-58	123.449	LSM4
ENSG00000166136.15	-0.0556761	6.12314	-19.8785	2.95068e-60	2.919e-58	123.394	NDUFB8
ENSG00000146678.9	0.233291	6.09598	19.8565	3.64332e-60	3.59683e-58	122.71	IGFBP1
ENSG00000163347.5	0.127908	6.0025	19.541	7.56779e-59	7.3362e-57	121.463	CLDN1
ENSG00000124702.17	-0.0662108	5.98948	-19.5164	9.5892e-59	9.25857e-57	121.37	KLHDC3
ENSG00000188243.12	0.118198	6.0663	19.5564	6.52516e-59	6.3382e-57	121.352	COMMD6
ENSG00000105401.6	-0.04512	6.03483	-19.5755	5.42895e-59	5.28403e-57	121.234	CDC37
ENSG00000103335.19	0.208986	5.93276	19.3839	3.42819e-58	3.26047e-56	121.006	PIEZO1
ENSG00000149809.14	-0.144133	6.03211	-19.5135	9.85519e-59	9.49639e-57	120.909	TM7SF2
ENSG00000152558.14	0.079405	6.03074	19.5016	1.10531e-58	1.06083e-56	120.902	TMEM123
ENSG00000162368.13	0.121655	5.9768	19.4175	2.48272e-58	2.37809e-56	120.883	CMPK1
ENSG00000265241.6	-0.0450885	6.02866	-19.5042	1.0786e-58	1.03726e-56	120.371	RBM8A
ENSG00000071859.14	-0.0697207	5.98668	-19.3412	5.1728e-58	4.90614e-56	119.922	FAM50A
ENSG00000141367.11	0.0423362	6.04597	19.4122	2.61078e-58	2.4958e-56	119.889	CLTC
ENSG00000104853.15	0.0635671	6.04991	19.3838	3.43094e-58	3.26047e-56	119.594	CLPTM1
ENSG00000259357.2	-0.224271	5.98359	-19.2734	9.92545e-58	9.39532e-56	118.832	RP11-316M1.12
ENSG00000169710.6	0.0697398	6.13325	19.5201	9.25085e-59	8.94978e-57	118.754	FASN
ENSG00000090263.15	-0.0401385	6.00692	-19.2429	1.33118e-57	1.25516e-55	118.598	MRPS33
ENSG00000147123.10	-0.0618802	6.05851	-19.2518	1.22204e-57	1.1545e-55	118.369	NDUFB11
ENSG00000127837.9	-0.0485672	5.99785	-19.2	2.01088e-57	1.89234e-55	118.354	AAMP
ENSG00000163882.9	-0.0956649	5.95921	-19.1175	4.4471e-57	4.16063e-55	118.088	POLR2H
ENSG00000089009.15	0.0298432	6.28646	20.04	6.24701e-61	6.26987e-59	117.896	RPL6
ENSG00000088247.15	-0.13583	5.98719	-19.0969	5.42187e-57	5.06279e-55	117.809	KHSRP
ENSG00000082641.15	0.0834242	5.99893	19.0844	6.1123e-57	5.69647e-55	117.368	NFE2L1
ENSG00000054148.17	-0.104192	6.05473	-19.1333	3.81956e-57	3.58045e-55	117.238	PHPT1
ENSG00000279483.1	0.0343258	6.39886	20.1145	3.05451e-61	3.08492e-59	115.936	RPL41
ENSG00000143570.17	0.0596548	6.0117	18.8027	9.18459e-56	8.54326e-54	114.34	SLC39A1
ENSG00000122565.18	-0.0699805	5.97751	-18.6793	3.01058e-55	2.77895e-53	113.714	CBX3
ENSG00000141002.18	0.0797503	5.96495	18.6648	3.45972e-55	3.18744e-53	113.71	TCF25
ENSG00000220842.6	-0.0487169	6.22146	-19.5919	4.63872e-59	4.52402e-57	113.558	RP11-572P18.1
ENSG00000229314.5	-0.456378	6.42917	-19.4112	2.63802e-58	2.51686e-56	113.388	ORM1
ENSG00000262814.6	-0.0561764	6.0593	-18.7051	2.34804e-55	2.17988e-53	113.162	MRPL12
ENSG00000149806.10	0.0125932	6.28392	19.6937	1.7426e-59	1.70295e-57	112.726	FAU
ENSG00000067560.10	0.0607846	6.1031	18.7037	2.38075e-55	2.20601e-53	112.693	RHOA
ENSG00000100836.10	-0.058924	5.98199	-18.5848	7.468e-55	6.85409e-53	112.671	PABPN1
ENSG00000159210.9	0.0166126	6.03319	18.6914	2.67797e-55	2.47666e-53	112.247	SNF8
ENSG00000169045.17	0.0592147	6.04714	18.5939	6.83977e-55	6.28946e-53	112.085	HNRNPH1
ENSG00000130165.10	-0.125769	5.93607	-18.4384	3.05031e-54	2.75762e-52	111.908	ELOF1
ENSG00000167088.10	-0.144221	5.94878	-18.4516	2.68831e-54	2.43949e-52	111.852	SNRPD1
ENSG00000116560.10	-0.0473566	6.0168	-18.5651	9.02541e-55	8.26776e-53	111.568	SFPQ
ENSG00000049656.13	-0.0448328	6.04213	-18.5552	9.93128e-55	9.08035e-53	111.528	CLPTM1L
ENSG00000119335.16	-0.0759697	6.00924	-18.492	1.82262e-54	1.6633e-52	111.417	SET
ENSG00000091483.6	-0.0873641	6.07207	-18.4646	2.37125e-54	2.1599e-52	110.775	FH
ENSG00000173801.16	0.125444	5.95897	18.3391	7.92287e-54	7.10937e-52	110.696	JUP
ENSG00000126067.11	-0.0593903	5.98085	-18.3501	7.12964e-54	6.42146e-52	110.474	PSMB2
ENSG00000070010.18	-0.0528401	5.97982	-18.3421	7.70027e-54	6.9225e-52	110.47	UFD1L
ENSG00000104419.14	-0.146598	5.98618	-18.351	7.07016e-54	6.37979e-52	110.263	NDRG1
ENSG00000086666.18	0.104188	5.95151	18.2656	1.60578e-53	1.43292e-51	110.097	ZFAND6
ENSG00000167671.11	0.0283706	6.01026	18.327	8.90079e-54	7.97207e-52	109.54	UBXN6
ENSG00000138029.13	-0.0507984	6.04951	-18.3083	1.06546e-53	9.52517e-52	109.394	HADHB
ENSG00000134809.8	-0.04544	5.98659	-18.2513	1.84312e-53	1.64166e-51	109.39	TIMM10
ENSG00000170889.13	-0.0126119	6.3398	-19.1594	2.97016e-57	2.78964e-55	109.136	RPS9
ENSG00000144895.11	-0.0730342	5.95506	-18.1633	4.29413e-53	3.80373e-51	109.055	EIF2A
ENSG00000174231.16	-0.0337241	5.9994	-18.1993	3.03756e-53	2.70058e-51	108.392	PRPF8
ENSG00000182220.13	0.0909108	5.95841	18.0614	1.14259e-52	1.00841e-50	108.063	ATP6AP2
ENSG00000115875.18	-0.0882317	5.95647	-17.9935	2.19221e-52	1.9242e-50	107.395	SRSF7
ENSG00000131781.12	0.302627	5.99595	18.0012	2.03677e-52	1.79429e-50	107.109	FMO5
ENSG00000117448.13	-0.0631098	6.12632	-18.1943	3.18761e-53	2.82877e-51	107.062	AKR1A1
ENSG00000204219.9	-0.0761718	6.01808	-18.0725	1.02664e-52	9.07734e-51	106.794	TCEA3
ENSG00000135446.16	-0.14286	5.96694	-17.9149	4.66478e-52	4.06492e-50	106.5	CDK4
ENSG00000184047.15	-0.0960266	5.93396	-17.8648	7.54485e-52	6.5628e-50	106.428	DIABLO
ENSG00000112514.15	0.0365556	6.1771	18.4424	2.9377e-54	2.66079e-52	106.3	CUTA
ENSG00000112695.11	0.0618483	6.18522	18.4566	2.56167e-54	2.32895e-52	105.653	COX7A2
ENSG00000173486.12	-0.067121	6.11643	-17.9964	2.13394e-52	1.87647e-50	105.625	FKBP2
ENSG00000004779.9	-0.0376891	6.04202	-17.9386	3.71714e-52	3.25088e-50	105.587	NDUFAB1
ENSG00000110492.15	-0.225964	6.06552	-17.931	3.99798e-52	3.49017e-50	105.582	MDK
ENSG00000082781.11	0.06232	5.98985	17.8453	9.10302e-52	7.90391e-50	105.47	ITGB5
ENSG00000111348.8	0.116339	5.94991	17.7889	1.56385e-51	1.34815e-49	105.438	ARHGDIB
ENSG00000140400.14	0.0937975	5.93366	17.741	2.47441e-51	2.12175e-49	105.218	MAN2C1
ENSG00000172663.8	0.0937248	5.96473	17.7583	2.09616e-51	1.80061e-49	105.026	TMEM134
ENSG00000120129.5	0.23873	6.00939	17.7937	1.49272e-51	1.28913e-49	104.983	DUSP1
ENSG00000142327.11	0.0603751	5.9539	17.7171	3.11463e-51	2.65657e-49	104.728	RNPEPL1
ENSG00000196126.10	0.100221	6.00201	17.7873	1.5881e-51	1.36661e-49	104.308	HLA-DRB1
ENSG00000169908.10	0.208186	5.9479	17.6547	5.66498e-51	4.79794e-49	104.194	TM4SF1
ENSG00000136003.15	0.042806	6.00388	17.7303	2.74186e-51	2.34691e-49	104.158	ISCU
ENSG00000175467.14	-0.101433	5.95281	-17.657	5.5416e-51	4.70169e-49	104.131	SART1
ENSG00000096080.11	-0.0724339	5.95714	-17.631	7.11175e-51	6.01273e-49	103.858	MRPS18A
ENSG00000137133.10	-0.0560425	6.04763	-17.7252	2.88014e-51	2.46091e-49	103.587	HINT2
ENSG00000187837.3	0.179764	6.07733	17.7077	3.40841e-51	2.90201e-49	103.431	HIST1H1C
ENSG00000131051.20	0.0492961	6.01345	17.6666	5.05229e-51	4.29409e-49	103.133	RBM39
ENSG00000099624.7	-0.0563573	6.14112	-17.8341	1.01357e-51	8.78476e-50	102.941	ATP5D
ENSG00000184007.17	-0.0725658	5.98577	-17.4968	2.57394e-50	2.17237e-48	102.271	PTP4A2
ENSG00000204469.12	-0.102034	5.95934	-17.451	3.99321e-50	3.36433e-48	102.036	PRRC2A
ENSG00000125304.8	0.110355	5.97891	17.4353	4.6408e-50	3.90312e-48	101.909	TM9SF2
ENSG00000065427.14	-0.0857882	5.96223	-17.3722	8.4889e-50	7.12714e-48	101.356	KARS
ENSG00000137106.17	0.0229022	6.13823	17.8136	1.23326e-51	1.06697e-49	101.086	GRHPR
ENSG00000160691.18	0.110325	5.98697	17.3324	1.24322e-49	1.04017e-47	100.804	SHC1
ENSG00000099783.11	-0.0612821	5.9902	-17.2969	1.74581e-49	1.45814e-47	100.336	HNRNPM
ENSG00000126456.15	0.0899261	5.97231	17.2816	2.02266e-49	1.68355e-47	100.196	IRF3
ENSG00000088766.11	0.0257366	6.02806	17.3393	1.16346e-49	9.75127e-48	99.5104	CRLS1
ENSG00000183077.15	0.0535052	6.03922	17.286	1.93927e-49	1.61693e-47	99.4957	AFMID
ENSG00000183726.10	0.0614774	5.96151	17.1713	5.81116e-49	4.82027e-47	99.4538	TMEM50A
ENSG00000163586.9	0.231806	6.28061	17.9638	2.91661e-52	2.55539e-50	99.4012	FABP1
ENSG00000101421.3	0.0481447	5.98727	17.1508	7.0704e-49	5.85473e-47	98.7932	CHMP4B
ENSG00000108846.15	0.488286	5.92012	16.9843	3.47154e-48	2.84054e-46	98.1391	ABCC3
ENSG00000006327.13	0.183624	5.94795	16.9892	3.31342e-48	2.71577e-46	97.8415	TNFRSF12A
ENSG00000105258.8	0.0488422	6.01351	17.1318	8.47976e-49	6.99776e-47	97.8278	POLR2I
ENSG00000197157.10	-0.0172751	6.0271	-17.1405	7.8044e-49	6.45146e-47	97.746	SND1
ENSG00000165775.17	-0.102499	5.97596	-16.9602	4.37312e-48	3.56616e-46	97.2039	FUNDC2
ENSG00000204356.11	-0.0621412	5.97939	-16.8554	1.18978e-47	9.66965e-46	96.1745	NELFE
ENSG00000159461.14	0.139455	5.97852	16.8255	1.58204e-47	1.2793e-45	96.0779	AMFR
ENSG00000129084.17	0.0175605	6.03306	16.9784	3.67266e-48	3.00003e-46	95.9348	PSMA1
ENSG00000126254.11	-0.0980536	5.96964	-16.7849	2.33183e-47	1.87619e-45	95.6086	RBM42
ENSG00000128228.4	-0.0671162	5.99408	-16.8152	1.74552e-47	1.40914e-45	95.5977	SDF2L1
ENSG00000146278.10	0.0735871	5.96864	16.6875	5.9052e-47	4.72769e-45	94.7832	PNRC1
ENSG00000177889.9	-0.112656	5.91287	-16.6197	1.12609e-46	8.98566e-45	94.7529	UBE2N
ENSG00000105223.18	0.0935221	6.07247	16.7673	2.75791e-47	2.21532e-45	94.6326	PLD3
ENSG00000163346.16	0.117722	5.92743	16.6097	1.23858e-46	9.85068e-45	94.5	PBXIP1
ENSG00000146701.11	-0.0514023	6.09576	-16.7885	2.25312e-47	1.81589e-45	94.4292	MDH2
ENSG00000092010.14	0.0317098	6.14545	17.021	2.44582e-48	2.00807e-46	94.428	PSME1
ENSG00000169100.12	0.0987776	6.06549	16.7259	4.09329e-47	3.28252e-45	94.2523	SLC25A6
ENSG00000183207.12	-0.0906271	5.96784	-16.5912	1.47742e-46	1.17309e-44	93.8317	RUVBL2
ENSG00000144029.11	-0.0656393	5.93704	-16.501	3.48997e-46	2.74848e-44	93.3464	MRPS5
ENSG00000114902.13	0.0594032	6.11035	16.684	6.10092e-47	4.8763e-45	93.1549	SPCS1
ENSG00000162337.11	0.0729456	5.97748	16.5265	2.73577e-46	2.16511e-44	93.0281	LRP5
ENSG00000158828.5	0.134072	5.94784	16.4773	4.37023e-46	3.43611e-44	93.0095	PINK1
ENSG00000149925.16	0.0943211	6.19052	17.1254	9.01113e-49	7.42357e-47	92.9941	ALDOA
ENSG00000078618.19	-0.0677304	5.96272	-16.4608	5.11509e-46	4.0087e-44	92.6204	NRD1
ENSG00000055950.16	-0.0476147	6.00265	-16.5267	2.73225e-46	2.16511e-44	92.5286	MRPL43
ENSG00000166562.8	-0.141354	6.11491	-16.6152	1.17541e-46	9.36373e-45	92.5233	SEC11C
ENSG00000135535.14	0.0419009	6.00119	16.5077	3.27255e-46	2.58146e-44	92.5051	CD164
ENSG00000101365.20	-0.0392138	5.98309	-16.4725	4.5771e-46	3.59291e-44	92.4236	IDH3B
ENSG00000119487.16	-0.0862765	5.93444	-16.3815	1.08735e-45	8.49397e-44	92.2662	MAPKAP1
ENSG00000100348.9	-0.0239667	6.02433	-16.5193	2.93223e-46	2.3168e-44	91.9472	TXN2
ENSG00000231389.7	0.159123	5.95803	16.3691	1.22369e-45	9.54357e-44	91.7967	HLA-DPA1
ENSG00000104324.15	0.135417	5.95168	16.3319	1.74242e-45	1.35672e-43	91.612	CPQ
ENSG00000162729.13	0.17403	5.95138	16.3197	1.95649e-45	1.52096e-43	91.5556	IGSF8
ENSG00000108950.11	0.260219	5.95394	16.3191	1.96938e-45	1.52852e-43	91.4418	FAM20A
ENSG00000132305.20	-0.087452	5.91087	-16.242	4.09458e-45	3.16272e-43	91.1668	IMMT
ENSG00000161542.16	0.0927225	5.96037	16.2412	4.12552e-45	3.18153e-43	90.6363	PRPSAP1
ENSG00000002933.7	0.211895	6.25269	17.0305	2.23255e-48	1.83609e-46	90.6277	TMEM176A
ENSG00000112306.7	-0.0176941	6.31401	-17.2255	3.45779e-49	2.87312e-47	90.1696	RPS12
ENSG00000162385.10	-0.107032	5.94409	-16.1451	1.02719e-44	7.82155e-43	89.8897	MAGOH
ENSG00000062716.10	0.0582694	5.98377	16.1917	6.60426e-45	5.06879e-43	89.8619	VMP1
ENSG00000198736.11	0.0518248	6.03185	16.2697	3.1491e-45	2.44022e-43	89.8448	MSRB1
ENSG00000129255.14	-0.0532633	5.98228	-16.1785	7.48045e-45	5.72308e-43	89.7722	MPDU1
ENSG00000095059.15	-0.0650644	5.9465	-16.1179	1.33041e-44	1.00985e-42	89.5985	DHPS
ENSG00000138073.13	-0.052767	5.98049	-16.1513	9.68982e-45	7.40168e-43	89.554	PREB
ENSG00000137547.8	-0.0697792	5.96572	-16.12	1.30353e-44	9.91013e-43	89.4155	MRPL15
ENSG00000130332.14	-0.0374252	6.01039	-16.221	5.00089e-45	3.85044e-43	89.2599	LSM7
ENSG00000087088.19	0.0345215	6.02297	16.2504	3.78122e-45	2.92535e-43	89.2549	BAX
ENSG00000187608.8	-0.0645757	6.01595	-16.2096	5.56872e-45	4.28082e-43	89.1712	ISG15
ENSG00000023330.14	-0.0919755	6.0549	-16.1823	7.21795e-45	5.53101e-43	89.0832	ALAS1
ENSG00000105393.15	-0.0485297	5.96594	-16.0609	2.28294e-44	1.73016e-42	88.7885	BABAM1
ENSG00000025708.12	0.112625	5.96302	16.0539	2.43881e-44	1.84251e-42	88.7831	TYMP
ENSG00000168291.12	-0.0667031	5.95684	-16.0367	2.87259e-44	2.16683e-42	88.7023	PDHB
ENSG00000089063.14	0.0404864	6.03906	16.1457	1.02143e-44	7.78999e-43	88.43	TMEM230
ENSG00000103121.8	-0.0554646	5.96727	-15.9594	5.97399e-44	4.49222e-42	87.8958	CMC2
ENSG00000164346.9	0.0586198	5.9785	15.9545	6.25649e-44	4.69733e-42	87.6359	NSA2
ENSG00000223865.10	0.0951211	5.98139	15.9752	5.14379e-44	3.87397e-42	87.5784	HLA-DPB1
ENSG00000187446.11	0.147602	5.98018	15.9069	9.81445e-44	7.34577e-42	87.3393	CHP1
ENSG00000160783.19	0.0445928	5.9888	15.9107	9.46801e-44	7.09748e-42	87.0665	PMF1
ENSG00000102024.17	0.206635	5.97757	15.8711	1.37788e-43	1.02652e-41	87.0583	PLS3
ENSG00000168306.12	-0.164395	5.99095	-15.8798	1.26886e-43	9.48229e-42	86.7225	ACOX2
ENSG00000166741.7	0.149728	6.12395	16.0586	2.333e-44	1.76533e-42	86.6335	NNMT
ENSG00000248527.1	0.0481157	6.33008	16.8935	8.26922e-48	6.73196e-46	86.4309	MTATP6P1
ENSG00000008988.9	0.0438324	6.35654	16.8528	1.21995e-47	9.8982e-46	86.1104	RPS20
ENSG00000113269.13	0.11582	5.99146	15.7963	2.79354e-43	2.0621e-41	86.0342	RNF130
ENSG00000173327.7	-0.0651783	5.96678	-15.7526	4.22404e-43	3.11328e-41	85.8532	MAP3K11
ENSG00000197756.9	0.0480893	6.39122	16.8488	1.2672e-47	1.02643e-45	85.7352	RPL37A
ENSG00000113407.13	-0.0772931	5.94556	-15.7056	6.58613e-43	4.83945e-41	85.7082	TARS
ENSG00000173207.12	-0.0461804	6.01401	-15.8357	1.92487e-43	1.43182e-41	85.6511	CKS1B
ENSG00000165678.19	-0.0359871	6.0444	-15.8156	2.32824e-43	1.72654e-41	85.6425	GHITM
ENSG00000205581.10	-0.0333639	6.00911	-15.8033	2.6161e-43	1.93704e-41	85.4267	HMGN1
ENSG00000079785.14	-0.105627	5.91675	-15.6375	1.25233e-42	9.11876e-41	85.403	DDX1
ENSG00000112759.16	0.142175	5.9489	15.6715	9.0838e-43	6.63433e-41	85.3832	SLC29A1
ENSG00000109332.19	0.0259987	6.02462	15.7964	2.79292e-43	2.0621e-41	85.3787	UBE2D3
ENSG00000163636.10	-0.0766627	5.92258	-15.6367	1.26184e-42	9.17421e-41	85.3295	PSMD6
ENSG00000171421.12	-0.0472007	5.97593	-15.6901	7.61916e-43	5.58153e-41	85.2195	MRPL36
ENSG00000198856.12	0.0190291	6.02921	15.8206	2.2204e-43	1.64911e-41	85.2019	OSTC
ENSG00000167107.12	0.119715	5.93972	15.6422	1.19711e-42	8.72984e-41	85.161	ACSF2
ENSG00000182809.10	0.122042	5.94866	15.6265	1.38832e-42	1.00634e-40	84.9173	CRIP2
ENSG00000266472.5	-0.0539315	5.98891	-15.6771	8.61694e-43	6.3029e-41	84.8441	MRPS21
ENSG00000225663.7	0.0489915	6.00422	15.7175	5.88555e-43	4.33126e-41	84.5628	FAM195B
ENSG00000182512.4	-0.0654483	5.9731	-15.6213	1.45846e-42	1.05402e-40	84.5453	GLRX5
ENSG00000088833.17	-0.0576464	5.95061	-15.5427	3.0611e-42	2.19907e-40	84.1695	NSFL1C
ENSG00000166002.6	-0.0603435	5.98795	-15.578	2.19378e-42	1.5807e-40	83.9603	SMCO4
ENSG00000100028.11	-0.0372956	6.04675	-15.6346	1.28722e-42	9.34464e-41	83.6132	SNRPD3
ENSG00000105854.12	-0.0563163	6.04735	-15.6248	1.41152e-42	1.02163e-40	83.5801	PON2
ENSG00000269893.6	-0.0409816	6.04363	-15.6902	7.61667e-43	5.58153e-41	83.4965	SNHG8
ENSG00000164054.15	-0.0462449	6.04615	-15.6149	1.54974e-42	1.11831e-40	83.2939	SHISA5
ENSG00000009724.16	0.494164	6.02029	15.5379	3.20163e-42	2.29661e-40	83.1886	MASP2
ENSG00000258315.5	-0.0476657	5.97641	-15.4816	5.43902e-42	3.8785e-40	83.0087	C17orf49
ENSG00000184432.9	-0.0753376	5.93057	-15.3859	1.3388e-41	9.4768e-40	82.9294	COPB2
ENSG00000175110.11	-0.0971124	5.90049	-15.3588	1.72756e-41	1.22108e-39	82.9247	MRPS22
ENSG00000134802.17	-0.149873	5.94688	-15.4045	1.12387e-41	7.97885e-40	82.9107	SLC43A3
ENSG00000146674.14	0.140035	5.96027	15.4161	1.00814e-41	7.16773e-40	82.7735	IGFBP3
ENSG00000100219.16	-0.0833893	6.15466	-15.8761	1.3134e-43	9.79998e-42	82.5935	XBP1
ENSG00000171560.14	0.0400533	6.4046	16.4574	5.28576e-46	4.13574e-44	82.3789	FGA
ENSG00000126768.12	-0.0570248	5.95684	-15.353	1.82441e-41	1.28765e-39	82.2735	TIMM17B
ENSG00000140374.15	-0.0600041	6.10546	-15.5216	3.73332e-42	2.67403e-40	82.1586	ETFA
ENSG00000063046.17	-0.0395592	6.01373	-15.3994	1.17966e-41	8.36261e-40	81.7854	EIF4B
ENSG00000179010.14	0.0456627	6.10385	15.4444	7.71964e-42	5.49666e-40	81.5846	MRFAP1
ENSG00000116161.17	-0.10424	5.94472	-15.2119	6.86233e-41	4.8152e-39	81.1898	CACYBP
ENSG00000117118.9	-0.0448918	6.05307	-15.326	2.35036e-41	1.65644e-39	80.9305	SDHB
ENSG00000139428.11	-0.0591841	5.99001	-15.241	5.22069e-41	3.67397e-39	80.5983	MMAB
ENSG00000156709.13	-0.0517162	5.99801	-15.215	6.66812e-41	4.68574e-39	80.4306	AIFM1
ENSG00000138449.10	0.137327	5.97303	15.1519	1.20464e-40	8.41611e-39	80.3069	SLC40A1
ENSG00000132341.11	0.0487869	6.1428	15.4985	4.63996e-42	3.31359e-40	79.8451	RAN
ENSG00000161960.14	-0.0209941	6.14785	-15.5023	4.4762e-42	3.20138e-40	79.7572	EIF4A1
ENSG00000131871.14	0.0567976	5.97525	15.113	1.73372e-40	1.20775e-38	79.7472	VIMP
ENSG00000143164.15	0.0777864	5.9448	15.0289	3.81242e-40	2.63303e-38	79.411	DCAF6
ENSG00000136271.10	-0.0445327	5.96552	-15.0605	2.83635e-40	1.96735e-38	79.313	DDX56
ENSG00000150540.13	0.0595238	5.99713	15.1054	1.86134e-40	1.29479e-38	79.306	HNMT
ENSG00000187840.4	-0.127394	5.93483	-15.0041	4.80487e-40	3.30898e-38	79.2423	EIF4EBP1
ENSG00000213593.9	-0.039404	5.97569	-15.0409	3.40592e-40	2.35903e-38	79.1666	TMX2
ENSG00000074842.7	-0.0629697	6.09878	-15.1652	1.06345e-40	7.44043e-39	79.123	MYDGF
ENSG00000110917.7	-0.0676166	5.9462	-14.9927	5.3484e-40	3.67282e-38	79.0755	MLEC
ENSG00000005486.16	-0.0468042	5.98087	-15.0375	3.51454e-40	2.43077e-38	78.9375	RHBDD2
ENSG00000143870.12	-0.0931291	6.10764	-15.1487	1.24104e-40	8.65787e-39	78.6282	PDIA6
ENSG00000117395.10	-0.0836223	5.94476	-14.9472	8.17664e-40	5.59115e-38	78.6222	EBNA1BP2
ENSG00000205544.3	-0.0475251	6.05316	-15.0921	2.10832e-40	1.46448e-38	78.5948	TMEM256
ENSG00000157637.12	0.0508907	6.00218	15.0037	4.82241e-40	3.31633e-38	78.3537	SLC38A10
ENSG00000141741.11	0.0396397	5.98286	14.9777	6.15338e-40	4.21363e-38	78.3052	MIEN1
ENSG00000123131.12	-0.0909525	6.0824	-15.0239	3.99179e-40	2.75297e-38	78.0789	PRDX4
ENSG00000007255.10	0.112629	5.94541	14.8782	1.55854e-39	1.06271e-37	77.9286	TRAPPC6A
ENSG00000166902.4	-0.0620947	5.93924	-14.8617	1.817e-39	1.2372e-37	77.9019	MRPL16
ENSG00000100075.9	-0.058688	6.05263	-14.9834	5.83152e-40	3.9989e-38	77.7641	SLC25A1
ENSG00000099377.13	0.256798	5.93616	14.8299	2.44444e-39	1.65741e-37	77.685	HSD3B7
ENSG00000061794.12	-0.0830032	5.92563	-14.8101	2.9415e-39	1.9833e-37	77.574	MRPS35
ENSG00000131507.10	0.150156	5.94433	14.8165	2.77067e-39	1.87334e-37	77.4401	NDFIP1
ENSG00000225921.6	-0.0667676	5.92785	-14.7932	3.44333e-39	2.31519e-37	77.3731	NOL7
ENSG00000164880.15	-0.109097	5.94149	-14.8114	2.90596e-39	1.96208e-37	77.3654	INTS1
ENSG00000204592.8	0.0550828	6.14241	15.1666	1.04973e-40	7.35515e-39	77.2806	HLA-E
ENSG00000168234.12	-0.129889	5.94383	-14.7762	4.03196e-39	2.70343e-37	77.0905	TTC39C
ENSG00000188739.14	-0.0739179	5.94493	-14.7837	3.75934e-39	2.52414e-37	77.0772	RBM34
ENSG00000172586.7	-0.0647935	5.94338	-14.7671	4.38775e-39	2.93791e-37	76.9605	CHCHD1
ENSG00000196141.12	0.0622198	5.99446	14.8327	2.38123e-39	1.61682e-37	76.9335	SPATS2L
ENSG00000163170.11	-0.087136	5.921	-14.7347	5.93802e-39	3.96492e-37	76.9086	BOLA3
ENSG00000181061.13	-0.0547103	6.03032	-14.8562	1.91372e-39	1.30122e-37	76.674	HIGD1A
ENSG00000078061.12	0.0601437	5.94092	14.6991	8.26856e-39	5.49068e-37	76.3415	ARAF
ENSG00000105402.7	0.123279	6.06917	14.7995	3.24612e-39	2.18563e-37	76.0934	NAPA
ENSG00000155115.6	-0.109661	5.93352	-14.6522	1.27877e-38	8.43358e-37	75.9864	GTF3C6
ENSG00000172725.13	-0.0576105	5.95574	-14.6673	1.11148e-38	7.3706e-37	75.9585	CORO1B
ENSG00000117143.13	0.108259	5.94888	14.6452	1.3652e-38	8.97907e-37	75.8126	UAP1
ENSG00000132693.12	0.357749	6.06329	14.7548	4.92447e-39	3.29271e-37	75.6625	CRP
ENSG00000100568.10	-0.0419029	5.96931	-14.6505	1.29968e-38	8.55982e-37	75.4876	VTI1B
ENSG00000132716.18	0.0868482	5.97023	14.6095	1.90192e-38	1.24752e-36	75.3391	DCAF8
ENSG00000105438.8	0.0951505	6.06686	14.6999	8.20519e-39	5.45611e-37	75.1675	KDELR1
ENSG00000100216.5	-0.0753795	5.93102	-14.5416	3.57109e-38	2.3297e-36	75.0121	TOMM22
ENSG00000241553.12	-0.0421951	5.98485	-14.5922	2.23387e-38	1.46326e-36	74.7834	ARPC4
ENSG00000150093.18	0.113026	6.07249	14.6534	1.26437e-38	8.35006e-37	74.6591	ITGB1
ENSG00000100342.20	0.173795	5.96905	14.5531	3.21206e-38	2.09832e-36	74.6109	APOL1
ENSG00000182196.13	-0.0641249	6.13852	-14.8212	2.65207e-39	1.79567e-37	74.601	ARL6IP4
ENSG00000125730.16	0.0434383	6.48467	15.5743	2.27156e-42	1.6343e-40	74.5465	C3
ENSG00000165119.18	0.0282514	6.10657	14.7061	7.74523e-39	5.15736e-37	74.4741	HNRNPK
ENSG00000067113.16	0.168437	5.96142	14.5065	4.94538e-38	3.21323e-36	74.4462	PPAP2A
ENSG00000107949.16	-0.0737131	5.91232	-14.4593	7.66054e-38	4.94412e-36	74.442	BCCIP
ENSG00000204220.9	-0.0918692	6.07193	-14.6152	1.80399e-38	1.18489e-36	74.384	PFDN6
ENSG00000113845.9	-0.0854181	5.95005	-14.4821	6.20568e-38	4.02128e-36	74.2238	TIMMDC1
ENSG00000115241.10	-0.0631943	5.93579	-14.46	7.61612e-38	4.92203e-36	74.2139	PPM1G
ENSG00000122140.10	-0.130594	5.90856	-14.4284	1.02054e-37	6.56903e-36	74.1872	MRPS2
ENSG00000265972.5	0.0948233	5.98355	14.5165	4.50997e-38	2.93428e-36	74.1433	TXNIP
ENSG00000172216.5	0.107648	5.96881	14.4818	6.22328e-38	4.02728e-36	74.0027	CEBPB
ENSG00000147065.16	0.193793	5.93097	14.3997	1.33102e-37	8.52204e-36	73.7264	MSN
ENSG00000137767.13	0.139928	5.91762	14.3478	2.15018e-37	1.36942e-35	73.3578	SQRDL
ENSG00000123297.16	-0.0730792	5.90819	-14.3069	3.14006e-37	1.99198e-35	73.0758	TSFM
ENSG00000181029.8	-0.0189315	6.02042	-14.5176	4.46171e-38	2.9068e-36	73.0683	TRAPPC5
ENSG00000138760.8	0.0704032	5.95037	14.3498	2.11053e-37	1.34594e-35	73.0544	SCARB2
ENSG00000138430.15	-0.0763127	5.93578	-14.32	2.7802e-37	1.76834e-35	72.929	OLA1
ENSG00000143543.14	0.0636187	6.10445	14.5013	5.19326e-38	3.36976e-36	72.811	JTB
ENSG00000246705.4	-0.0628859	6.06315	-14.422	1.08281e-37	6.96053e-36	72.5674	H2AFJ
ENSG00000172037.13	0.135458	6.0666	14.421	1.09224e-37	7.01184e-36	72.4826	LAMB2
ENSG00000131446.15	-0.0337435	6.01429	-14.4025	1.29636e-37	8.31116e-36	72.4637	MGAT1
ENSG00000169919.16	0.0437051	6.01847	14.3614	1.89642e-37	1.211e-35	71.8663	GUSB
ENSG00000108946.14	0.0851118	5.96921	14.231	6.32607e-37	4.00259e-35	71.8249	PRKAR1A
ENSG00000174080.10	0.123455	5.96159	14.1791	1.02115e-36	6.45246e-35	71.3368	CTSF
ENSG00000182199.10	-0.0499169	6.05437	-14.2772	4.12863e-37	2.61566e-35	71.2441	SHMT2
ENSG00000105669.12	-0.0691018	6.1002	-14.3091	3.07556e-37	1.95363e-35	71.1802	COPE
ENSG00000161526.14	0.0509176	5.93953	14.0857	2.41171e-36	1.51797e-34	70.6986	SAP30BP
ENSG00000157379.13	0.178811	5.94089	14.0712	2.7567e-36	1.73059e-34	70.5527	DHRS1
ENSG00000126524.9	0.0703685	5.95479	14.0765	2.62401e-36	1.64944e-34	70.5099	SBDS
ENSG00000008282.7	0.0979695	5.93	14.0432	3.56502e-36	2.23223e-34	70.4496	SYPL1
ENSG00000174886.12	-0.0228166	6.17613	-14.7098	7.48457e-39	4.99068e-37	70.3669	NDUFA11
ENSG00000131368.7	-0.105123	5.91174	-14.0158	4.5855e-36	2.86007e-34	70.3631	MRPS25
ENSG00000071553.16	0.0328821	6.00066	14.1212	1.7401e-36	1.09667e-34	70.2124	ATP6AP1
ENSG00000187954.12	0.0728279	5.92969	13.9945	5.57502e-36	3.47277e-34	69.9742	CYHR1
ENSG00000189091.12	-0.0859471	5.97614	-14.0389	3.71038e-36	2.32024e-34	69.8514	SF3B3
ENSG00000132780.16	-0.131011	5.93053	-13.9798	6.37914e-36	3.96344e-34	69.8259	NASP
ENSG00000140612.13	0.0180091	6.03541	14.1756	1.05409e-36	6.65194e-35	69.6619	SEC11A
ENSG00000117632.20	-0.0853477	5.98517	-14.027	4.13659e-36	2.58342e-34	69.5365	STMN1
ENSG00000122786.19	0.100973	5.9765	13.9761	6.60346e-36	4.09754e-34	69.4227	CALD1
ENSG00000165688.11	-0.100482	5.92051	-13.9162	1.14342e-35	7.04979e-34	69.3671	PMPCA
ENSG00000259781.1	-0.0793079	5.94028	-13.927	1.03607e-35	6.39609e-34	69.2556	RP11-673C5.1
ENSG00000082153.17	-0.0707215	5.95908	-13.9312	9.97084e-36	6.16328e-34	69.2257	BZW1
ENSG00000166340.14	0.0626953	5.99956	13.9819	6.26179e-36	3.89554e-34	69.109	TPP1
ENSG00000101361.14	-0.0934461	5.95978	-13.9473	8.59693e-36	5.32084e-34	69.0817	NOP56
ENSG00000180304.14	0.0437704	5.94514	13.877	1.63728e-35	1.00434e-33	68.7352	OAZ2
ENSG00000128311.13	0.190191	6.17088	14.4311	9.94884e-38	6.41242e-36	68.7039	TST
ENSG00000213741.8	-0.0427528	6.38273	-14.9032	1.23351e-39	8.42273e-38	68.6182	RPS29
ENSG00000244687.11	-0.04031	5.97476	-13.9019	1.30357e-35	8.01673e-34	68.5487	UBE2V1
ENSG00000095139.13	-0.0593229	5.95097	-13.8325	2.46133e-35	1.50029e-33	68.2726	ARCN1
ENSG00000178896.6	-0.0955755	5.93988	-13.8201	2.7572e-35	1.6743e-33	68.2516	EXOSC4
ENSG00000106105.13	-0.0381546	5.98875	-13.9113	1.19662e-35	7.36835e-34	68.2512	GARS
ENSG00000034713.7	0.0413848	5.98213	13.8691	1.76063e-35	1.07863e-33	68.2213	GABARAPL2
ENSG00000104522.15	0.0303222	6.01134	13.9707	6.93587e-36	4.29828e-34	68.2053	TSTA3
ENSG00000171490.12	-0.0637513	5.94812	-13.8152	2.88403e-35	1.74911e-33	68.1879	RSL1D1
ENSG00000171130.17	0.247195	5.95953	13.7996	3.32589e-35	2.00952e-33	67.9897	ATP6V0E2
ENSG00000114942.13	0.0201249	6.19982	14.6667	1.11776e-38	7.40203e-37	67.9254	EEF1B2
ENSG00000187244.10	0.102179	5.97997	13.8623	1.8742e-35	1.14676e-33	67.8961	BCAM
ENSG00000113648.16	-0.0461797	5.98255	-13.8112	2.98948e-35	1.81079e-33	67.7073	H2AFY
ENSG00000154582.16	-0.0271776	6.00635	-13.8836	1.54191e-35	9.47041e-34	67.506	TCEB1
ENSG00000127481.14	0.0423261	5.97128	13.7887	3.67407e-35	2.21712e-33	67.4683	UBR4
ENSG00000160014.16	0.0558606	6.05825	13.8581	1.94715e-35	1.18988e-33	67.3983	CALM3
ENSG00000241370.5	-0.0608899	5.95441	-13.7401	5.72517e-35	3.44195e-33	67.3358	RPP21
ENSG00000147140.15	0.0801482	6.08059	13.8232	2.67862e-35	1.62863e-33	66.9919	NONO
ENSG00000120885.19	-0.0738922	6.44049	-14.5747	2.62793e-38	1.71905e-36	66.7915	CLU
ENSG00000119318.12	-0.0546472	5.95475	-13.6622	1.16551e-34	6.98959e-33	66.7401	RAD23B
ENSG00000110628.13	0.175213	6.00122	13.7185	6.97576e-35	4.18858e-33	66.4799	SLC22A18
ENSG00000013364.18	0.0817541	5.96971	13.6519	1.28024e-34	7.66808e-33	66.4069	MVP
ENSG00000198721.12	-0.0859192	6.08345	-13.7659	4.52487e-35	2.72712e-33	66.3955	ECI2
ENSG00000130313.6	0.0499265	5.96961	13.6169	1.76071e-34	1.05198e-32	65.9909	PGLS
ENSG00000177954.11	-0.0516335	6.43412	-14.3851	1.52365e-37	9.74251e-36	65.8969	RPS27
ENSG00000115216.13	-0.0514397	5.94636	-13.5528	3.15506e-34	1.87579e-32	65.7833	NRBP1
ENSG00000248144.5	0.301736	6.00822	13.6134	1.81754e-34	1.08192e-32	65.6965	ADH1C
ENSG00000111666.10	-0.0713711	6.00226	-13.6147	1.79574e-34	1.07158e-32	65.6354	CHPT1
ENSG00000143321.18	0.0352681	6.12465	13.8322	2.46784e-35	1.50236e-33	65.6353	HDGF
ENSG00000241685.8	0.0110907	6.03612	13.7618	4.69545e-35	2.8264e-33	65.4712	ARPC1A
ENSG00000122566.20	-0.035418	6.17395	-14.0663	2.88403e-36	1.80817e-34	65.4262	HNRNPA2B1
ENSG00000171604.11	0.0645268	5.94286	13.4991	5.13968e-34	3.05195e-32	65.3409	CXXC5
ENSG00000196535.14	0.0968339	5.90624	13.455	7.66558e-34	4.53509e-32	65.3088	MYO18A
ENSG00000181929.11	-0.0646604	5.89015	-13.4246	1.00997e-33	5.94598e-32	65.1705	PRKAG1
ENSG00000136240.9	-0.0635566	6.06846	-13.6144	1.80155e-34	1.07372e-32	65.155	KDELR2
ENSG00000127184.10	-0.0117925	6.28039	-14.655	1.24627e-38	8.24176e-37	65.0454	COX7C
ENSG00000102898.11	-0.0500707	5.97835	-13.4771	6.27594e-34	3.71751e-32	64.6132	NUTF2
ENSG00000146007.10	0.0807144	5.95873	13.4246	1.0095e-33	5.94598e-32	64.5152	ZMAT2
ENSG00000126777.17	0.0427475	5.95182	13.4028	1.23039e-33	7.2349e-32	64.347	KTN1
ENSG00000203667.9	-0.0743458	5.94057	-13.3691	1.66982e-33	9.79492e-32	64.1865	COX20
ENSG00000196776.14	0.134296	5.91541	13.3328	2.3177e-33	1.35788e-31	64.1171	CD47
ENSG00000124299.13	-0.0672976	6.04735	-13.4835	5.92085e-34	3.51149e-32	63.9407	PEPD
ENSG00000114686.8	-0.0742531	5.90707	-13.2936	3.30251e-33	1.92319e-31	63.8571	MRPL3
ENSG00000134001.12	-0.0997566	5.89955	-13.2754	3.89384e-33	2.25936e-31	63.7679	EIF2S1
ENSG00000100097.11	-0.0708165	6.13903	-13.6276	1.59732e-34	9.55543e-33	63.7643	LGALS1
ENSG00000100299.17	0.162676	5.91214	13.2821	3.66468e-33	2.13152e-31	63.6981	ARSA
ENSG00000148334.14	-0.0780098	5.93179	-13.3043	2.99843e-33	1.75033e-31	63.6877	PTGES2
ENSG00000105364.13	-0.0421051	5.95447	-13.3015	3.07572e-33	1.79328e-31	63.4457	MRPL4
ENSG00000156928.4	-0.0532853	5.95979	-13.3045	2.99262e-33	1.74905e-31	63.3722	MALSU1
ENSG00000088832.14	0.0177359	6.03983	13.4517	7.90041e-34	4.6683e-32	63.0198	FKBP1A
ENSG00000168288.12	-0.0463013	5.95917	-13.2422	5.25359e-33	3.04103e-31	62.8732	MMADHC
ENSG00000086598.10	-0.0443435	6.06034	-13.3326	2.32294e-33	1.3593e-31	62.6404	TMED2
ENSG00000160113.5	-0.0944669	5.9266	-13.1788	9.29813e-33	5.36292e-31	62.6178	NR2F6
ENSG00000007933.12	0.225664	6.0189	13.2738	3.95017e-33	2.2893e-31	62.5667	FMO3
ENSG00000172270.18	-0.112511	6.18389	-13.8049	3.16751e-35	1.91622e-33	62.5062	BSG
ENSG00000104886.9	-0.0713791	5.93358	-13.1602	1.09972e-32	6.33534e-31	62.3632	PLEKHJ1
ENSG00000229119.3	-0.146217	6.06044	-13.3731	1.60921e-33	9.45088e-32	62.1623	CTB-63M22.1
ENSG00000174021.10	0.125748	6.07815	13.2813	3.69085e-33	2.14416e-31	62.1507	GNG5
ENSG00000175193.12	-0.0645535	5.93192	-13.0982	1.9201e-32	1.1022e-30	61.8213	PARL
ENSG00000113732.8	0.0453897	6.13589	13.4434	8.51347e-34	5.0244e-32	61.5306	ATP6V0E1
ENSG00000115944.14	-0.0158023	6.02217	-13.2252	6.12317e-33	3.54014e-31	61.3751	COX7A2L
ENSG00000113811.10	-0.0279916	5.99447	-13.1447	1.26395e-32	7.27276e-31	61.3739	SELK
ENSG00000100258.17	0.0656825	5.93154	13.0093	4.26434e-32	2.4334e-30	61.0533	LMF2
ENSG00000167770.11	-0.0689166	5.92339	-12.9657	6.30166e-32	3.58749e-30	60.7533	OTUB1
ENSG00000173153.13	-0.0778439	5.91111	-12.9397	7.95615e-32	4.51872e-30	60.652	ESRRA
ENSG00000173821.19	0.0960039	5.92238	12.9515	7.15979e-32	4.07122e-30	60.6412	RNF213
ENSG00000139637.13	-0.0670647	5.9162	-12.9243	9.1307e-32	5.16152e-30	60.4484	C12orf10
ENSG00000129235.10	-0.0495879	6.07537	-13.0815	2.23115e-32	1.27923e-30	60.366	TXNDC17
ENSG00000099804.8	-0.0432062	5.99131	-13.0316	3.491e-32	1.99446e-30	60.331	CDC34
ENSG00000125826.19	0.0157161	6.01653	13.1191	1.59162e-32	9.14729e-31	60.2612	RBCK1
ENSG00000104969.9	-0.0637459	5.90756	-12.8864	1.28118e-31	7.21704e-30	60.2011	SGTA
ENSG00000170275.14	0.0977124	5.95727	12.9321	8.51698e-32	4.82589e-30	60.1736	CRTAP
ENSG00000111142.13	-0.0707653	5.89499	-12.8531	1.7252e-31	9.69567e-30	60.0175	METAP2
ENSG00000022277.12	-0.0408359	5.9614	-12.9034	1.10035e-31	6.21293e-30	59.7915	RTFDC1
ENSG00000105852.10	0.134215	6.01449	12.9701	6.05808e-32	3.45289e-30	59.7527	PON3
ENSG00000111481.9	0.0142649	6.02792	13.0401	3.23626e-32	1.85111e-30	59.7461	COPZ1
ENSG00000171227.6	-0.128481	5.91864	-12.8439	1.87224e-31	1.04976e-29	59.7193	TMEM37
ENSG00000106591.3	-0.0433711	5.92939	-12.8473	1.81606e-31	1.01944e-29	59.6484	MRPL32
ENSG00000132522.15	-0.0839615	5.91489	-12.8071	2.59953e-31	1.44913e-29	59.4201	GPS2
ENSG00000159063.12	-0.0535595	5.94366	-12.8317	2.08833e-31	1.16686e-29	59.3082	ALG8
ENSG00000104824.16	0.0545657	6.07578	12.9265	8.94927e-32	5.06489e-30	58.9871	HNRNPL
ENSG00000089006.16	-0.0458792	5.94313	-12.7812	3.27365e-31	1.82072e-29	58.8731	SNX5
ENSG00000130638.15	0.0454928	5.98881	12.8395	1.94669e-31	1.08898e-29	58.8542	ATXN10
ENSG00000185475.8	-0.0348186	5.96692	-12.8022	2.71659e-31	1.51264e-29	58.7696	TMEM179B
ENSG00000164405.10	0.00736673	6.27288	13.839	2.31826e-35	1.41487e-33	58.5444	UQCRQ
ENSG00000143612.18	0.0349112	6.12273	13.0442	3.11787e-32	1.78551e-30	58.5159	C1orf43
ENSG00000132589.15	0.0530025	5.94116	12.716	5.84965e-31	3.2348e-29	58.3085	FLOT2
ENSG00000164889.12	-0.03349	6.04434	-12.8972	1.1632e-31	6.5601e-30	58.2094	SLC4A2
ENSG00000105968.18	-0.0158256	6.02391	-12.8843	1.30498e-31	7.34256e-30	58.1401	H2AFV
ENSG00000116857.16	-0.0336348	6.01431	-12.8196	2.32599e-31	1.29814e-29	58.0205	TMEM9
ENSG00000095380.10	-0.0724569	5.91621	-12.642	1.12776e-30	6.16579e-29	57.9518	NANS
ENSG00000108671.9	-0.0425891	5.94609	-12.6567	9.89852e-31	5.43642e-29	57.7541	PSMD11
ENSG00000159692.15	-0.0353411	5.99307	-12.7252	5.38783e-31	2.98283e-29	57.7226	CTBP1
ENSG00000089053.12	-0.0400292	5.95749	-12.6631	9.35399e-31	5.14321e-29	57.6514	ANAPC5
ENSG00000184840.11	-0.0507686	6.12633	-12.9325	8.48485e-32	4.81333e-30	57.6134	TMED9
ENSG00000137267.5	-0.0796157	5.97803	-12.6952	7.03364e-31	3.88508e-29	57.6113	TUBB2A
ENSG00000150779.11	-0.057769	5.96596	-12.6538	1.01617e-30	5.56829e-29	57.3835	TIMM8B
ENSG00000111321.10	0.0524096	5.99653	12.6855	7.66915e-31	4.23127e-29	57.379	LTBR
ENSG00000100029.17	-0.0817598	5.9413	-12.6117	1.47627e-30	8.03476e-29	57.3786	PES1
ENSG00000179115.10	-0.0906414	5.88919	-12.5452	2.65958e-30	1.44101e-28	57.333	FARSA
ENSG00000100664.10	-0.0579785	5.96481	-12.6039	1.58204e-30	8.60076e-29	57.1996	EIF5
ENSG00000144908.13	0.338485	5.99447	12.6267	1.29189e-30	7.05514e-29	57.1137	ALDH1L1
ENSG00000115234.10	0.0225394	5.97702	12.6243	1.31968e-30	7.19873e-29	57.0598	SNX17
ENSG00000161671.16	0.0447925	6.00969	12.6754	8.39074e-31	4.6241e-29	56.9161	EMC10
ENSG00000144028.14	-0.0781005	5.94792	-12.5612	2.30806e-30	1.25336e-28	56.9129	SNRNP200
ENSG00000169696.15	0.101483	5.96697	12.5491	2.56939e-30	1.3937e-28	56.5353	ASPSCR1
ENSG00000108679.12	-0.128409	6.06944	-12.6467	1.08189e-30	5.92168e-29	56.4892	LGALS3BP
ENSG00000144021.2	-0.0774904	5.88911	-12.4125	8.57743e-30	4.59582e-28	56.1685	CIAO1
ENSG00000163956.10	-0.0246123	6.04104	-12.6178	1.39784e-30	7.61651e-29	56.1623	LRPAP1
ENSG00000141232.4	0.261341	5.95375	12.4489	6.22339e-30	3.34939e-28	56.0495	TOB1
ENSG00000179163.11	0.144246	5.914	12.4172	8.23167e-30	4.41547e-28	55.9977	FUCA1
ENSG00000149136.7	-0.102333	5.9076	-12.3981	9.73435e-30	5.20416e-28	55.8914	SSRP1
ENSG00000144567.10	0.0294404	5.98443	12.5029	3.86429e-30	2.08672e-28	55.8732	FAM134A
ENSG00000029993.14	-0.13472	5.92064	-12.3768	1.17444e-29	6.27184e-28	55.5665	HMGB3
ENSG00000164924.17	0.0679229	6.06213	12.5239	3.20879e-30	1.73469e-28	55.3939	YWHAZ
ENSG00000100325.14	-0.0619448	5.91573	-12.3356	1.68639e-29	8.98587e-28	55.2606	ASCC2
ENSG00000101160.13	0.045167	6.13072	12.6643	9.25859e-31	5.09655e-29	55.1777	CTSZ
ENSG00000136819.14	-0.0863645	5.89543	-12.3001	2.30393e-29	1.21956e-27	55.1351	C9orf78
ENSG00000121858.10	0.165052	5.92977	12.3324	1.73529e-29	9.23625e-28	55.0823	TNFSF10
ENSG00000134440.11	-0.0651733	5.92039	-12.2677	3.05989e-29	1.61795e-27	54.6496	NARS
ENSG00000106367.13	0.0549085	5.94849	12.3025	2.2561e-29	1.19556e-27	54.6407	AP1S1
ENSG00000140564.10	0.0504002	6.02655	12.4331	7.15453e-30	3.84624e-28	54.5015	FURIN
ENSG00000131069.19	0.118547	5.91919	12.2469	3.67354e-29	1.93396e-27	54.4482	ACSS2
ENSG00000179222.17	-0.0470959	5.98336	-12.3552	1.42005e-29	7.57508e-28	54.4347	MAGED1
ENSG00000169764.14	-0.0834553	6.07119	-12.41	8.76821e-30	4.69284e-28	54.3962	UGP2
ENSG00000083444.16	0.0275931	6.01975	12.427	7.54788e-30	4.05318e-28	54.2697	PLOD1
ENSG00000132361.16	-0.0612201	5.94095	-12.2425	3.81621e-29	2.00469e-27	54.2263	CLUH
ENSG00000130741.10	-0.0541169	5.93785	-12.234	4.11077e-29	2.15708e-27	54.1721	EIF2S3
ENSG00000205937.11	-0.0724674	5.95481	-12.2491	3.6011e-29	1.89789e-27	54.0965	RNPS1
ENSG00000149600.11	0.0474978	5.90164	12.1857	6.27334e-29	3.27054e-27	54.0812	COMMD7
ENSG00000136942.14	-0.0824399	6.32527	-13.1882	8.55007e-33	4.93736e-31	53.9938	RPL35
ENSG00000128928.8	0.131946	5.9422	12.2022	5.43196e-29	2.8411e-27	53.897	IVD
ENSG00000155876.5	-0.0617065	5.92746	-12.1648	7.53276e-29	3.92289e-27	53.676	RRAGA
ENSG00000214253.8	0.0532384	6.13403	12.4934	4.20157e-30	2.26631e-28	53.673	FIS1
ENSG00000128463.12	0.0159601	6.01731	12.3309	1.75694e-29	9.34118e-28	53.6354	EMC4
ENSG00000065054.13	0.0854969	6.08567	12.3303	1.76667e-29	9.3826e-28	53.6018	SLC9A3R2
ENSG00000105397.13	0.0429004	5.95766	12.2068	5.21434e-29	2.7332e-27	53.576	TYK2
ENSG00000125912.10	-0.064139	5.91225	-12.1342	9.83225e-29	5.11489e-27	53.5356	NCLN
ENSG00000149547.14	0.0385223	5.99381	12.2436	3.78091e-29	1.98831e-27	53.5339	EI24
ENSG00000136270.13	-0.0646425	5.89889	-12.119	1.12327e-28	5.83712e-27	53.5263	TBRG4
ENSG00000184110.14	-0.0369159	6.17204	-12.7731	3.51937e-31	1.95289e-29	53.3916	EIF3C
ENSG00000167272.10	-0.0757478	5.91105	-12.1068	1.24847e-28	6.46688e-27	53.3096	POP5
ENSG00000186298.11	-0.0593009	5.91652	-12.0982	1.34667e-28	6.9606e-27	53.1903	PPP1CC
ENSG00000130429.12	0.0329074	6.04759	12.3088	2.13393e-29	1.13206e-27	53.035	ARPC1B
ENSG00000160932.10	-0.143241	5.95996	-12.1186	1.12707e-28	5.85056e-27	52.7082	LY6E
ENSG00000005882.11	0.136095	5.90588	12.0305	2.42682e-28	1.24635e-26	52.7034	PDK2
ENSG00000099785.10	0.170351	5.89786	12.0221	2.61144e-28	1.33832e-26	52.696	44622
ENSG00000205403.12	-0.0806689	6.0893	-12.2497	3.5822e-29	1.88999e-27	52.6134	CFI
ENSG00000148248.13	-0.0362195	6.06163	-12.2015	5.46223e-29	2.85384e-27	52.6102	SURF4
ENSG00000108861.8	0.0553621	5.95115	12.0742	1.65914e-28	8.56651e-27	52.576	DUSP3
ENSG00000138385.15	-0.0742705	5.92358	-12.035	2.33301e-28	1.20073e-26	52.5629	SSB
ENSG00000143774.16	0.0213277	6.15971	12.7502	4.31528e-31	2.39179e-29	52.5608	GUK1
ENSG00000189060.5	0.15698	6.08619	12.2061	5.24628e-29	2.74696e-27	52.4162	H1F0
ENSG00000129055.12	-0.0421772	5.92249	-12.0083	2.94377e-28	1.50703e-26	52.3515	ANAPC13
ENSG00000168159.10	0.0553466	5.97975	12.0456	2.12746e-28	1.09611e-26	52.0382	RNF187
ENSG00000265401.1	0.0868346	6.13167	12.2594	3.28979e-29	1.73761e-27	51.9601	RP11-138I1.4
ENSG00000143799.12	-0.0673978	5.92016	-11.9428	5.19642e-28	2.64344e-26	51.8291	PARP1
ENSG00000144867.11	-0.0520144	5.94371	-11.9677	4.18688e-28	2.13664e-26	51.8064	SRPRB
ENSG00000123136.14	-0.082506	5.92288	-11.9396	5.34163e-28	2.71159e-26	51.7455	DDX39A
ENSG00000143420.17	0.0368452	6.05958	12.099	1.33653e-28	6.91558e-27	51.7235	ENSA
ENSG00000152291.13	0.10652	5.92794	11.931	5.75632e-28	2.91597e-26	51.6877	TGOLN2
ENSG00000003056.7	-0.0821159	5.91973	-11.9204	6.30942e-28	3.1928e-26	51.6064	M6PR
ENSG00000105135.15	-0.0647619	5.93236	-11.9097	6.92222e-28	3.49557e-26	51.398	ILVBL
ENSG00000204310.10	-0.0438933	5.95348	-11.9365	5.48647e-28	2.78219e-26	51.3767	AGPAT1
ENSG00000143537.13	0.0699818	5.94323	11.9105	6.87581e-28	3.47578e-26	51.2597	ADAM15
ENSG00000100804.18	-0.0327662	6.056	-12.0472	2.09928e-28	1.08274e-26	51.2301	PSMB5
ENSG00000106804.7	0.0980549	6.02693	12.0227	2.5966e-28	1.33213e-26	51.1171	C5
ENSG00000000003.14	0.0880443	5.94034	11.8825	8.76122e-28	4.41039e-26	51.0689	TSPAN6
ENSG00000115457.9	0.225843	6.13813	12.1872	6.19212e-29	3.23169e-27	50.9016	IGFBP2
ENSG00000211896.6	0.201549	5.97711	11.956	4.63392e-28	2.35978e-26	50.8784	IGHG1
ENSG00000143149.12	0.0967917	5.95884	11.8456	1.20516e-27	6.04783e-26	50.6958	ALDH9A1
ENSG00000118181.10	-0.0492846	6.26243	-12.7793	3.32954e-31	1.84968e-29	50.6757	RPS25
ENSG00000074696.12	0.109042	5.95263	11.8281	1.4012e-27	7.02431e-26	50.5484	HACD3
ENSG00000071626.16	-0.0558554	5.91976	-11.795	1.86421e-27	9.29717e-26	50.5345	DAZAP1
ENSG00000053371.12	0.0860056	5.93949	11.8046	1.71624e-27	8.58582e-26	50.4097	AKR7A2
ENSG00000115758.12	-0.096799	5.91892	-11.7667	2.37964e-27	1.18189e-25	50.3051	ODC1
ENSG00000125971.16	0.0455792	6.10182	11.9699	4.10917e-28	2.0992e-26	50.3048	DYNLRB1
ENSG00000183283.15	-0.0486892	6.06992	-11.9414	5.26023e-28	2.67308e-26	50.2995	DAZAP2
ENSG00000184216.11	-0.0762802	5.9225	-11.7704	2.30389e-27	1.14544e-25	50.2968	IRAK1
ENSG00000114416.17	-0.0431087	5.93408	-11.782	2.08491e-27	1.03764e-25	50.2954	FXR1
ENSG00000197746.13	-0.0234021	6.23612	-12.6558	9.98047e-31	5.4752e-29	50.1869	PSAP
ENSG00000204389.9	0.0861064	6.13064	12.1159	1.15358e-28	5.98177e-27	50.0875	HSPA1A
ENSG00000163131.10	0.196467	5.919	11.7379	3.04858e-27	1.51257e-25	50.0865	CTSS
ENSG00000167978.16	0.0569512	6.07829	11.8914	8.1111e-28	4.08739e-26	49.9288	SRRM2
ENSG00000157873.17	0.0644527	5.91482	11.6961	4.36745e-27	2.15807e-25	49.732	TNFRSF14
ENSG00000140497.16	0.0492137	5.92223	11.6988	4.26752e-27	2.11085e-25	49.6901	SCAMP2
ENSG00000012660.13	0.121255	5.92314	11.6958	4.37728e-27	2.16071e-25	49.6833	ELOVL5
ENSG00000177410.12	0.00941504	6.02685	12.0311	2.41433e-28	1.24126e-26	49.5196	ZFAS1
ENSG00000204394.12	-0.0705981	5.91908	-11.6697	5.47554e-27	2.69457e-25	49.4695	VARS
ENSG00000110719.9	0.0640958	5.94072	11.6956	4.38494e-27	2.16228e-25	49.4191	TCIRG1
ENSG00000164713.9	0.0636758	6.13365	12.0019	3.11269e-28	1.59182e-26	49.2455	BRI3
ENSG00000170873.18	0.192656	5.90236	11.6239	8.10999e-27	3.97884e-25	49.2403	MTSS1
ENSG00000197903.7	0.110055	6.04874	11.7877	1.98524e-27	9.89056e-26	49.2073	HIST1H2BK
ENSG00000185650.9	0.0564664	5.98052	11.709	3.90665e-27	1.93433e-25	49.1719	ZFP36L1
ENSG00000075239.13	-0.087663	6.12645	-11.964	4.32316e-28	2.20386e-26	49.1101	ACAT1
ENSG00000196620.8	0.743525	5.96362	11.6464	6.6868e-27	3.28395e-25	49.0691	UGT2B15
ENSG00000119777.18	0.0380071	5.93	11.6123	8.95715e-27	4.39001e-25	48.876	TMEM214
ENSG00000099797.11	-0.0533221	6.09834	-11.7993	1.79667e-27	8.97889e-26	48.8759	TECR
ENSG00000089737.15	-0.0332558	5.9617	-11.657	6.10502e-27	3.00128e-25	48.8139	DDX24
ENSG00000134287.9	-0.0626256	5.90095	-11.5691	1.29601e-26	6.29441e-25	48.7968	ARF3
ENSG00000147274.14	-0.0585816	5.93931	-11.6112	9.04468e-27	4.42841e-25	48.7618	RBMX
ENSG00000212907.2	0.0254465	6.43746	12.8418	1.90725e-31	1.06815e-29	48.7388	MT-ND4L
ENSG00000101323.4	0.715573	5.95565	11.5917	1.06871e-26	5.20614e-25	48.6479	HAO1
ENSG00000182054.9	-0.0541376	6.09191	-11.7968	1.83589e-27	9.16542e-26	48.6193	IDH2
ENSG00000143162.7	-0.0778101	6.0634	-11.7239	3.43807e-27	1.70407e-25	48.4248	CREG1
ENSG00000130725.7	-0.0836673	5.9392	-11.5718	1.26642e-26	6.15689e-25	48.4049	UBE2M
ENSG00000125734.13	0.0335276	5.96709	11.5961	1.02893e-26	5.01743e-25	48.214	GPR108
ENSG00000103495.13	0.0546446	6.06436	11.6821	4.92183e-27	2.42456e-25	48.1308	MAZ
ENSG00000198242.13	-0.0394393	6.27201	-12.5419	2.73821e-30	1.48195e-28	48.1025	RPL23A
ENSG00000213722.8	-0.0729495	5.95313	-11.5456	1.58425e-26	7.68656e-25	47.9542	DDAH2
ENSG00000135390.17	-0.0366441	6.22284	-12.4497	6.17657e-30	3.3279e-28	47.7871	ATP5G2
ENSG00000185721.11	-0.0444195	5.93494	-11.4831	2.69945e-26	1.30449e-24	47.694	DRG1
ENSG00000173465.7	-0.0504305	5.91991	-11.4469	3.67472e-26	1.7687e-24	47.566	SSSCA1
ENSG00000026025.13	0.098338	6.08599	11.5966	1.0247e-26	5.00187e-25	47.3433	VIM
ENSG00000167397.14	0.0511713	6.08704	11.6057	9.48111e-27	4.63739e-25	47.28	VKORC1
ENSG00000168264.10	0.0452945	6.00213	11.5132	2.08868e-26	1.01137e-24	47.2742	IRF2BP2
ENSG00000182492.15	0.110006	5.96597	11.484	2.67909e-26	1.29595e-24	47.2699	BGN
ENSG00000214078.11	-0.0567453	5.99837	-11.5779	1.20202e-26	5.84966e-25	47.2653	CPNE1
ENSG00000064490.13	-0.0586047	5.952	-11.4325	4.15126e-26	1.99409e-24	46.9975	RFXANK
ENSG00000162545.5	0.107305	5.91223	11.3625	7.52211e-26	3.59898e-24	46.9429	CAMK2N1
ENSG00000162961.13	-0.0232804	5.98343	-11.4651	3.14548e-26	1.517e-24	46.9327	DPY30
ENSG00000167553.14	-0.0726532	6.00669	-11.4754	2.88315e-26	1.39187e-24	46.7988	TUBA1C
ENSG00000108424.9	-0.0653213	5.94378	-11.3526	8.18258e-26	3.91111e-24	46.5633	KPNB1
ENSG00000170906.15	0.00938859	6.15094	11.853	1.1302e-27	5.6776e-26	46.4751	NDUFA3
ENSG00000006625.17	-0.0614272	5.90374	-11.2968	1.31179e-25	6.23921e-24	46.4558	GGCT
ENSG00000105671.11	-0.0802217	5.91642	-11.3021	1.25423e-25	5.97132e-24	46.3754	DDX49
ENSG00000204287.13	0.195118	6.11181	11.5282	1.83786e-26	8.90807e-25	46.2708	HLA-DRA
ENSG00000136758.18	-0.0582068	5.86889	-11.2394	2.12937e-25	1.00388e-23	46.248	YME1L1
ENSG00000125651.13	-0.0739812	5.86175	-11.2341	2.22685e-25	1.04882e-23	46.2434	GTF2F1
ENSG00000143353.11	0.0889104	5.91951	11.2871	1.42334e-25	6.7631e-24	46.2257	LYPLAL1
ENSG00000131408.13	0.0561386	5.91847	11.2786	1.53043e-25	7.25768e-24	46.1685	NR1H2
ENSG00000214063.10	0.088806	5.92749	11.2814	1.49459e-25	7.09468e-24	46.0996	TSPAN4
ENSG00000004478.7	-0.101229	5.90714	-11.2485	1.9724e-25	9.3261e-24	46.0203	FKBP4
ENSG00000229833.9	-0.0213454	6.00578	-11.4341	4.09683e-26	1.9699e-24	45.9284	PET100
ENSG00000131100.12	-0.0209526	6.00279	-11.3822	6.36238e-26	3.04712e-24	45.8266	ATP6V1E1
ENSG00000103035.10	-0.0431931	5.94142	-11.2544	1.87659e-25	8.8818e-24	45.7442	PSMD7
ENSG00000178381.11	0.0602077	5.95295	11.2634	1.7399e-25	8.24291e-24	45.5893	ZFAND2A
ENSG00000134248.13	0.0526633	6.06164	11.3869	6.11578e-26	2.93193e-24	45.5821	LAMTOR5
ENSG00000103145.10	0.0461711	5.9472	11.2483	1.9764e-25	9.33586e-24	45.5481	HCFC1R1
ENSG00000164081.12	0.0254546	5.99356	11.3029	1.24586e-25	5.93731e-24	45.3414	TEX264
ENSG00000011304.16	-0.0278605	6.01789	-11.3516	8.2524e-26	3.94058e-24	45.2073	PTBP1
ENSG00000107537.13	-0.0890369	6.08851	-11.3894	5.98922e-26	2.87411e-24	45.1209	PHYH
ENSG00000132824.13	0.064372	5.9097	11.1309	5.30771e-25	2.49014e-23	45.0244	SERINC3
ENSG00000165629.19	-0.0136265	6.16618	-11.8128	1.59836e-27	8.00442e-26	44.9888	ATP5C1
ENSG00000128524.4	-0.0372162	6.05784	-11.3108	1.16498e-25	5.55736e-24	44.9302	ATP6V1F
ENSG00000204388.6	-0.0635115	5.99267	-11.2412	2.09812e-25	9.90115e-24	44.8399	HSPA1B
ENSG00000143368.9	-0.0682801	5.92168	-11.1082	6.41648e-25	3.0074e-23	44.7185	SF3B4
ENSG00000132155.11	-0.0586661	5.92142	-11.1063	6.52057e-25	3.05322e-23	44.7081	RAF1
ENSG00000175416.12	0.0378941	5.97698	11.182	3.45429e-25	1.62375e-23	44.5916	CLTB
ENSG00000065000.15	-0.0603343	5.91552	-11.0831	7.92155e-25	3.69489e-23	44.5734	AP3D1
ENSG00000130159.13	-0.0545587	5.93011	-11.1011	6.81441e-25	3.18772e-23	44.5514	ECSIT
ENSG00000138382.13	-0.056831	5.91093	-11.0736	8.57574e-25	3.99616e-23	44.5201	METTL5
ENSG00000107372.12	0.0669188	5.99429	11.1366	5.05636e-25	2.37452e-23	44.2493	ZFAND5
ENSG00000146223.14	-0.0649659	5.88108	-11.0063	1.50585e-24	6.99679e-23	44.2144	RPL7L1
ENSG00000123975.4	-0.131054	5.90704	-11.0054	1.5168e-24	7.04085e-23	43.9909	CKS2
ENSG00000114125.13	-0.0254652	5.97545	-11.1006	6.84403e-25	3.19848e-23	43.9307	RNF7
ENSG00000081154.11	-0.0602437	5.89392	-10.9765	1.93085e-24	8.91996e-23	43.8741	PCNP
ENSG00000136527.17	-0.0554707	5.91844	-10.9804	1.86853e-24	8.64036e-23	43.681	TRA2B
ENSG00000141295.13	0.0872299	5.9107	10.969	2.05595e-24	9.47072e-23	43.6532	SCRN2
ENSG00000138115.13	0.483378	5.94311	10.974	1.97205e-24	9.10158e-23	43.5021	CYP2C8
ENSG00000095906.16	0.0338434	5.94702	10.9822	1.84077e-24	8.52012e-23	43.3791	NUBP2
ENSG00000167863.11	0.00821212	6.20623	11.8948	7.87135e-28	3.97071e-26	43.2701	ATP5H
ENSG00000164096.12	-0.0504905	5.94474	-10.9598	2.21913e-24	1.02029e-22	43.2372	C4orf3
ENSG00000156976.14	0.113056	6.07273	11.0891	7.53441e-25	3.51771e-23	43.0944	EIF4A2
ENSG00000178078.11	0.0691241	5.98456	11.0272	1.26415e-24	5.87942e-23	43.0759	STAP2
ENSG00000013583.8	-0.0505098	5.96915	-10.9718	2.00781e-24	9.25778e-23	43.0677	HEBP1
ENSG00000135829.16	-0.0636877	5.93827	-10.9186	3.12724e-24	1.43236e-22	42.9718	DHX9
ENSG00000169220.17	0.086509	5.92876	10.8935	3.85182e-24	1.75923e-22	42.8605	RGS14
ENSG00000162734.12	0.066876	5.95591	10.9064	3.46164e-24	1.58252e-22	42.7213	PEA15
ENSG00000115350.11	-0.0625859	5.94095	-10.892	3.90105e-24	1.78003e-22	42.6698	POLE4
ENSG00000147813.15	0.121409	6.06591	11.0394	1.14229e-24	5.31775e-23	42.6544	NAPRT
ENSG00000111640.14	-0.10222	6.38033	-11.8711	9.66773e-28	4.86166e-26	42.5276	GAPDH
ENSG00000184897.5	-0.0871243	5.96675	-10.9069	3.44486e-24	1.57634e-22	42.5024	H1FX
ENSG00000100714.15	0.0584587	6.01225	10.985	1.79867e-24	8.34126e-23	42.436	MTHFD1
ENSG00000196976.6	-0.0861363	5.91791	-10.8117	7.5893e-24	3.4402e-22	42.2836	LAGE3
ENSG00000093010.11	0.0663896	6.07255	10.9835	1.82081e-24	8.43586e-23	42.2479	COMT
ENSG00000124570.17	-0.0491024	5.95286	-10.8537	5.36109e-24	2.44162e-22	42.1724	SERPINB6
ENSG00000062485.18	-0.0620967	5.90848	-10.7834	9.59135e-24	4.3355e-22	42.1534	CS
ENSG00000142507.9	-0.0626123	6.06923	-10.9675	2.0813e-24	9.57834e-23	42.1125	PSMB6
ENSG00000115425.13	0.139018	5.95547	10.82	7.08536e-24	3.21781e-22	42.0274	PECR
ENSG00000100650.15	0.039083	6.05463	10.9535	2.33908e-24	1.07238e-22	41.9562	SRSF5
ENSG00000099821.13	-0.033363	5.97959	-10.8852	4.12578e-24	1.88079e-22	41.9006	POLRMT
ENSG00000196230.12	-0.0545459	6.142	-11.1901	3.22582e-25	1.51783e-23	41.801	TUBB
ENSG00000149257.13	-0.117191	5.9323	-10.7704	1.06799e-23	4.82304e-22	41.7874	SERPINH1
ENSG00000266412.5	-0.0472826	5.99801	-10.787	9.30733e-24	4.21107e-22	41.236	NCOA4
ENSG00000116478.11	-0.0865047	5.91808	-10.6675	2.49193e-23	1.12116e-21	41.1072	HDAC1
ENSG00000042753.11	0.0605516	6.06163	10.8385	6.08079e-24	2.76418e-22	40.968	AP2S1
ENSG00000138600.9	0.115463	5.9384	10.6667	2.50811e-23	1.12739e-21	40.9508	SPPL2A
ENSG00000157110.15	0.0821353	5.92865	10.6609	2.63244e-23	1.18217e-21	40.9274	RBPMS
ENSG00000164266.10	-0.422081	5.94569	-10.6829	2.19706e-23	9.90339e-22	40.8663	SPINK1
ENSG00000115738.9	0.0722802	6.05826	10.8122	7.55897e-24	3.42967e-22	40.8378	ID2
ENSG00000160948.13	0.0332155	6.13129	10.9586	2.24209e-24	1.02987e-22	40.6821	VPS28
ENSG00000115233.11	-0.0717943	5.88112	-10.5681	5.6297e-23	2.49797e-21	40.6181	PSMD14
ENSG00000156642.16	0.0964219	5.90555	10.5872	4.81728e-23	2.1458e-21	40.5929	NPTN
ENSG00000130193.7	0.157104	5.90429	10.5872	4.81822e-23	2.1458e-21	40.5855	THEM6
ENSG00000176209.11	-0.0944759	5.93195	-10.6162	3.79752e-23	1.70064e-21	40.5363	SMIM19
ENSG00000134333.13	-0.00507224	6.18682	-11.4554	3.41875e-26	1.64714e-24	40.4367	LDHA
ENSG00000197102.10	0.0286828	6.00261	10.7396	1.37681e-23	6.21184e-22	40.4328	DYNC1H1
ENSG00000128739.20	-0.119744	5.94655	-10.6226	3.60229e-23	1.61471e-21	40.432	SNRPN
ENSG00000123415.14	-0.0663392	5.8991	-10.5548	6.27863e-23	2.78335e-21	40.3632	SMUG1
ENSG00000130300.8	0.0814098	5.93202	10.5688	5.59992e-23	2.48704e-21	40.1582	PLVAP
ENSG00000135387.19	-0.0392094	5.91562	-10.5444	6.8376e-23	3.02837e-21	40.1381	CAPRIN1
ENSG00000158604.14	0.0408399	5.91066	10.5372	7.25149e-23	3.20286e-21	40.1226	TMED4
ENSG00000153037.12	-0.0480903	5.97076	-10.6061	4.12541e-23	1.84577e-21	40.0039	SRP19
ENSG00000160124.9	-0.0666564	5.89039	-10.4847	1.11251e-22	4.88694e-21	39.8681	CCDC58
ENSG00000230989.6	-0.0625015	5.93301	-10.5343	7.42449e-23	3.27328e-21	39.8565	HSBP1
ENSG00000113141.15	-0.0329889	5.97654	-10.6006	4.31736e-23	1.92986e-21	39.8489	IK
ENSG00000101158.12	-0.045005	5.9502	-10.5433	6.89592e-23	3.0486e-21	39.7164	NELFCD
ENSG00000128789.20	-0.0310841	5.94182	-10.5158	8.6348e-23	3.79994e-21	39.6022	PSMG2
ENSG00000182899.14	-0.0437653	6.28448	-11.6004	9.91591e-27	4.84514e-25	39.5621	RPL35A
ENSG00000120725.12	-0.067887	6.04886	-10.6677	2.48942e-23	1.12108e-21	39.3994	SIL1
ENSG00000168000.14	-0.0836494	5.93439	-10.4794	1.16179e-22	5.09879e-21	39.3822	BSCL2
ENSG00000131508.15	0.047057	5.97129	10.5183	8.45492e-23	3.72417e-21	39.2735	UBE2D2
ENSG00000122218.14	-0.0556017	5.94925	-10.455	1.41608e-22	6.20915e-21	39.161	COPA
ENSG00000189077.10	0.0270481	6.02015	10.6594	2.66433e-23	1.19538e-21	39.1455	TMEM120A
ENSG00000148335.14	-0.0811313	5.8773	-10.3784	2.63702e-22	1.1438e-20	39.1109	NTMT1
ENSG00000136522.13	-0.0832282	5.89221	-10.3926	2.35218e-22	1.02209e-20	39.1106	MRPL47
ENSG00000176623.11	-0.0747633	5.91664	-10.4046	2.13309e-22	9.30233e-21	38.9788	RMDN1
ENSG00000073578.16	0.0589887	6.07541	10.5874	4.80843e-23	2.1454e-21	38.9728	SDHA
ENSG00000149932.16	0.0390002	6.06914	10.5689	5.59491e-23	2.48704e-21	38.8394	TMEM219
ENSG00000142546.13	-0.0568644	5.94991	-10.423	1.83761e-22	8.02829e-21	38.724	NOSIP
ENSG00000183011.13	-0.0288008	5.99919	-10.5146	8.72069e-23	3.83425e-21	38.6475	NAA38
ENSG00000172057.9	0.153908	6.07133	10.5435	6.88318e-23	3.04576e-21	38.6194	ORMDL3
ENSG00000256338.2	-0.0799429	5.92529	-10.3656	2.92604e-22	1.26802e-20	38.5786	RPL41P2
ENSG00000002330.13	0.0318024	5.96701	10.4239	1.82438e-22	7.9777e-21	38.5439	BAD
ENSG00000189043.9	-0.0363377	6.07711	-10.5369	7.26551e-23	3.20612e-21	38.5343	NDUFA4
ENSG00000011009.10	-0.0391972	5.96437	-10.4181	1.91202e-22	8.34581e-21	38.4857	LYPLA2
ENSG00000131966.13	0.0468767	5.89474	10.305	4.77751e-22	2.05928e-20	38.3852	ACTR10
ENSG00000108010.11	-0.0442255	5.92133	-10.3336	3.79214e-22	1.63894e-20	38.3649	GLRX3
ENSG00000100380.12	-0.0310969	6.09862	-10.5806	5.08529e-23	2.26265e-21	38.2503	ST13
ENSG00000171853.15	-0.0494785	5.93047	-10.3181	4.29796e-22	1.85589e-20	38.1271	TRAPPC12
ENSG00000160200.17	0.200015	5.9207	10.3006	4.94835e-22	2.13101e-20	38.1139	CBS
ENSG00000161267.11	0.18198	6.00808	10.3959	2.28931e-22	9.95665e-21	37.8957	BDH1
ENSG00000188554.13	0.0852914	5.89199	10.2372	8.24498e-22	3.53181e-20	37.8708	NBR1
ENSG00000239900.11	-0.0793681	5.90299	-10.2279	8.88795e-22	3.80385e-20	37.6965	ADSL
ENSG00000078369.17	0.0271385	5.99125	10.3449	3.45953e-22	1.49653e-20	37.5712	GNB1
ENSG00000007520.3	0.0335387	5.9453	10.2479	7.56925e-22	3.24812e-20	37.4069	TSR3
ENSG00000112081.16	-0.0329514	6.0365	-10.4002	2.21098e-22	9.62462e-21	37.3558	SRSF3
ENSG00000155957.16	-0.0237638	6.03163	-10.4312	1.71843e-22	7.5212e-21	37.351	TMBIM4
ENSG00000126756.11	0.0232866	6.05869	10.3905	2.39178e-22	1.03836e-20	37.3278	UXT
ENSG00000130066.16	0.0414903	6.16748	10.8476	5.63604e-24	2.56443e-22	37.2266	SAT1
ENSG00000154122.12	0.0840489	5.92519	10.191	1.19557e-21	5.09872e-20	37.1889	ANKH
ENSG00000049449.8	0.0804212	5.93025	10.1991	1.11984e-21	4.77995e-20	37.1731	RCN1
ENSG00000162909.17	0.176773	5.87916	10.1353	1.86729e-21	7.91444e-20	37.1561	CAPN2
ENSG00000187147.17	-0.0689916	5.90047	-10.1508	1.65025e-21	7.00679e-20	37.1068	RNF220
ENSG00000204257.14	0.124034	5.92047	10.1748	1.36065e-21	5.78737e-20	37.0986	HLA-DMA
ENSG00000105698.15	0.0333504	6.02402	10.4033	2.15554e-22	9.39177e-21	37.0935	USF2
ENSG00000205323.8	-0.0540344	5.91722	-10.1696	1.41878e-21	6.02933e-20	37.0917	SARNP
ENSG00000183044.11	0.270451	5.91468	10.1262	2.00896e-21	8.50741e-20	36.8546	ABAT
ENSG00000120306.9	0.0586214	6.00828	10.257	7.03217e-22	3.02033e-20	36.7185	CYSTM1
ENSG00000079332.14	-0.042211	5.88858	-10.0774	2.96505e-21	1.24905e-19	36.6243	SAR1A
ENSG00000101439.8	0.0230107	6.20631	10.9553	2.30393e-24	1.05727e-22	36.5748	CST3
ENSG00000105568.17	0.0506808	6.05805	10.3058	4.74556e-22	2.04733e-20	36.5352	PPP2R1A
ENSG00000260032.1	0.0505274	5.92123	10.1016	2.44559e-21	1.03383e-19	36.5244	LINC00657
ENSG00000100938.17	-0.0434184	5.9129	-10.0837	2.81953e-21	1.18878e-19	36.4649	GMPR2
ENSG00000074800.13	-0.0898022	6.22366	-10.8092	7.74882e-24	3.50921e-22	36.3342	ENO1
ENSG00000159348.12	0.0618034	5.95614	10.1003	2.46945e-21	1.043e-19	36.1878	CYB5R1
ENSG00000104852.14	0.034592	6.00989	10.2423	7.91666e-22	3.39418e-20	36.1463	SNRNP70
ENSG00000060762.18	0.0364864	6.00649	10.1896	1.20844e-21	5.14903e-20	35.8903	MPC1
ENSG00000102054.17	-0.02916	5.97601	-10.1063	2.35446e-21	9.9618e-20	35.8341	RBBP7
ENSG00000243056.1	0.126551	5.91526	10.0003	5.47657e-21	2.29901e-19	35.7707	EIF4EBP3
ENSG00000102144.13	-0.0838815	6.10505	-10.2643	6.63054e-22	2.85037e-20	35.5928	PGK1
ENSG00000232112.3	0.0269081	6.14627	10.4327	1.6976e-22	7.43678e-21	35.5796	TMA7
ENSG00000172301.10	0.0281111	5.96462	10.059	3.43481e-21	1.44568e-19	35.5794	COPRS
ENSG00000182165.17	0.0945968	5.92596	9.9874	6.0679e-21	2.54504e-19	35.5474	TP53TG1
ENSG00000007080.10	-0.0251753	5.99358	-10.0891	2.70172e-21	1.14011e-19	35.4275	CCDC124
ENSG00000068079.7	0.0790823	5.91675	9.94904	8.22443e-21	3.44356e-19	35.3515	IFI35
ENSG00000163902.11	-0.0344292	6.10864	-10.2006	1.10679e-21	4.72845e-20	35.1505	RPN1
ENSG00000136908.17	-0.0862327	5.88971	-9.87587	1.46625e-20	6.09164e-19	35.0283	DPM2
ENSG00000166311.9	-0.0541978	5.92791	-9.91919	1.04155e-20	4.34962e-19	35.0025	SMPD1
ENSG00000123064.12	-0.0393023	5.9332	-9.92348	1.00681e-20	4.20819e-19	34.9637	DDX54
ENSG00000122490.18	0.0657347	5.96562	9.95621	7.77031e-21	3.25624e-19	34.8229	PQLC1
ENSG00000094631.18	0.0610328	5.91701	9.8804	1.41472e-20	5.8826e-19	34.8113	HDAC6
ENSG00000047849.21	0.0447781	5.91746	9.87032	1.53177e-20	6.35837e-19	34.7352	MAP4
ENSG00000141971.12	-0.0741535	5.89653	-9.82428	2.20106e-20	9.08969e-19	34.5692	MVB12A
ENSG00000243147.7	-0.0148985	6.01139	-10.0279	4.39832e-21	1.84798e-19	34.4982	MRPL33
ENSG00000132002.7	-0.0448352	5.95678	-9.88833	1.32901e-20	5.53575e-19	34.4108	DNAJB1
ENSG00000198099.8	0.595204	5.95658	9.84996	1.79832e-20	7.4584e-19	34.3695	ADH4
ENSG00000169733.11	0.0492344	5.9318	9.8437	1.88914e-20	7.81493e-19	34.3648	RFNG
ENSG00000221869.4	-0.101611	5.91902	-9.80443	2.57243e-20	1.05961e-18	34.1962	CEBPD
ENSG00000181610.12	-0.063823	5.88201	-9.75639	3.74961e-20	1.53795e-18	34.1601	MRPS23
ENSG00000178952.8	0.0331069	6.1131	10.0528	3.60683e-21	1.51675e-19	33.9457	TUFM
ENSG00000166681.13	-0.0931404	5.975	-9.84531	1.86535e-20	7.72314e-19	33.8761	NGFRAP1
ENSG00000134910.12	0.0234986	6.0178	9.9379	8.9825e-21	3.75771e-19	33.8287	STT3A
ENSG00000135679.21	0.0668955	5.92828	9.75808	3.70017e-20	1.51896e-18	33.7345	MDM2
ENSG00000106258.13	0.135297	6.02531	9.88266	1.3898e-20	5.78396e-19	33.5632	CYP3A5
ENSG00000116649.9	-0.0354672	5.96944	-9.79014	2.87781e-20	1.18338e-18	33.369	SRM
ENSG00000121851.12	0.0616126	5.90662	9.6775	6.94515e-20	2.82463e-18	33.3393	POLR3GL
ENSG00000071889.16	0.0487707	5.92608	9.6987	5.88661e-20	2.40019e-18	33.3021	FAM3A
ENSG00000123992.18	-0.0224285	5.9818	-9.80777	2.50588e-20	1.03397e-18	33.2718	DNPEP
ENSG00000186010.18	-0.0160204	6.18669	-10.5935	4.57543e-23	2.04333e-21	33.266	NDUFA13
ENSG00000188612.11	0.0411511	6.09523	9.91313	1.09262e-20	4.55899e-19	33.2453	SUMO2
ENSG00000134294.13	0.093949	5.90946	9.65329	8.38612e-20	3.39923e-18	33.1455	SLC38A2
ENSG00000100242.15	0.07393	5.9297	9.6706	7.32863e-20	2.97809e-18	33.1036	SUN2
ENSG00000167085.11	-0.0372088	6.07514	-9.84887	1.8138e-20	7.51616e-19	33.0156	PHB
ENSG00000263934.4	-0.233376	6.07231	-9.83252	2.0629e-20	8.52642e-19	32.9068	SNORD3A
ENSG00000136986.9	0.0672576	5.97019	9.70612	5.55511e-20	2.26693e-18	32.8893	DERL1
ENSG00000140983.13	-0.0723995	5.91206	-9.62337	1.05836e-19	4.27916e-18	32.8685	RHOT2
ENSG00000140391.14	0.0550743	5.94259	9.65992	7.96438e-20	3.231e-18	32.799	TSPAN3
ENSG00000106397.11	0.0354352	5.98838	9.7384	4.31647e-20	1.76745e-18	32.75	PLOD3
ENSG00000076928.17	0.0833216	5.88489	9.56911	1.61218e-19	6.49121e-18	32.6914	ARHGEF1
ENSG00000078304.19	0.0335287	5.94204	9.62876	1.0149e-19	4.10691e-18	32.5784	PPP2R5C
ENSG00000115657.12	-0.0826259	5.91611	-9.59094	1.36125e-19	5.49005e-18	32.5755	ABCB6
ENSG00000080824.18	0.0187764	6.13619	10.1377	1.83195e-21	7.77147e-20	32.5266	HSP90AA1
ENSG00000115307.16	-0.0169301	6.05286	-9.7926	2.8229e-20	1.1618e-18	32.5174	AUP1
ENSG00000167118.10	-0.0523229	5.89145	-9.54908	1.88263e-19	7.55493e-18	32.4851	URM1
ENSG00000173692.12	-0.0356205	5.93647	-9.60332	1.23663e-19	4.99159e-18	32.4282	PSMD1
ENSG00000031698.12	0.0244517	6.00005	9.71787	5.06808e-20	2.07169e-18	32.3962	SARS
ENSG00000197226.12	0.068899	5.90471	9.54381	1.96087e-19	7.85583e-18	32.3344	TBC1D9B
ENSG00000129083.12	-0.0395218	5.92412	-9.55234	1.83564e-19	7.37249e-18	32.2174	COPB1
ENSG00000149100.12	-0.0593868	6.08748	-9.76266	3.56984e-20	1.4667e-18	32.2041	EIF3M
ENSG00000136450.12	-0.0431451	5.94137	-9.56492	1.66536e-19	6.69976e-18	32.1292	SRSF1
ENSG00000105220.14	-0.0420245	6.10797	-9.80725	2.51619e-20	1.03733e-18	32.0905	GPI
ENSG00000107581.12	-0.0583761	5.88843	-9.48247	3.14819e-19	1.25088e-17	32.0158	EIF3A
ENSG00000109917.10	-0.0821905	5.85395	-9.44727	4.12746e-19	1.63192e-17	31.9676	ZPR1
ENSG00000149182.14	0.0315744	5.91559	9.49987	2.753e-19	1.09747e-17	31.8857	ARFGAP2
ENSG00000163683.11	0.166743	5.90343	9.48054	3.19525e-19	1.26854e-17	31.8744	SMIM14
ENSG00000179761.11	0.115474	6.02525	9.66476	7.66957e-20	3.11401e-18	31.7545	PIPOX
ENSG00000172009.14	-0.0503525	5.92798	-9.49655	2.82448e-19	1.12411e-17	31.7303	THOP1
ENSG00000204256.12	-0.019673	6.00627	-9.6428	9.09935e-20	3.68523e-18	31.7282	BRD2
ENSG00000108829.9	-0.0325368	5.95623	-9.52425	2.28085e-19	9.12264e-18	31.6812	LRRC59
ENSG00000164172.18	0.085184	5.93233	9.47668	3.29171e-19	1.30576e-17	31.5749	MOCS2
ENSG00000108588.13	0.0584882	5.95161	9.498	2.79304e-19	1.11251e-17	31.5722	CCDC47
ENSG00000128016.5	0.0712802	5.97121	9.5187	2.3808e-19	9.51454e-18	31.5402	ZFP36
ENSG00000214022.11	-0.0384317	5.96128	-9.51369	2.47459e-19	9.88117e-18	31.5397	REPIN1
ENSG00000091527.15	-0.0366465	5.93179	-9.47536	3.32536e-19	1.31694e-17	31.5362	CDV3
ENSG00000008018.8	-0.0333013	6.11842	-9.73492	4.43542e-20	1.81461e-18	31.4241	PSMB1
ENSG00000141562.17	-0.0591569	5.92547	-9.45377	3.9263e-19	1.55366e-17	31.4214	NARF
ENSG00000106305.9	-0.0652582	5.88071	-9.38091	6.86709e-19	2.68651e-17	31.2898	AIMP2
ENSG00000175866.15	0.102102	5.90579	9.39646	6.09602e-19	2.38873e-17	31.1913	BAIAP2
ENSG00000179271.2	-0.0511779	5.92834	-9.42809	4.78276e-19	1.88638e-17	31.1863	GADD45GIP1
ENSG00000141699.10	0.0521873	5.85754	9.34283	9.18744e-19	3.58845e-17	31.1508	FAM134C
ENSG00000062194.15	0.0453532	5.87093	9.32755	1.03244e-18	4.02279e-17	30.9492	GPBP1
ENSG00000124762.13	0.128574	5.96678	9.43371	4.58101e-19	1.80828e-17	30.9079	CDKN1A
ENSG00000124562.9	-0.0446397	6.07118	-9.55629	1.78042e-19	7.15665e-18	30.8309	SNRPC
ENSG00000149483.11	-0.0526641	5.89117	-9.32555	1.04829e-18	4.08122e-17	30.7843	TMEM138
ENSG00000166228.8	-0.0344314	6.11957	-9.69313	6.14787e-20	2.5046e-18	30.739	PCBD1
ENSG00000175198.14	0.0862316	5.91679	9.34881	8.77772e-19	3.4312e-17	30.739	PCCA
ENSG00000110442.11	0.0354005	5.95067	9.40451	5.73122e-19	2.25126e-17	30.7319	COMMD9
ENSG00000140395.8	0.0445364	5.89211	9.30706	1.20702e-18	4.68034e-17	30.6361	WDR61
ENSG00000173933.19	-0.0384931	5.96401	-9.42048	5.07063e-19	1.99503e-17	30.6161	RBM4
ENSG00000168002.11	-0.0317437	5.97158	-9.42237	4.99762e-19	1.96791e-17	30.5827	POLR2G
ENSG00000099622.13	0.100845	6.07358	9.52526	2.26322e-19	9.05965e-18	30.5629	CIRBP
ENSG00000100003.17	0.2478	5.92392	9.32527	1.05055e-18	4.08675e-17	30.5617	SEC14L2
ENSG00000147669.10	0.0257267	5.97597	9.42763	4.79968e-19	1.89151e-17	30.5167	POLR2K
ENSG00000258232.2	-0.0466425	5.98462	-9.47632	3.30079e-19	1.30828e-17	30.5102	RP11-161H23.5
ENSG00000079459.12	-0.0436226	5.97821	-9.40987	5.50072e-19	2.16248e-17	30.481	FDFT1
ENSG00000099956.17	-0.0679983	5.89339	-9.28769	1.39876e-18	5.41345e-17	30.4799	SMARCB1
ENSG00000127445.13	-0.0336308	5.92677	-9.32232	1.07441e-18	4.17619e-17	30.426	PIN1
ENSG00000133639.4	0.0720356	5.92322	9.31475	1.13827e-18	4.4173e-17	30.4149	BTG1
ENSG00000151465.13	-0.0442751	5.91129	-9.28647	1.41188e-18	5.45715e-17	30.3076	CDC123
ENSG00000115286.19	-0.0472041	6.07512	-9.49626	2.8307e-19	1.12566e-17	30.2747	NDUFS7
ENSG00000143183.16	0.0429658	6.07406	9.51254	2.49678e-19	9.96154e-18	30.2646	TMCO1
ENSG00000131724.10	0.0859971	5.90578	9.2616	1.70575e-18	6.57723e-17	30.1842	IL13RA1
ENSG00000181991.15	0.0370751	5.9376	9.30567	1.21981e-18	4.72612e-17	30.1735	MRPS11
ENSG00000102978.12	-0.0603373	5.88525	-9.23649	2.06378e-18	7.9324e-17	30.1701	POLR2C
ENSG00000144579.7	0.0249486	5.98766	9.38804	6.50198e-19	2.54574e-17	30.1614	CTDSP1
ENSG00000105373.18	0.0766258	6.13463	9.62116	1.07665e-19	4.34947e-18	30.1563	GLTSCR2
ENSG00000197858.10	0.06343	6.07018	9.44709	4.13341e-19	1.63293e-17	29.995	GPAA1
ENSG00000125691.12	-0.0315163	6.30722	-10.2929	5.2644e-22	2.2651e-20	29.8218	RPL23
ENSG00000033627.14	0.069691	5.89413	9.19724	2.77846e-18	1.06455e-16	29.7929	ATP6V0A1
ENSG00000103569.9	0.394884	5.93211	9.21714	2.3898e-18	9.17092e-17	29.7331	AQP9
ENSG00000169715.14	-0.128459	5.98301	-9.32946	1.01751e-18	3.9678e-17	29.7188	MT1E
ENSG00000121022.13	-0.0334212	5.94758	-9.24639	1.91452e-18	7.37044e-17	29.5989	COPS5
ENSG00000170439.6	0.0571487	6.02741	9.39692	6.07477e-19	2.38234e-17	29.516	METTL7B
ENSG00000213853.9	0.132998	5.89106	9.13521	4.43767e-18	1.68953e-16	29.3606	EMP2
ENSG00000134899.17	0.0648586	5.85966	9.09642	5.9417e-18	2.25327e-16	29.289	ERCC5
ENSG00000134590.13	-0.0786035	5.92842	-9.17317	3.33286e-18	1.27494e-16	29.2652	FAM127A
ENSG00000113328.18	-0.0507593	5.99717	-9.25773	1.75664e-18	6.76805e-17	29.0243	CCNG1
ENSG00000115694.14	-0.0338381	5.9633	-9.19611	2.8022e-18	1.07279e-16	28.9628	STK25
ENSG00000127774.6	-0.048348	5.90305	-9.09385	6.05748e-18	2.29358e-16	28.9422	EMC6
ENSG00000114054.13	0.0835478	5.98906	9.21806	2.3733e-18	9.11485e-17	28.9154	PCCB
ENSG00000165475.13	0.0822896	6.01911	9.28493	1.42848e-18	5.51691e-17	28.8611	CRYL1
ENSG00000179950.13	0.0325441	6.06391	9.28763	1.39945e-18	5.41345e-17	28.7742	PUF60
ENSG00000173531.15	-0.369612	6.10139	-9.3158	1.12921e-18	4.38567e-17	28.7097	MST1
ENSG00000058262.9	-0.0309046	6.06552	-9.27441	1.54749e-18	5.97174e-17	28.6704	SEC61A1
ENSG00000164040.16	0.0496149	5.94152	9.09095	6.19106e-18	2.34232e-16	28.5537	PGRMC2
ENSG00000127125.8	-0.0276356	5.94311	-9.094	6.0509e-18	2.29288e-16	28.5341	PPCS
ENSG00000136247.14	-0.0737544	5.90215	-9.03688	9.28594e-18	3.49406e-16	28.5304	ZDHHC4
ENSG00000239264.8	-0.0290255	6.00829	-9.20393	2.64121e-18	1.01276e-16	28.471	TXNDC5
ENSG00000070081.15	0.0636598	5.97941	9.13165	4.55822e-18	1.73406e-16	28.4188	NUCB2
ENSG00000145247.11	0.0737371	5.99115	9.141	4.24829e-18	1.61989e-16	28.3674	OCIAD2
ENSG00000138095.18	-0.0561009	5.90654	-9.02091	1.04641e-17	3.93124e-16	28.3673	LRPPRC
ENSG00000187048.12	0.447526	5.97115	9.0842	6.51305e-18	2.46221e-16	28.2134	CYP4A11
ENSG00000137171.14	0.0601531	5.93537	9.02852	9.88581e-18	3.71688e-16	28.1061	KLC4
ENSG00000197958.12	-0.0196198	6.29934	-10.3535	3.22663e-22	1.39703e-20	28.057	RPL12
ENSG00000179403.11	0.0597225	5.95839	9.04322	8.8554e-18	3.33466e-16	28.019	VWA1
ENSG00000196998.15	0.0292896	5.94411	9.0194	1.0583e-17	3.97283e-16	27.9563	WDR45
ENSG00000151239.13	-0.0492602	5.84532	-8.90408	2.49755e-17	9.2605e-16	27.9559	TWF1
ENSG00000167711.13	0.903092	6.18391	9.75446	3.80655e-20	1.55997e-18	27.9369	SERPINF2
ENSG00000178685.13	0.0848244	5.90259	8.95228	1.74589e-17	6.50345e-16	27.8994	PARP10
ENSG00000173915.12	-0.0242381	6.20001	-9.89044	1.30706e-20	5.44902e-19	27.8732	USMG5
ENSG00000153066.12	0.0327887	5.9441	8.99874	1.23489e-17	4.62135e-16	27.8	TXNDC11
ENSG00000143641.9	-0.0583822	5.91896	-8.9476	1.8077e-17	6.72849e-16	27.7298	GALNT2
ENSG00000104635.13	-0.0660957	5.96807	-9.0024	1.20162e-17	4.50382e-16	27.6958	SLC39A14
ENSG00000181163.13	0.00586133	6.23476	10.1849	1.2553e-21	5.344e-20	27.6867	NPM1
ENSG00000198618.5	0.0532943	6.1094	9.24342	1.95821e-18	7.53264e-17	27.6726	PPIAP22
ENSG00000100201.18	0.0423881	5.96732	8.99627	1.2579e-17	4.70382e-16	27.5158	DDX17
ENSG00000145703.15	0.0938634	5.94202	8.94449	1.8501e-17	6.881e-16	27.5127	IQGAP2
ENSG00000064115.10	0.102392	5.90788	8.89994	2.57547e-17	9.53479e-16	27.4957	TM7SF3
ENSG00000147677.10	0.0594405	6.09448	9.14164	4.22793e-18	1.6135e-16	27.4803	EIF3H
ENSG00000131475.6	0.0256476	5.97083	9.00079	1.21618e-17	4.55487e-16	27.4413	VPS25
ENSG00000114784.3	-0.0451992	5.91051	-8.88975	2.77744e-17	1.02668e-15	27.3659	EIF1B
ENSG00000205542.10	0.0553455	6.3287	10.2174	9.6665e-22	4.13339e-20	27.2953	TMSB4X
ENSG00000151552.11	-0.0454644	6.00238	-9.01488	1.09468e-17	4.10619e-16	27.2462	QDPR
ENSG00000117335.18	0.0456424	5.98901	8.96191	1.62507e-17	6.05807e-16	27.2076	CD46
ENSG00000188488.13	0.249523	6.07607	9.09745	5.89581e-18	2.23763e-16	27.16	SERPINA5
ENSG00000073584.18	-0.0344781	5.9608	-8.93525	1.98154e-17	7.36417e-16	27.1347	SMARCE1
ENSG00000242612.6	-0.0512259	5.99686	-8.98982	1.31995e-17	4.93205e-16	27.1288	DECR2
ENSG00000189403.14	-0.0470984	6.08867	-9.10351	5.63364e-18	2.13981e-16	27.1168	HMGB1
ENSG00000101474.11	0.0545031	6.06812	9.04787	8.55277e-18	3.22321e-16	26.9769	APMAP
ENSG00000168237.17	-0.0774622	6.04938	-9.06345	7.61003e-18	2.87017e-16	26.9671	GLYCTK
ENSG00000111540.15	0.0297937	5.9247	8.84664	3.82079e-17	1.40803e-15	26.915	RAB5B
ENSG00000103266.10	-0.00952397	6.03267	-9.12242	4.88629e-18	1.85741e-16	26.8423	STUB1
ENSG00000026297.15	-0.0560107	5.945	-8.87495	3.09906e-17	1.14381e-15	26.8264	RNASET2
ENSG00000142657.20	-0.0449856	5.97268	-8.90168	2.54248e-17	9.41986e-16	26.7545	PGD
ENSG00000143653.9	0.0575993	6.01121	8.9649	1.58936e-17	5.92951e-16	26.7243	SCCPDH
ENSG00000227057.7	-0.0662146	5.90641	-8.7784	6.31696e-17	2.31204e-15	26.5915	WDR46
ENSG00000186350.9	-0.0722841	5.9146	-8.77431	6.50981e-17	2.38082e-15	26.5059	RXRA
ENSG00000241837.6	-0.0278562	6.11809	-9.07871	6.78693e-18	2.56374e-16	26.4338	ATP5O
ENSG00000204316.12	0.0240664	5.96053	8.83091	4.29108e-17	1.57893e-15	26.2838	MRPL38
ENSG00000204128.5	-0.0912134	5.9465	-8.79307	5.67091e-17	2.08031e-15	26.2834	C2orf72
ENSG00000100554.11	-0.0299254	5.92521	-8.7568	7.40327e-17	2.70144e-15	26.2593	ATP6V1D
ENSG00000159479.16	-0.0533565	5.87755	-8.69016	1.20587e-16	4.37373e-15	26.19	MED8
ENSG00000152795.17	-0.0379772	5.98391	-8.84412	3.89259e-17	1.4334e-15	26.1628	HNRNPDL
ENSG00000123240.16	0.0561662	5.95704	8.8002	5.38093e-17	1.97544e-15	26.1421	OPTN
ENSG00000165516.10	0.0561827	5.91238	8.7181	9.83063e-17	3.57367e-15	26.1059	KLHDC2
ENSG00000175581.13	-0.0502416	5.88372	-8.6792	1.30634e-16	4.73103e-15	26.0647	MRPL48
ENSG00000153113.23	0.0671382	5.93908	8.74134	8.29191e-17	3.02113e-15	26.019	CAST
ENSG00000174547.13	-0.0252031	5.95994	-8.78818	5.87857e-17	2.15322e-15	26.0135	MRPL11
ENSG00000106615.9	-0.030402	5.98758	-8.81894	4.68729e-17	1.72341e-15	26.0075	RHEB
ENSG00000130208.9	0.016152	6.53122	9.54492	1.94417e-19	7.79542e-18	25.9224	APOC1
ENSG00000101335.9	0.0938046	5.9186	8.69942	1.12701e-16	4.09081e-15	25.8899	MYL9
ENSG00000102158.19	0.111444	5.88138	8.64815	1.63809e-16	5.91476e-15	25.8641	MAGT1
ENSG00000166295.8	0.0222842	5.9788	8.78825	5.87577e-17	2.15322e-15	25.8452	ANAPC16
ENSG00000134153.9	0.0327684	5.98976	8.80633	5.14354e-17	1.88972e-15	25.8164	EMC7
ENSG00000072110.13	0.0586469	5.93143	8.69979	1.1239e-16	4.08256e-15	25.7968	ACTN1
ENSG00000183172.8	0.0150263	6.01606	8.90843	2.41835e-17	8.97374e-16	25.6919	SMDT1
ENSG00000111669.14	-0.036262	6.20018	-9.70846	5.45473e-20	2.22785e-18	25.6859	TPI1
ENSG00000182944.17	-0.0150661	6.01809	-8.89844	2.60429e-17	9.63407e-16	25.653	EWSR1
ENSG00000100347.14	-0.0490336	5.90222	-8.64039	1.7333e-16	6.25385e-15	25.6367	SAMM50
ENSG00000104412.7	0.0504515	5.8981	8.63326	1.82565e-16	6.57723e-15	25.6166	EMC2
ENSG00000089248.6	-0.0275045	6.08394	-8.8636	3.3705e-17	1.24304e-15	25.5148	ERP29
ENSG00000143486.15	0.047427	5.89559	8.61225	2.12674e-16	7.65055e-15	25.4891	EIF2D
ENSG00000100280.16	-0.0423383	5.8604	-8.54999	3.33895e-16	1.19224e-14	25.3004	AP1B1
ENSG00000131748.15	0.0368196	5.8825	8.56884	2.91336e-16	1.04259e-14	25.2812	STARD3
ENSG00000185825.15	-0.015955	6.13615	-9.07484	6.98714e-18	2.6373e-16	25.2038	BCAP31
ENSG00000198015.12	-0.0493266	5.84902	-8.52583	3.97545e-16	1.41533e-14	25.1952	MRPL42
ENSG00000110108.9	0.0261206	5.965	8.68263	1.27399e-16	4.61734e-15	25.1663	TMEM109
ENSG00000120727.12	0.0238804	5.96933	8.66714	1.42647e-16	5.15837e-15	25.1295	PAIP2
ENSG00000178950.16	-0.0414268	5.92395	-8.59973	2.32898e-16	8.37183e-15	25.1156	GAK
ENSG00000107798.17	0.0805274	5.91958	8.58711	2.55223e-16	9.16071e-15	25.0969	LIPA
ENSG00000121579.12	-0.0402503	5.90079	-8.555	3.2202e-16	1.15069e-14	25.0401	NAA50
ENSG00000172239.13	-0.0300877	5.93998	-8.59951	2.33274e-16	8.37912e-15	24.9544	PAIP1
ENSG00000245532.5	0.120009	6.07343	8.76942	6.74809e-17	2.46609e-15	24.9485	NEAT1
ENSG00000124942.13	0.0785313	5.88461	8.51716	4.23189e-16	1.50552e-14	24.8958	AHNAK
ENSG00000162517.12	-0.0317458	5.93194	-8.57894	2.70791e-16	9.70504e-15	24.8874	PEF1
ENSG00000106609.16	0.0447982	5.87705	8.50583	4.59204e-16	1.63244e-14	24.8724	TMEM248
ENSG00000104979.8	-0.0390124	6.08557	-8.76066	7.19615e-17	2.62785e-15	24.8028	C19orf53
ENSG00000198931.10	0.0499471	6.0768	8.74739	7.93189e-17	2.89214e-15	24.7269	APRT
ENSG00000065268.10	-0.0646654	5.88074	-8.47402	5.77283e-16	2.04618e-14	24.6185	WDR18
ENSG00000060566.13	-0.352099	5.98699	-8.5824	2.6409e-16	9.47193e-15	24.4311	CREB3L3
ENSG00000051523.10	-0.0916614	5.96046	-8.57399	2.80678e-16	1.00519e-14	24.4155	CYBA
ENSG00000163468.14	0.0214484	6.12306	8.87673	3.05869e-17	1.12977e-15	24.3894	CCT3
ENSG00000117594.9	0.506357	5.92666	8.46682	6.07955e-16	2.15173e-14	24.3869	HSD11B1
ENSG00000196683.10	0.0246299	6.18841	9.40324	5.78751e-19	2.27153e-17	24.3778	TOMM7
ENSG00000121680.15	-0.0376627	5.90838	-8.46204	6.29191e-16	2.22526e-14	24.2999	PEX16
ENSG00000177706.8	0.0852348	5.90342	8.45097	6.81198e-16	2.40391e-14	24.2693	FAM20C
ENSG00000158941.16	-0.0707101	5.85394	-8.39669	1.0047e-15	3.5352e-14	24.2506	CCAR2
ENSG00000004142.11	0.0206023	6.04999	8.67773	1.32039e-16	4.77834e-15	24.1146	POLDIP2
ENSG00000145050.15	-0.0640442	6.08152	-8.66349	1.46489e-16	5.29333e-15	24.1012	MANF
ENSG00000214655.10	-0.053696	5.94201	-8.48571	5.30774e-16	1.88271e-14	24.0724	ZSWIM8
ENSG00000149823.7	-0.0257187	5.97299	-8.53477	3.72696e-16	1.32784e-14	24.0408	VPS51
ENSG00000099995.18	-0.068677	5.83328	-8.33784	1.52834e-15	5.33992e-14	23.9588	SF3A1
ENSG00000132313.14	-0.0430395	5.8604	-8.3482	1.41971e-15	4.97012e-14	23.8713	MRPL35
ENSG00000203485.12	0.0719338	5.89726	8.37328	1.18746e-15	4.16914e-14	23.771	INF2
ENSG00000157514.16	0.142454	5.89886	8.36385	1.27001e-15	4.45249e-14	23.7205	TSC22D3
ENSG00000168259.14	-0.0230579	5.97317	-8.50257	4.70103e-16	1.66995e-14	23.6503	DNAJC7
ENSG00000158042.8	-0.0462132	5.91565	-8.38028	1.12961e-15	3.96892e-14	23.643	MRPL17
ENSG00000182718.16	-0.0340752	6.16245	-9.15217	3.90524e-18	1.49271e-16	23.5145	ANXA2
ENSG00000111802.13	-0.0483426	5.86301	-8.29411	2.08457e-15	7.26079e-14	23.4724	TDP2
ENSG00000014641.17	-0.0585786	6.09913	-8.62269	1.97143e-16	7.09713e-15	23.4242	MDH1
ENSG00000160633.12	-0.0469268	5.88	-8.28711	2.19057e-15	7.62451e-14	23.3067	SAFB
ENSG00000163931.15	-0.106834	6.07195	-8.53803	3.64032e-16	1.29793e-14	23.2544	TKT
ENSG00000164896.19	-0.0199515	5.98625	-8.45438	6.64745e-16	2.34757e-14	23.1943	FASTK
ENSG00000143862.7	0.0607883	5.88546	8.27039	2.46578e-15	8.54543e-14	23.1497	ARL8A
ENSG00000067066.16	0.0566683	5.89155	8.27408	2.40223e-15	8.34315e-14	23.1234	SP100
ENSG00000136810.12	0.0479825	6.19669	9.33998	9.38998e-19	3.6646e-17	23.0979	TXN
ENSG00000182087.12	0.0230835	6.00314	8.46152	6.31551e-16	2.23197e-14	23.0632	TMEM259
ENSG00000055044.10	-0.0530088	5.88971	-8.22916	3.29911e-15	1.13844e-13	22.8251	NOP58
ENSG00000188976.10	-0.0672428	5.89243	-8.23061	3.26557e-15	1.12767e-13	22.8126	NOC2L
ENSG00000064601.16	-0.0294836	6.12388	-8.63539	1.79755e-16	6.48084e-15	22.8007	CTSA
ENSG00000071655.17	-0.0516091	5.9129	-8.2553	2.7433e-15	9.5004e-14	22.7957	MBD3
ENSG00000118640.10	0.0747836	6.07418	8.46708	6.06798e-16	2.14922e-14	22.7724	VAMP8
ENSG00000172172.7	-0.0333994	5.95817	-8.33781	1.52866e-15	5.33992e-14	22.7704	MRPL13
ENSG00000154473.17	-0.0541757	5.87713	-8.20593	3.88554e-15	1.33413e-13	22.7613	BUB3
ENSG00000134825.13	0.0365197	6.11071	8.54702	3.41149e-16	1.21725e-14	22.7069	TMEM258
ENSG00000171557.16	0.0226037	6.37728	9.68408	6.59784e-20	2.68564e-18	22.6981	FGG
ENSG00000136436.14	0.0524424	5.92009	8.24448	2.96124e-15	1.02405e-13	22.6918	CALCOCO2
ENSG00000125870.10	-0.0544761	5.89161	-8.20829	3.82172e-15	1.31315e-13	22.6642	SNRPB2
ENSG00000126458.3	0.0675483	5.86458	8.17289	4.90113e-15	1.67806e-13	22.6195	RRAS
ENSG00000277998.1	0.0935511	5.9125	8.21508	3.64329e-15	1.25452e-13	22.5349	RP11-452N17.1
ENSG00000137880.5	-0.0390475	5.992	-8.35486	1.35396e-15	4.74339e-14	22.4187	GCHFR
ENSG00000062282.14	-0.115264	5.96166	-8.27647	2.36199e-15	8.20931e-14	22.3942	DGAT2
ENSG00000065548.17	-0.0361107	5.86034	-8.13278	6.49131e-15	2.2131e-13	22.3698	ZC3H15
ENSG00000124541.6	-0.0321704	5.904	-8.17883	4.70106e-15	1.61071e-13	22.3507	RRP36
ENSG00000135929.8	-0.106326	6.11184	-8.49064	5.12274e-16	1.81842e-14	22.2754	CYP27A1
ENSG00000204444.10	0.0983036	6.14926	8.72122	9.60848e-17	3.49818e-15	22.2633	APOM
ENSG00000172955.17	0.244493	5.94355	8.20191	3.99703e-15	1.37143e-13	22.2248	ADH6
ENSG00000105722.9	-0.0769432	5.86067	-8.10975	7.62483e-15	2.59588e-13	22.2103	ERF
ENSG00000173369.15	0.0390173	6.0119	8.44172	7.27914e-16	2.5669e-14	22.1826	C1QB
ENSG00000134330.18	0.0320472	5.94207	8.20855	3.81453e-15	1.31161e-13	22.1422	IAH1
ENSG00000117791.15	0.0835522	5.96564	8.21591	3.62194e-15	1.24806e-13	22.0368	MARC2
ENSG00000140961.12	0.136587	6.00197	8.27137	2.44871e-15	8.49237e-14	22.0236	OSGIN1
ENSG00000111684.10	-0.0555976	5.92996	-8.1675	5.09015e-15	1.74155e-13	22.0112	LPCAT3
ENSG00000120053.10	0.0958169	6.07165	8.37219	1.19667e-15	4.19842e-14	22.0098	GOT1
ENSG00000182481.8	-0.0797755	5.88724	-8.10817	7.70981e-15	2.62296e-13	22.0066	KPNA2
ENSG00000171159.4	-0.0328753	5.9673	-8.23322	3.20606e-15	1.10791e-13	21.9486	C9orf16
ENSG00000079616.12	-0.0473477	5.92484	-8.14194	6.08844e-15	2.07868e-13	21.8887	KIF22
ENSG00000100902.10	-0.0416231	6.07721	-8.34275	1.4758e-15	5.16275e-14	21.8709	PSMA6
ENSG00000131669.9	-0.0275667	5.99805	-8.27277	2.42466e-15	8.41502e-14	21.7868	NINJ1
ENSG00000172889.15	-0.107257	5.88152	-8.0646	1.04444e-14	3.53092e-13	21.7524	EGFL7
ENSG00000122033.14	-0.032118	5.94163	-8.14625	5.90729e-15	2.01826e-13	21.7407	MTIF3
ENSG00000121774.17	-0.048029	5.90922	-8.08762	8.89746e-15	3.02063e-13	21.6724	KHDRBS1
ENSG00000162032.15	0.051541	5.88033	8.05178	1.1418e-14	3.85196e-13	21.6724	SPSB3
ENSG00000161533.11	0.0882877	5.90551	8.07871	9.46724e-15	3.20505e-13	21.6502	ACOX1
ENSG00000104980.7	-0.0436943	5.86826	-8.03094	1.31951e-14	4.44218e-13	21.6162	TIMM44
ENSG00000101940.17	0.0341161	6.05677	8.31611	1.78342e-15	6.22085e-14	21.5801	WDR13
ENSG00000119048.7	0.0331986	5.98873	8.21664	3.6033e-15	1.24252e-13	21.5719	UBE2B
ENSG00000111057.10	-0.0231168	6.22907	-9.1409	4.25139e-18	1.61989e-16	21.5012	KRT18
ENSG00000148803.11	-0.048813	6.05572	-8.32444	1.68099e-15	5.8678e-14	21.4965	FUOM
ENSG00000204435.13	0.0295705	6.12105	8.40984	9.14556e-16	3.22271e-14	21.4857	CSNK2B
ENSG00000213719.8	0.0650111	6.09945	8.28518	2.2208e-15	7.72415e-14	21.3068	CLIC1
ENSG00000140365.15	0.0233185	6.05815	8.25324	2.78362e-15	9.63311e-14	21.1825	COMMD4
ENSG00000205609.12	-0.0521923	5.90374	-8.00295	1.60185e-14	5.38515e-13	21.1528	EIF3CL
ENSG00000169957.9	-0.0771066	5.8419	-7.93854	2.49844e-14	8.34127e-13	21.1483	ZNF768
ENSG00000008130.15	0.0469196	5.90188	7.99545	1.68722e-14	5.66821e-13	21.1123	NADK
ENSG00000133318.13	0.0246674	5.97486	8.10307	7.98906e-15	2.71414e-13	21.0556	RTN3
ENSG00000197249.12	-0.0242766	6.52614	-8.98182	1.40107e-17	5.23108e-16	21.0482	SERPINA1
ENSG00000009950.15	0.0822152	6.02446	8.21056	3.76117e-15	1.29418e-13	20.9884	MLXIPL
ENSG00000164237.8	0.14057	5.94383	8.03257	1.30471e-14	4.3954e-13	20.9871	CMBL
ENSG00000147955.16	-0.0466965	6.06709	-8.19144	4.30253e-15	1.47521e-13	20.8203	SIGMAR1
ENSG00000141385.9	-0.046411	5.83729	-7.88083	3.71302e-14	1.23196e-12	20.7846	AFG3L2
ENSG00000077312.8	-0.0495817	5.91164	-7.95526	2.22671e-14	7.44437e-13	20.7386	SNRPA
ENSG00000169189.16	0.0301509	5.96469	8.04541	1.19349e-14	4.02353e-13	20.7128	NSMCE1
ENSG00000106538.9	-0.0694292	6.31144	-9.14507	4.11999e-18	1.57355e-16	20.71	RARRES2
ENSG00000167674.14	-0.0537101	5.88361	-7.9129	2.98006e-14	9.92859e-13	20.7006	HDGFRP2
ENSG00000128641.17	0.07004	5.93577	7.97157	1.9898e-14	6.66616e-13	20.6573	MYO1B
ENSG00000254211.5	0.462289	5.88467	7.89781	3.30521e-14	1.09967e-12	20.6084	LINC01485
ENSG00000204227.4	-0.0396539	5.89924	-7.91611	2.91498e-14	9.71847e-13	20.5928	RING1
ENSG00000120708.16	0.0788551	6.06696	8.14071	6.14096e-15	2.09513e-13	20.4512	TGFBI
ENSG00000106049.8	0.0593	5.95556	7.95781	2.18794e-14	7.31982e-13	20.3979	HIBADH
ENSG00000130985.16	-0.0178061	6.00125	-8.05924	1.08413e-14	3.66252e-13	20.3236	UBA1
ENSG00000168036.16	-0.027342	5.9787	-7.98499	1.81365e-14	6.08449e-13	20.2779	CTNNB1
ENSG00000134697.12	-0.0671223	5.88597	-7.84733	4.66891e-14	1.54593e-12	20.2424	GNL2
ENSG00000184900.15	-0.0393978	5.92383	-7.88633	3.57576e-14	1.18805e-12	20.1486	SUMO3
ENSG00000136371.9	0.0458664	6.05858	8.07981	9.39508e-15	3.18286e-13	20.0556	MTHFS
ENSG00000130203.9	-0.0291096	6.46775	-9.58158	1.46377e-19	5.89859e-18	20.0443	APOE
ENSG00000162882.14	0.0268613	6.02907	8.15462	5.57119e-15	1.90478e-13	19.9677	HAAO
ENSG00000215021.8	0.0484039	6.08951	8.0853	9.0429e-15	3.06785e-13	19.9335	PHB2
ENSG00000114956.19	-0.0483387	5.91799	-7.83813	4.97166e-14	1.64504e-12	19.8784	DGUOK
ENSG00000125144.13	-0.216808	5.90767	-7.81453	5.83921e-14	1.92682e-12	19.8287	MT1G
ENSG00000143569.18	-0.0443648	5.94658	-7.85503	4.42975e-14	1.46775e-12	19.712	UBAP2L
ENSG00000126457.20	-0.0536581	5.95451	-7.88087	3.71207e-14	1.23196e-12	19.7048	PRMT1
ENSG00000196975.14	0.0567185	6.02221	7.99337	1.71162e-14	5.7462e-13	19.6988	ANXA4
ENSG00000162889.10	0.0440227	5.92705	7.81506	5.81799e-14	1.92113e-12	19.6745	MAPKAPK2
ENSG00000187758.7	0.178679	6.09159	8.10627	7.81225e-15	2.65594e-13	19.6718	ADH1A
ENSG00000183401.11	0.077391	5.86362	7.72678	1.05878e-13	3.47002e-12	19.5924	CCDC159
ENSG00000146540.14	0.0305408	5.95668	7.8655	4.12377e-14	1.3673e-12	19.5643	C7orf50
ENSG00000141759.14	-0.00945364	6.01794	-8.0751	9.70858e-15	3.28445e-13	19.4641	TXNL4A
ENSG00000123384.13	-0.0252386	6.00699	-7.97208	1.98279e-14	6.6473e-13	19.4605	LRP1
ENSG00000163866.8	-0.0464642	5.87228	-7.71337	1.1591e-13	3.78855e-12	19.446	SMIM12
ENSG00000100528.11	0.033317	6.02646	7.96741	2.0477e-14	6.85538e-13	19.4039	CNIH1
ENSG00000204427.11	0.0311571	5.9309	7.78796	6.99563e-14	2.30526e-12	19.4033	ABHD16A
ENSG00000204574.12	-0.039268	5.88112	-7.71591	1.13945e-13	3.73186e-12	19.3973	ABCF1
ENSG00000125977.6	-0.0314597	5.91211	-7.75467	8.76765e-14	2.88133e-12	19.3853	EIF2S2
ENSG00000179889.18	0.0554379	5.92173	7.76177	8.35578e-14	2.74785e-12	19.3832	PDXDC1
ENSG00000138107.11	-0.0335179	5.88389	-7.71507	1.14595e-13	3.74809e-12	19.371	ACTR1A
ENSG00000084207.15	0.126805	5.85273	7.6676	1.57762e-13	5.13563e-12	19.2779	GSTP1
ENSG00000148702.14	-0.220579	5.96084	-7.79853	6.51067e-14	2.14692e-12	19.22	HABP2
ENSG00000134046.11	0.0477821	5.88493	7.68998	1.35707e-13	4.42363e-12	19.1974	MBD2
ENSG00000084234.16	0.0719924	6.10062	8.0555	1.11262e-14	3.75616e-13	19.1792	APLP2
ENSG00000072849.10	-0.0287835	5.95181	-7.785	7.13748e-14	2.3504e-12	19.1566	DERL2
ENSG00000013306.15	0.0734561	6.08035	7.94229	2.43486e-14	8.13461e-13	19.0787	SLC25A39
ENSG00000139343.10	-0.0550586	5.88303	-7.66926	1.56007e-13	5.0819e-12	19.0725	SNRPF
ENSG00000108528.13	-0.0321647	5.92103	-7.71581	1.14021e-13	3.73186e-12	19.0453	SLC25A11
ENSG00000179933.5	-0.0432935	5.86005	-7.63401	1.97642e-13	6.4036e-12	19.0018	C14orf119
ENSG00000169660.15	0.0615854	5.80534	7.57834	2.86702e-13	9.20268e-12	18.9229	HEXDC
ENSG00000224389.8	-0.158206	6.346	-8.91226	2.35045e-17	8.72849e-16	18.8832	C4B
ENSG00000167323.9	0.0848525	5.8575	7.61193	2.2912e-13	7.40857e-12	18.8724	STIM1
ENSG00000113621.14	0.0671582	5.88089	7.63377	1.97956e-13	6.40948e-12	18.8551	TXNDC15
ENSG00000162645.12	0.0852808	5.94447	7.731	1.02902e-13	3.3748e-12	18.8053	GBP2
ENSG00000242485.5	-0.0229136	6.06021	-7.90753	3.09196e-14	1.02943e-12	18.7929	MRPL20
ENSG00000175550.7	-0.0139187	6.05159	-7.93166	2.61961e-14	8.73975e-13	18.7312	DRAP1
ENSG00000001036.13	-0.0460555	5.91122	-7.64134	1.88168e-13	6.11305e-12	18.644	FUCA2
ENSG00000116016.13	-0.0376936	5.93366	-7.66165	1.64195e-13	5.34143e-12	18.5606	EPAS1
ENSG00000066044.13	-0.0334111	5.8598	-7.56515	3.13034e-13	1.0008e-11	18.5498	ELAVL1
ENSG00000129460.15	-0.0470517	5.86652	-7.56159	3.20542e-13	1.02412e-11	18.4814	NGDN
ENSG00000198712.1	-0.035961	6.55387	-8.55938	3.11972e-16	1.11561e-14	18.4803	MT-CO2
ENSG00000111726.12	-0.0486124	5.85867	-7.55293	3.3955e-13	1.0827e-11	18.4773	CMAS
ENSG00000104897.9	-0.0639427	5.87451	-7.56799	3.0717e-13	9.83351e-12	18.468	SF3A2
ENSG00000131467.10	-0.0421302	5.87549	-7.56629	3.10676e-13	9.93916e-12	18.4542	PSME3
ENSG00000161013.16	0.0405882	6.11912	8.01835	1.43984e-14	4.84389e-13	18.3921	MGAT4B
ENSG00000113790.10	0.158883	5.9078	7.59341	2.59295e-13	8.34514e-12	18.3802	EHHADH
ENSG00000266967.6	0.0373004	5.8969	7.58103	2.81608e-13	9.04519e-12	18.3766	AARSD1
ENSG00000240342.3	-0.10257	5.92406	-7.61842	2.1938e-13	7.09839e-12	18.3627	RPS2P5
ENSG00000140307.10	-0.0155243	5.98953	-7.74636	9.27471e-14	3.04589e-12	18.3448	GTF2A2
ENSG00000111639.7	0.0343081	6.0807	7.82749	5.34552e-14	1.76633e-12	18.319	MRPL51
ENSG00000141198.13	0.106506	5.88002	7.54789	3.5113e-13	1.11741e-11	18.3101	TOM1L1
ENSG00000159140.17	0.0352318	5.91044	7.586	2.72423e-13	8.75598e-12	18.2825	SON
ENSG00000187713.6	-0.0511479	5.87759	-7.53786	3.7533e-13	1.19207e-11	18.2482	TMEM203
ENSG00000129351.17	-0.0506242	5.91573	-7.58795	2.68904e-13	8.64865e-12	18.2449	ILF3
ENSG00000068903.19	0.0637759	5.87526	7.51903	4.25275e-13	1.34715e-11	18.1444	SIRT2
ENSG00000113712.16	0.0440089	5.90743	7.55637	3.31883e-13	1.05896e-11	18.1257	CSNK1A1
ENSG00000183624.13	-0.0312411	5.87684	-7.51648	4.32516e-13	1.36919e-11	18.1146	HMCES
ENSG00000111011.17	-0.0476504	5.84378	-7.48202	5.4329e-13	1.70866e-11	18.1065	RSRC2
ENSG00000167772.11	-0.129622	5.92509	-7.57008	3.02922e-13	9.70396e-12	18.0956	ANGPTL4
ENSG00000244005.12	-0.038371	5.88156	-7.51242	4.44295e-13	1.40556e-11	18.0531	NFS1
ENSG00000154174.7	-0.0348292	5.85285	-7.47288	5.77073e-13	1.81254e-11	17.9904	TOMM70A
ENSG00000141985.9	-0.0471394	5.86029	-7.47414	5.72287e-13	1.79868e-11	17.9514	SH3GL1
ENSG00000172456.16	0.140699	5.94091	7.57249	2.98096e-13	9.56204e-12	17.9504	FGGY
ENSG00000096746.17	-0.0523909	5.90063	-7.50943	4.53182e-13	1.43273e-11	17.8776	HNRNPH3
ENSG00000143314.12	0.0421291	6.10586	7.83596	5.04559e-14	1.66836e-12	17.8497	MRPL24
ENSG00000162736.15	0.0321312	5.98473	7.61084	2.30792e-13	7.45765e-12	17.7172	NCSTN
ENSG00000248098.10	0.05229	5.91608	7.50141	4.77894e-13	1.50888e-11	17.6737	BCKDHA
ENSG00000023228.13	-0.0401002	5.87284	-7.44148	7.09763e-13	2.22497e-11	17.6674	NDUFS1
ENSG00000175826.11	-0.0431446	5.91543	-7.49007	5.1513e-13	1.62326e-11	17.6038	CTDNEP1
ENSG00000042445.13	0.0714648	5.95901	7.52417	4.11018e-13	1.3037e-11	17.4692	RETSAT
ENSG00000101161.7	-0.0294406	5.93363	-7.4884	5.20837e-13	1.64018e-11	17.3919	PRPF6
ENSG00000116096.5	0.0306261	5.96587	7.5398	3.70523e-13	1.17758e-11	17.3355	SPR
ENSG00000044115.20	0.0191575	6.03491	7.69562	1.30651e-13	4.26169e-12	17.2884	CTNNA1
ENSG00000182774.10	0.0420734	6.32559	8.72068	9.64698e-17	3.50955e-15	17.2799	RPS17
ENSG00000253729.7	-0.0887428	5.83892	-7.3469	1.31886e-12	4.08923e-11	17.2628	PRKDC
ENSG00000125970.11	-0.0183166	6.00218	-7.63994	1.89935e-13	6.16216e-12	17.2467	RALY
ENSG00000070423.17	-0.040534	5.86055	-7.36128	1.20072e-12	3.73251e-11	17.2207	RNF126
ENSG00000039537.13	0.30881	5.89387	7.39304	9.75528e-13	3.04228e-11	17.2047	C6
ENSG00000183684.7	-0.0483086	5.92958	-7.44794	6.80224e-13	2.13375e-11	17.1715	ALYREF
ENSG00000090487.10	0.0244884	5.98615	7.54542	3.56947e-13	1.13518e-11	17.1092	SPG21
ENSG00000148362.10	-0.0575515	5.90701	-7.39698	9.50639e-13	2.96658e-11	17.0833	C9orf142
ENSG00000124145.6	0.0560182	6.07376	7.63777	1.92727e-13	6.24855e-12	17.0612	SDC4
ENSG00000115204.14	-0.0482413	5.90008	-7.38293	1.0423e-12	3.24633e-11	17.0589	MPV17
ENSG00000176261.15	-0.0464294	5.87786	-7.34512	1.33431e-12	4.13449e-11	16.9977	ZBTB8OS
ENSG00000008838.17	0.0352242	5.88915	7.33898	1.38881e-12	4.29784e-11	16.8701	MED24
ENSG00000138356.13	-0.134059	6.01418	-7.50809	4.57232e-13	1.44459e-11	16.8339	AOX1
ENSG00000106588.10	-0.0577996	6.07999	-7.60894	2.33735e-13	7.54767e-12	16.814	PSMA2
ENSG00000168090.9	-0.00738608	6.0306	-7.69948	1.27293e-13	4.15498e-12	16.7831	COPS6
ENSG00000272888.5	0.0378695	5.89036	7.32293	1.54181e-12	4.7652e-11	16.7583	LINC01578
ENSG00000126261.12	-0.0714095	5.88263	-7.31246	1.65039e-12	5.08775e-11	16.7541	UBA2
ENSG00000116044.15	0.0485347	5.89597	7.32059	1.56538e-12	4.83185e-11	16.7062	NFE2L2
ENSG00000168827.14	-0.0361579	5.82945	-7.2521	2.44042e-12	7.47075e-11	16.7037	GFM1
ENSG00000109519.12	-0.0404374	5.89235	-7.3146	1.62756e-12	5.02059e-11	16.6903	GRPEL1
ENSG00000108784.9	0.0550352	5.89366	7.31069	1.66952e-12	5.14345e-11	16.652	NAGLU
ENSG00000171234.13	0.435553	5.96995	7.36726	1.15473e-12	3.59186e-11	16.6485	UGT2B7
ENSG00000111897.6	0.0359741	5.95325	7.38037	1.05987e-12	3.29893e-11	16.5641	SERINC1
ENSG00000125450.10	0.0438029	5.88177	7.27806	2.06318e-12	6.33603e-11	16.5432	NUP85
ENSG00000175334.7	0.0323791	6.10345	7.60589	2.38549e-13	7.69286e-12	16.5273	BANF1
ENSG00000164904.15	-0.0416264	6.05053	-7.54815	3.50511e-13	1.11618e-11	16.5183	ALDH7A1
ENSG00000132646.10	-0.0350692	5.96286	-7.39889	9.38809e-13	2.93156e-11	16.506	PCNA
ENSG00000166035.10	-0.111174	5.94083	-7.3481	1.3086e-12	4.06001e-11	16.4955	LIPC
ENSG00000163634.11	-0.0267023	5.93732	-7.3581	1.22596e-12	3.80851e-11	16.4915	THOC7
ENSG00000110711.9	-0.0252083	5.93712	-7.35584	1.24415e-12	3.86254e-11	16.4903	AIP
ENSG00000129562.10	-0.00573649	6.13677	-7.89763	3.30929e-14	1.10027e-12	16.4864	DAD1
ENSG00000142186.16	-0.0176849	5.97467	-7.43564	7.37555e-13	2.31059e-11	16.4458	SCYL1
ENSG00000205352.10	-0.0531785	6.07863	-7.5484	3.4993e-13	1.11506e-11	16.4409	PRR13
ENSG00000111361.12	-0.0374802	5.82251	-7.19612	3.50051e-12	1.0635e-10	16.3828	EIF2B1
ENSG00000131653.12	-0.0437484	5.85952	-7.22498	2.90725e-12	8.87172e-11	16.3616	TRAF7
ENSG00000105835.11	0.110312	5.91439	7.28321	1.9954e-12	6.13176e-11	16.3398	NAMPT
ENSG00000177971.8	0.0212683	5.94455	7.34135	1.36746e-12	4.23447e-11	16.3151	IMP3
ENSG00000204209.10	-0.044889	5.85995	-7.21337	3.13292e-12	9.54227e-11	16.2806	DAXX
ENSG00000135317.12	0.0276985	5.92605	7.30377	1.7463e-12	5.37311e-11	16.2756	SNX14
ENSG00000163156.11	-0.0500173	5.91005	-7.27294	2.13266e-12	6.54522e-11	16.2581	SCNM1
ENSG00000114779.19	0.0313197	6.01151	7.5	4.82401e-13	1.52212e-11	16.2407	ABHD14B
ENSG00000072062.13	0.0448861	5.94251	7.30795	1.69946e-12	5.23234e-11	16.2103	PRKACA
ENSG00000075234.16	0.041683	5.99384	7.41493	8.45053e-13	2.64392e-11	16.1891	TTC38
ENSG00000185088.12	-0.0447371	6.08495	-7.52042	4.21369e-13	1.33565e-11	16.1461	RPS27L
ENSG00000169564.6	0.010616	6.11891	7.70432	1.2321e-13	4.02443e-12	16.1331	PCBP1
ENSG00000168273.7	-0.0610918	5.90727	-7.2413	2.61676e-12	8.00549e-11	16.0838	SMIM4
ENSG00000105700.10	-0.0205142	5.94225	-7.29893	1.80195e-12	5.54082e-11	16.0748	KXD1
ENSG00000104946.10	0.044228	5.87542	7.19704	3.47985e-12	1.05789e-10	16.0721	TBC1D17
ENSG00000122390.17	-0.0262606	5.92295	-7.25394	2.4116e-12	7.38722e-11	16.0281	NAA60
ENSG00000136720.6	-0.0724868	5.83704	-7.14686	4.80018e-12	1.44382e-10	15.9991	HS6ST1
ENSG00000184277.12	0.0434433	5.88055	7.18418	3.7795e-12	1.14538e-10	15.9524	TM2D3
ENSG00000166595.11	-0.0228466	6.0661	-7.46457	6.09619e-13	1.91352e-11	15.9426	FAM96B
ENSG00000164403.14	0.101724	5.86518	7.162	4.35698e-12	1.31215e-10	15.9222	SHROOM1
ENSG00000110063.8	0.0874802	5.88612	7.18112	3.85431e-12	1.16513e-10	15.89	DCPS
ENSG00000172500.12	-0.0236699	5.92135	-7.22704	2.86888e-12	8.76016e-11	15.8484	FIBP
ENSG00000100575.13	-0.0305226	5.91038	-7.20784	3.24642e-12	9.88173e-11	15.8438	TIMM9
ENSG00000166619.12	0.038494	5.91142	7.20123	3.38743e-12	1.03044e-10	15.7936	BLCAP
ENSG00000203812.2	-0.129462	5.9408	-7.23594	2.70878e-12	8.27651e-11	15.7318	HIST2H2AA3
ENSG00000105701.15	-0.0329752	6.10624	-7.48524	5.31832e-13	1.67371e-11	15.5947	FKBP8
ENSG00000108100.17	-0.0450729	5.8515	-7.09395	6.72633e-12	2.01065e-10	15.5837	CCNY
ENSG00000153048.10	-0.0417407	6.05857	-7.41104	8.66911e-13	2.71056e-11	15.5799	CARHSP1
ENSG00000185883.10	0.0240399	6.08193	7.42438	7.9422e-13	2.4865e-11	15.5384	ATP6V0C
ENSG00000150593.15	-0.0651314	5.87243	-7.09818	6.54774e-12	1.95848e-10	15.4716	PDCD4
ENSG00000204370.8	-0.0202717	6.03912	-7.38544	1.02527e-12	3.19535e-11	15.4681	SDHD
ENSG00000177963.12	-0.0344468	5.9104	-7.1392	5.04096e-12	1.51342e-10	15.4147	RIC8A
ENSG00000100129.17	0.041487	6.13335	7.56072	3.22406e-13	1.0294e-11	15.4023	EIF3L
ENSG00000182179.10	0.0809403	5.82205	7.03867	9.5505e-12	2.83555e-10	15.3975	UBA7
ENSG00000169439.11	0.0507562	6.11013	7.49822	4.88097e-13	1.53908e-11	15.3016	SDC2
ENSG00000266964.5	-0.304455	5.93735	-7.17281	4.06533e-12	1.22584e-10	15.2983	FXYD1
ENSG00000173221.13	0.0861776	5.96074	7.18119	3.85267e-12	1.16513e-10	15.2492	GLRX
ENSG00000132967.9	-0.0465427	5.87818	-7.06837	7.91317e-12	2.36104e-10	15.2467	HMGB1P5
ENSG00000123395.14	-0.036713	5.85722	-7.03975	9.48553e-12	2.81973e-10	15.2095	ATG101
ENSG00000198612.10	-0.0362298	5.82058	-7.00366	1.19126e-11	3.52385e-10	15.1896	COPS8
ENSG00000258017.1	0.101216	5.97317	7.25429	2.40614e-12	7.37515e-11	15.1735	RP11-386G11.10
ENSG00000235174.1	0.0317396	6.13042	7.64582	1.82601e-13	5.9362e-12	15.1111	RPL39P3
ENSG00000131504.15	0.04473	5.97052	7.19456	3.5357e-12	1.07352e-10	15.1082	DIAPH1
ENSG00000125868.15	0.042455	6.055	7.33543	1.42126e-12	4.39543e-11	15.1076	DSTN
ENSG00000183527.11	-0.0422436	5.88786	-7.05738	8.48412e-12	2.5236e-10	15.0999	PSMG1
ENSG00000138074.14	-0.0610379	5.87315	-7.03746	9.62388e-12	2.85558e-10	15.0989	SLC5A6
ENSG00000181513.14	0.122417	5.85723	7.01328	1.12118e-11	3.32063e-10	15.0447	ACBD4
ENSG00000134453.15	-0.0380156	5.9031	-7.06237	8.21983e-12	2.448e-10	14.9996	RBM17
ENSG00000066027.11	0.0471696	5.90453	7.05824	8.43781e-12	2.51137e-10	14.9662	PPP2R5A
ENSG00000116717.11	0.0736405	5.91532	7.0672	7.97195e-12	2.37711e-10	14.94	GADD45A
ENSG00000106351.12	0.049073	5.9404	7.08848	6.96436e-12	2.08052e-10	14.804	AGFG2
ENSG00000072310.16	0.045473	5.96881	7.15964	4.42331e-12	1.3313e-10	14.7991	SREBF1
ENSG00000137575.11	0.0410599	5.99546	7.19363	3.55693e-12	1.07929e-10	14.7073	SDCBP
ENSG00000155287.10	0.0428953	5.88296	6.98559	1.33476e-11	3.93629e-10	14.6936	SLC25A28
ENSG00000198610.10	0.146787	6.04089	7.25705	2.36367e-12	7.2496e-11	14.6915	AKR1C4
ENSG00000099849.14	0.0579887	5.89556	7.00202	1.20366e-11	3.55617e-10	14.6913	RASSF7
ENSG00000182919.14	0.0908697	5.89583	6.99204	1.28169e-11	3.78406e-10	14.6344	C11orf54
ENSG00000115364.13	-0.037582	5.83985	-6.92734	1.9232e-11	5.63035e-10	14.6243	MRPL19
ENSG00000148218.15	0.0593761	5.96396	7.07707	7.48804e-12	2.23558e-10	14.5996	ALAD
ENSG00000113583.7	0.056984	5.87499	6.95914	1.57603e-11	4.62802e-10	14.591	C5orf15
ENSG00000159884.11	0.0416642	5.92982	7.03122	1.00112e-11	2.96867e-10	14.5188	CCDC107
ENSG00000083857.13	0.0949989	5.89054	6.95583	1.60908e-11	4.72219e-10	14.485	FAT1
ENSG00000120697.8	-0.0405433	5.90653	-6.9812	1.37212e-11	4.04153e-10	14.4677	ALG5
ENSG00000162735.18	0.0548742	5.92577	6.99196	1.28236e-11	3.78406e-10	14.3955	PEX19
ENSG00000123124.13	0.0620976	5.88381	6.91465	2.08185e-11	6.08005e-10	14.2529	WWP1
ENSG00000109475.16	-0.0151816	6.31223	-8.3841	1.09919e-15	3.86487e-14	14.2301	RPL34
ENSG00000085871.8	-0.0367744	6.09534	-7.23848	2.66478e-12	8.14724e-11	14.197	MGST2
ENSG00000130303.12	0.056978	6.07106	7.19244	3.58423e-12	1.08689e-10	14.1963	BST2
ENSG00000129636.12	0.0656373	5.89288	6.91347	2.09722e-11	6.12126e-10	14.1844	ITFG1
ENSG00000104529.17	0.11432	6.26019	8.29904	2.01301e-15	7.01662e-14	14.1725	EEF1D
ENSG00000187778.13	-0.0396661	5.86754	-6.87999	2.58369e-11	7.49132e-10	14.1568	MCRS1
ENSG00000115310.17	0.0267088	6.06553	7.18294	3.8096e-12	1.15378e-10	14.1007	RTN4
ENSG00000170540.14	0.0227661	6.03186	7.18123	3.85156e-12	1.16513e-10	14.0946	ARL6IP1
ENSG00000134684.10	-0.0439221	5.87525	-6.87319	2.69528e-11	7.81017e-10	14.0614	YARS
ENSG00000174744.13	-0.03287	5.89757	-6.90084	2.2692e-11	6.60326e-10	14.0504	BRMS1
ENSG00000198563.13	0.0437477	6.08751	7.17874	3.91365e-12	1.18232e-10	14.0333	DDX39B
ENSG00000157778.8	-0.0450075	5.90203	-6.90243	2.24679e-11	6.54593e-10	14.0199	PSMG3
ENSG00000112787.12	-0.0533944	5.82351	-6.81401	3.88881e-11	1.12081e-09	14.0151	FBRSL1
ENSG00000178927.16	0.0269662	5.92371	6.92573	1.94271e-11	5.67712e-10	13.9475	C17orf62
ENSG00000162521.18	-0.0479525	5.88751	-6.86334	2.86534e-11	8.29299e-10	13.9242	RBBP4
ENSG00000162910.18	0.0292918	6.06351	7.14488	4.86111e-12	1.46124e-10	13.8969	MRPL55
ENSG00000133027.17	0.0585988	5.96106	7.0027	1.19852e-11	3.54315e-10	13.8945	PEMT
ENSG00000055955.15	0.896957	6.25509	8.11458	7.37197e-15	2.51157e-13	13.8928	ITIH4
ENSG00000165416.14	-0.0518814	5.83689	-6.80228	4.1808e-11	1.20425e-09	13.8713	SUGT1
ENSG00000041357.15	-0.0510744	6.07467	-7.13836	5.06804e-12	1.51966e-10	13.8362	PSMA4
ENSG00000071462.11	-0.0196333	5.98179	-7.03871	9.54799e-12	2.83555e-10	13.8359	WBSCR22
ENSG00000139178.10	0.0423742	5.9361	6.92681	1.92964e-11	5.64237e-10	13.8051	C1RL
ENSG00000176986.14	-0.050687	5.83416	-6.78744	4.58118e-11	1.31722e-09	13.8044	SEC24C
ENSG00000174446.12	0.0402978	5.82841	6.77648	4.90104e-11	1.40835e-09	13.7601	SNAPC5
ENSG00000140553.16	0.0355273	5.84918	6.79256	4.43909e-11	1.27712e-09	13.7425	UNC45A
ENSG00000132207.17	-0.0510753	5.89302	-6.83309	3.45628e-11	9.97342e-10	13.6769	SLX1A
ENSG00000128050.8	-0.0327521	5.92054	-6.86581	2.82172e-11	8.17165e-10	13.6589	PAICS
ENSG00000188186.10	0.0414742	6.08151	7.1019	6.39443e-12	1.91381e-10	13.6411	LAMTOR4
ENSG00000138109.9	0.258579	6.00489	6.96549	1.51449e-11	4.45e-10	13.6363	CYP2C9
ENSG00000126698.10	0.021293	5.93064	6.88628	2.48459e-11	7.2083e-10	13.626	DNAJC8
ENSG00000196262.13	0.00667968	6.34302	8.39777	9.96967e-16	3.51054e-14	13.5461	PPIA
ENSG00000107164.15	-0.0560816	5.78402	-6.69578	8.03324e-11	2.29883e-09	13.4852	FUBP3
ENSG00000164104.11	-0.062274	5.92419	-6.84629	3.18495e-11	9.20698e-10	13.4481	HMGB2
ENSG00000119185.12	-0.0462976	5.90767	-6.81713	3.81463e-11	1.10009e-09	13.4457	ITGB1BP1
ENSG00000082515.16	-0.0374177	5.9594	-6.90225	2.24928e-11	6.54923e-10	13.3591	MRPL22
ENSG00000166946.13	0.0512882	5.83013	6.70294	7.68968e-11	2.20182e-09	13.3101	CCNDBP1
ENSG00000125534.9	-0.116321	6.10579	-7.14067	4.99371e-12	1.50016e-10	13.2795	PPDPF
ENSG00000159840.15	-0.0224734	5.98487	-6.95401	1.6275e-11	4.77335e-10	13.2768	ZYX
ENSG00000139233.6	-0.0362573	5.7769	-6.65634	1.0211e-10	2.90652e-09	13.2747	LLPH
ENSG00000143878.9	0.0702966	6.10239	7.17733	3.94915e-12	1.1923e-10	13.2061	RHOB
ENSG00000204386.10	-0.0252071	5.97809	-6.89719	2.32129e-11	6.75076e-10	13.1627	NEU1
ENSG00000254986.7	-0.0434993	5.84927	-6.69232	8.20447e-11	2.34505e-09	13.14	DPP3
ENSG00000257017.8	0.0423632	6.45687	8.08395	9.12787e-15	3.0945e-13	13.0997	HP
ENSG00000143153.12	0.058607	6.05763	7.01487	1.10999e-11	3.28951e-10	13.0927	ATP1B1
ENSG00000067225.17	-0.0760329	5.94806	-6.83805	3.3518e-11	9.67771e-10	13.0678	PKM
ENSG00000144034.14	-0.0379364	5.86315	-6.6789	8.90294e-11	2.54018e-09	12.9722	TPRKB
ENSG00000138835.22	0.0630745	5.85965	6.67363	9.19299e-11	2.62139e-09	12.9646	RGS3
ENSG00000109062.9	-0.0336872	6.1114	-7.1389	5.05067e-12	1.51539e-10	12.9643	SLC9A3R1
ENSG00000161638.10	-0.0666169	5.90091	-6.72264	6.81823e-11	1.95461e-09	12.9441	ITGA5
ENSG00000147155.10	-0.016916	6.15013	-7.52761	4.01735e-13	1.27509e-11	12.8929	EBP
ENSG00000090520.10	-0.0301342	6.09441	-7.00878	1.15346e-11	3.41414e-10	12.8451	DNAJB11
ENSG00000135677.10	0.0450828	5.90531	6.71185	7.28287e-11	2.08658e-09	12.8441	GNS
ENSG00000101246.19	0.0316037	5.87754	6.66316	9.79705e-11	2.79199e-09	12.7792	ARFRP1
ENSG00000259494.1	0.051717	5.90743	6.69303	8.16888e-11	2.33626e-09	12.7041	MRPL46
ENSG00000108479.11	-0.0392289	6.05643	-6.98271	1.35919e-11	4.00587e-10	12.6992	GALK1
ENSG00000186501.14	0.0316486	5.87393	6.64295	1.10747e-10	3.14496e-09	12.6838	TMEM222
ENSG00000247077.6	-0.0475619	5.78862	-6.54536	1.99426e-10	5.58763e-09	12.5726	PGAM5
ENSG00000135441.7	0.0108424	6.14445	7.32083	1.56301e-12	4.82765e-11	12.5497	BLOC1S1
ENSG00000084754.10	-0.0163295	6.05905	-6.92691	1.92839e-11	5.64211e-10	12.5433	HADHA
ENSG00000198938.2	-0.0670571	6.5586	-7.57106	3.00964e-13	9.64763e-12	12.5078	MT-CO3
ENSG00000087263.16	-0.0441148	5.69453	-6.47023	3.12242e-10	8.69913e-09	12.4654	OGFOD1
ENSG00000103275.18	-0.0374295	5.91137	-6.65685	1.01795e-10	2.89926e-09	12.4513	UBE2I
ENSG00000141504.11	-0.0974408	6.10022	-6.97689	1.40985e-11	4.14507e-10	12.4166	SAT2
ENSG00000172965.14	0.0700484	5.88824	6.61464	1.31437e-10	3.71938e-09	12.4069	MIR4435-2HG
ENSG00000196154.11	0.0901594	5.88112	6.60126	1.42492e-10	4.02043e-09	12.4026	S100A4
ENSG00000108654.11	0.0318993	6.09478	6.97874	1.39354e-11	4.0996e-10	12.3845	DDX5
ENSG00000183978.7	0.0298226	6.08244	6.9042	2.22218e-11	6.48204e-10	12.3523	COA3
ENSG00000152234.15	0.00810495	6.15346	7.40492	9.02451e-13	2.81985e-11	12.3345	ATP5A1
ENSG00000099203.6	-0.0337666	5.88184	-6.59005	1.5246e-10	4.29413e-09	12.3114	TMED1
ENSG00000159228.12	-0.0242454	6.1198	-7.11821	5.76363e-12	1.72609e-10	12.3	CBR1
ENSG00000185885.15	0.0694947	5.94226	6.68437	8.61139e-11	2.4599e-09	12.2982	IFITM1
ENSG00000129988.5	0.477915	6.11102	6.97984	1.38394e-11	4.07385e-10	12.2395	LBP
ENSG00000182108.9	0.0481031	5.90402	6.60834	1.36537e-10	3.86143e-09	12.2344	DEXI
ENSG00000167862.9	0.0280487	5.92654	6.64182	1.11506e-10	3.16465e-09	12.1989	ICT1
ENSG00000133657.14	0.0505456	5.88884	6.57807	1.63858e-10	4.6071e-09	12.1921	ATP13A3
ENSG00000126267.8	-0.0528006	6.21717	-7.77349	7.71758e-14	2.5397e-12	12.1719	COX6B1
ENSG00000025796.13	0.0331524	5.89368	6.58095	1.61048e-10	4.53074e-09	12.1614	SEC63
ENSG00000130311.10	-0.0366852	5.8515	-6.52824	2.20954e-10	6.18723e-09	12.1578	DDA1
ENSG00000172775.16	-0.0308518	5.89593	-6.57686	1.6506e-10	4.6382e-09	12.1243	FAM192A
ENSG00000073350.13	0.0498487	5.91706	6.60484	1.3945e-10	3.9415e-09	12.0774	LLGL2
ENSG00000073060.15	-0.0489749	6.10403	-6.93161	1.87251e-11	5.48529e-10	12.0331	SCARB1
ENSG00000167701.13	0.221325	5.9071	6.56203	1.80444e-10	5.06166e-09	12.016	GPT
ENSG00000151726.13	-0.063106	6.0637	-6.85076	3.09784e-11	8.96053e-10	12.0101	ACSL1
ENSG00000060971.17	-0.0477006	6.09742	-6.89247	2.39068e-11	6.94836e-10	11.998	ACAA1
ENSG00000107262.16	-0.0306732	5.92393	-6.59575	1.47312e-10	4.15157e-09	11.9549	BAG1
ENSG00000127616.17	-0.0520809	5.89909	-6.55055	1.93317e-10	5.41962e-09	11.9342	SMARCA4
ENSG00000163631.16	-0.0822009	6.58008	-7.1695	4.15254e-12	1.25136e-10	11.9139	ALB
ENSG00000128245.14	0.025613	5.95934	6.65455	1.03226e-10	2.93656e-09	11.9137	YWHAH
ENSG00000184164.14	0.0389204	5.92292	6.58197	1.60062e-10	4.50562e-09	11.8914	CRELD2
ENSG00000140284.10	0.148204	5.92112	6.56979	1.72219e-10	4.83375e-09	11.8804	SLC27A2
ENSG00000151914.17	0.0355082	5.93363	6.5982	1.45149e-10	4.093e-09	11.8665	DST
ENSG00000175183.9	-0.077199	5.86577	-6.48666	2.83172e-10	7.91569e-09	11.8268	CSRP2
ENSG00000017260.19	-0.0393907	5.82069	-6.44193	3.69304e-10	1.02522e-08	11.8267	ATP2C1
ENSG00000126432.13	-0.00373436	6.17036	-7.59567	2.55407e-13	8.23099e-12	11.7772	PRDX5
ENSG00000136807.11	-0.0377774	5.85797	-6.47021	3.12279e-10	8.69913e-09	11.7768	CDK9
ENSG00000165030.3	-0.0595644	5.82211	-6.42238	4.14583e-10	1.14893e-08	11.7029	NFIL3
ENSG00000185187.12	0.0388011	5.96201	6.62868	1.2074e-10	3.42069e-09	11.653	SIGIRR
ENSG00000119689.14	-0.0324115	5.90713	-6.50004	2.6148e-10	7.31357e-09	11.5811	DLST
ENSG00000104408.9	0.0752307	6.12863	6.90392	2.22604e-11	6.48939e-10	11.441	EIF3E
ENSG00000085063.14	0.0420044	6.09385	6.79381	4.40501e-11	1.26808e-09	11.3774	CD59
ENSG00000084733.10	-0.0344047	5.90705	-6.45948	3.32828e-10	9.25021e-09	11.3579	RAB10
ENSG00000137100.15	-0.019619	5.96681	-6.57366	1.68261e-10	4.72541e-09	11.3342	DCTN3
ENSG00000081307.12	-0.0312293	5.78537	-6.32813	7.21322e-10	1.9696e-08	11.3296	UBA5
ENSG00000111328.6	0.032772	5.92365	6.48591	2.84435e-10	7.9464e-09	11.3137	CDK2AP1
ENSG00000148396.18	-0.033864	5.91089	-6.46233	3.27247e-10	9.10034e-09	11.3068	SEC16A
ENSG00000154556.17	0.185796	5.84596	6.36904	5.67628e-10	1.56053e-08	11.2825	SORBS2
ENSG00000277053.4	0.0389308	5.89356	6.42991	3.96549e-10	1.10022e-08	11.2795	GTF2IP1
ENSG00000173171.14	-0.018976	5.98269	-6.60402	1.40141e-10	3.95677e-09	11.2766	MTX1
ENSG00000116670.14	-0.0480428	5.89292	-6.4147	4.3382e-10	1.20087e-08	11.1967	MAD2L2
ENSG00000130755.12	0.0617034	5.83877	6.34443	6.55744e-10	1.79561e-08	11.1711	GMFG
ENSG00000104872.10	-0.0367036	5.98162	-6.60401	1.40154e-10	3.95677e-09	11.1308	PIH1D1
ENSG00000106327.12	-0.15084	6.11596	-6.88747	2.46629e-11	7.1595e-10	11.1057	TFR2
ENSG00000138085.16	-0.0106896	6.01779	-6.74265	6.03226e-11	1.73032e-09	11.0983	ATRAID
ENSG00000136448.11	0.0275243	5.89783	6.39727	4.8079e-10	1.32784e-08	11.0533	NMT1
ENSG00000258818.3	0.0663592	6.01554	6.63051	1.19417e-10	3.38717e-09	11.0529	RNASE4
ENSG00000168175.14	-0.0352778	5.81534	-6.30202	8.39976e-10	2.28841e-08	11.0478	MAPK1IP1L
ENSG00000109181.11	0.457716	5.89545	6.36522	5.80492e-10	1.59498e-08	11.0335	UGT2B10
ENSG00000085231.13	0.0338853	5.89464	6.37584	5.45391e-10	1.5011e-08	10.9599	AK6
ENSG00000162885.12	-0.0732119	5.45844	-6.12614	2.31429e-09	6.17603e-08	10.955	B3GALNT2
ENSG00000171766.15	-0.227649	6.15135	-7.12633	5.4726e-12	1.63994e-10	10.9143	GATM
ENSG00000136305.11	-0.0782939	5.95996	-6.47118	3.10484e-10	8.66412e-09	10.8498	CIDEB
ENSG00000131844.15	0.0573545	5.90567	6.36167	5.92705e-10	1.62669e-08	10.803	MCCC2
ENSG00000131779.10	0.0361214	5.85608	6.29631	8.68369e-10	2.3631e-08	10.7869	PEX11B
ENSG00000160714.9	0.0292006	5.92933	6.39479	4.87865e-10	1.34584e-08	10.7665	UBE2Q1
ENSG00000125995.15	0.0106914	6.15869	7.21893	3.02278e-12	9.21843e-11	10.737	ROMO1
ENSG00000101181.17	-0.0318212	5.88858	-6.32831	7.20565e-10	1.96865e-08	10.7364	MTG2
ENSG00000168028.13	0.143464	6.26513	7.73402	1.00824e-13	3.30891e-12	10.7324	RPSA
ENSG00000176153.11	0.158158	6.08023	6.62974	1.19974e-10	3.40097e-09	10.7299	GPX2
ENSG00000170855.3	-0.0253258	5.89358	-6.32847	7.19901e-10	1.96795e-08	10.6967	TRIAP1
ENSG00000129925.10	-0.029863	5.91193	-6.35694	6.09376e-10	1.67054e-08	10.6956	TMEM8A
ENSG00000105993.14	-0.0280666	5.89666	-6.32407	7.38618e-10	2.01569e-08	10.646	DNAJB6
ENSG00000136156.12	-0.0266883	6.21321	-7.60676	2.37173e-13	7.65359e-12	10.6236	ITM2B
ENSG00000155438.11	-0.0484329	5.86494	-6.27601	9.77184e-10	2.65473e-08	10.6142	NIFK
ENSG00000164258.11	0.0169144	6.02594	6.6461	1.08656e-10	3.08739e-09	10.5815	NDUFS4
ENSG00000168591.15	0.0284325	5.83433	6.23711	1.22414e-09	3.31445e-08	10.5777	TMUB2
ENSG00000166913.12	0.0182199	5.96827	6.44871	3.54775e-10	9.85449e-09	10.5768	YWHAB
ENSG00000136279.18	-0.0243155	5.92549	-6.36149	5.93351e-10	1.62754e-08	10.5677	DBNL
ENSG00000125347.13	0.0728739	5.84801	6.24865	1.14507e-09	3.10209e-08	10.5656	IRF1
ENSG00000176946.11	-0.0302157	5.91405	-6.33095	7.09536e-10	1.94071e-08	10.5135	THAP4
ENSG00000148444.15	-0.0172988	5.95367	-6.40109	4.70086e-10	1.29976e-08	10.4549	COMMD3
ENSG00000114491.13	-0.0332879	5.85578	-6.23364	1.2489e-09	3.3787e-08	10.434	UMPS
ENSG00000168765.15	-0.0616468	5.8716	-6.24878	1.14424e-09	3.10159e-08	10.4145	GSTM4
ENSG00000115275.11	-0.0279421	5.88393	-6.26255	1.05654e-09	2.86871e-08	10.3994	MOGS
ENSG00000198836.8	-0.042682	5.74969	-6.13125	2.24781e-09	6.01193e-08	10.3623	OPA1
ENSG00000100813.14	-0.0419691	5.88716	-6.25854	1.08136e-09	2.93444e-08	10.3511	ACIN1
ENSG00000149499.11	0.0337453	5.80823	6.17128	1.78796e-09	4.78733e-08	10.3387	EML3
ENSG00000167112.9	-0.0417551	5.82925	-6.18724	1.63151e-09	4.37815e-08	10.3279	TRUB2
ENSG00000181222.14	-0.0433167	5.75387	-6.12702	2.3028e-09	6.15558e-08	10.3235	POLR2A
ENSG00000078140.13	-0.0300757	5.90593	-6.28268	9.40005e-10	2.5566e-08	10.3225	UBE2K
ENSG00000102119.10	-0.0182242	5.96446	-6.38817	5.07243e-10	1.3977e-08	10.3023	EMD
ENSG00000141959.16	-0.0205305	5.99259	-6.48053	2.93687e-10	8.20014e-09	10.2563	PFKL
ENSG00000100234.11	0.0980229	5.87142	6.2119	1.4158e-09	3.81412e-08	10.2117	TIMP3
ENSG00000160201.11	-0.0584846	5.87405	-6.2113	1.42069e-09	3.82518e-08	10.1842	U2AF1
ENSG00000185608.8	-0.0227786	5.95384	-6.35678	6.09974e-10	1.67123e-08	10.1722	MRPL40
ENSG00000167468.16	0.0166947	6.24906	7.64036	1.89406e-13	6.14914e-12	10.1615	GPX4
ENSG00000136950.13	-0.0490291	5.87111	-6.1967	1.54525e-09	4.14898e-08	10.1236	ARPC5L
ENSG00000138674.16	0.0124168	6.00695	6.46805	3.16317e-10	8.80653e-09	10.1179	SEC31A
ENSG00000129559.12	0.0190794	6.10828	6.62641	1.22416e-10	3.46612e-09	10.1065	NEDD8
ENSG00000171067.10	-0.0403926	5.90054	-6.23359	1.24927e-09	3.3787e-08	10.0947	C11orf24
ENSG00000213658.10	0.0720982	5.54016	5.98493	5.139e-09	1.34539e-07	10.0757	LAT
ENSG00000083807.9	-0.140906	6.11072	-6.64791	1.07467e-10	3.05539e-09	10.0407	SLC27A5
ENSG00000111667.13	-0.0354704	5.87589	-6.18558	1.64721e-09	4.41781e-08	10.0262	USP5
ENSG00000135048.13	0.0460597	5.89852	6.21363	1.40171e-09	3.78038e-08	10.008	TMEM2
ENSG00000133835.14	0.0207798	6.15212	7.06617	8.02419e-12	2.39121e-10	9.9648	HSD17B4
ENSG00000171206.13	0.0354286	5.91535	6.23246	1.25744e-09	3.3989e-08	9.96197	TRIM8
ENSG00000086065.13	-0.029017	5.90212	-6.21019	1.42979e-09	3.84752e-08	9.9585	CHMP5
ENSG00000142396.10	-0.0395651	5.88419	-6.18429	1.65941e-09	4.44559e-08	9.95564	ERVK3-1
ENSG00000160789.19	-0.0179725	6.11938	-6.68368	8.64754e-11	2.46877e-09	9.94077	LMNA
ENSG00000130204.12	-0.0353465	5.92674	-6.23185	1.2619e-09	3.40903e-08	9.80804	TOMM40
ENSG00000182197.10	0.0541641	5.89272	6.16642	1.83845e-09	4.91979e-08	9.78771	EXT1
ENSG00000113504.19	0.0480063	5.86479	6.12652	2.30933e-09	6.16962e-08	9.77705	SLC12A7
ENSG00000114503.10	-0.0477882	5.83839	-6.09163	2.81627e-09	7.47433e-08	9.7415	NCBP2
ENSG00000101310.14	-0.0354754	5.86334	-6.11441	2.47426e-09	6.58474e-08	9.71986	SEC23B
ENSG00000146232.14	0.0629657	5.74704	6.00914	4.48668e-09	1.17845e-07	9.69361	NFKBIE
ENSG00000169964.5	0.0407748	5.76582	6.00963	4.47432e-09	1.17584e-07	9.62314	TMEM42
ENSG00000149273.14	-0.0271497	6.29422	-7.59453	2.57363e-13	8.28849e-12	9.59497	RPS3
ENSG00000166165.12	-0.143936	5.87263	-6.10338	2.63439e-09	6.99933e-08	9.59246	CKB
ENSG00000170445.12	-0.0291907	5.88503	-6.11638	2.4466e-09	6.51472e-08	9.5701	HARS
ENSG00000147419.16	-0.0508189	5.72912	-5.96797	5.65016e-09	1.47601e-07	9.53288	CCDC25
ENSG00000196704.11	0.028785	5.88327	6.10558	2.60164e-09	6.91992e-08	9.52326	AMZ2
ENSG00000213782.7	-0.0429031	5.811	-6.01355	4.37689e-09	1.15086e-07	9.45253	DDX47
ENSG00000140740.10	0.0138855	6.03251	6.4257	4.06525e-10	1.12725e-08	9.42172	UQCRC2
ENSG00000023697.12	-0.0447757	5.87639	-6.07423	3.10807e-09	8.23067e-08	9.4044	DERA
ENSG00000087191.12	-0.0174283	6.068	-6.3994	4.74806e-10	1.31206e-08	9.39985	PSMC5
ENSG00000049860.13	0.0279114	6.10263	6.47035	3.12015e-10	8.69913e-09	9.38895	HEXB
ENSG00000198734.10	-0.184252	6.10831	-6.51053	2.45621e-10	6.87396e-09	9.37707	F5
ENSG00000174243.9	-0.0248477	5.86566	-6.0513	3.53851e-09	9.36028e-08	9.3527	DDX23
ENSG00000060237.16	-0.0516507	5.77294	-5.95548	6.05819e-09	1.57748e-07	9.31149	WNK1
ENSG00000181038.13	0.0276167	5.90039	6.08589	2.90944e-09	7.71737e-08	9.26894	METTL23
ENSG00000114626.17	0.0403966	5.7645	5.94324	6.48573e-09	1.68427e-07	9.26616	ABTB1
ENSG00000057757.9	0.0350229	5.85838	6.0253	4.09697e-09	1.07961e-07	9.25647	PITHD1
ENSG00000082996.19	0.0405034	5.87099	6.03838	3.806e-09	1.00458e-07	9.2459	RNF13
ENSG00000168255.18	0.0410448	5.86351	6.02914	4.00928e-09	1.05708e-07	9.24431	POLR2J3
ENSG00000130119.15	-0.0630548	5.41365	-5.79395	1.47719e-08	3.74345e-07	9.21534	GNL3L
ENSG00000182985.16	0.0929256	5.90662	6.07999	3.00844e-09	7.97121e-08	9.20967	CADM1
ENSG00000198791.11	-0.0480136	5.7829	-5.94005	6.60204e-09	1.71263e-07	9.18023	CNOT7
ENSG00000175390.12	0.0188143	6.05989	6.37453	5.4963e-10	1.51191e-08	9.17712	EIF3F
ENSG00000159377.10	0.0809022	6.19587	7.2187	3.02729e-12	9.22636e-11	9.13399	PSMB4
ENSG00000173039.18	-0.0185934	5.88602	-6.03579	3.86191e-09	1.01879e-07	9.11579	RELA
ENSG00000169139.11	-0.0336817	5.89222	-6.04453	3.67624e-09	9.71397e-08	9.1125	UBE2V2
ENSG00000173599.13	0.0241461	6.02946	6.41321	4.37672e-10	1.21083e-08	9.07403	PC
ENSG00000177700.5	0.0243807	6.10452	6.42093	4.18165e-10	1.1582e-08	8.99566	POLR2L
ENSG00000123545.5	-0.0482763	5.87093	-5.97797	5.34307e-09	1.3973e-07	8.91311	NDUFAF4
ENSG00000132481.6	0.0863666	5.82115	5.918	7.46273e-09	1.93382e-07	8.88354	TRIM47
ENSG00000100417.11	-0.0327261	5.93536	-6.08111	2.98931e-09	7.92487e-08	8.87135	PMM1
ENSG00000148655.14	0.0606086	5.8636	5.96089	5.87797e-09	1.53304e-07	8.86952	C10orf11
ENSG00000178605.12	0.0352748	5.86831	5.96563	5.72452e-09	1.49382e-07	8.8635	GTPBP6
ENSG00000257103.8	-0.0448599	5.88009	-5.98004	5.28144e-09	1.38193e-07	8.85936	LSM14A
ENSG00000117362.12	0.0189912	6.06596	6.30347	8.32942e-10	2.27053e-08	8.84059	APH1A
ENSG00000111679.16	0.0387973	5.85843	5.94614	6.38161e-09	1.65901e-07	8.82785	PTPN6
ENSG00000166337.9	0.0312849	6.09833	6.34267	6.62516e-10	1.81313e-08	8.82612	TAF10
ENSG00000177106.14	0.0438028	5.95686	6.11713	2.43614e-09	6.49046e-08	8.79446	EPS8L2
ENSG00000132128.16	-0.0361281	5.83697	-5.91557	7.56399e-09	1.95901e-07	8.78614	LRRC41
ENSG00000034152.18	0.0445019	5.87158	5.95083	6.21706e-09	1.6171e-07	8.75982	MAP2K3
ENSG00000110801.13	-0.0187542	5.91765	-6.02058	4.20722e-09	1.10746e-07	8.74813	PSMD9
ENSG00000177239.14	-0.0354152	5.9174	-6.02223	4.16843e-09	1.09784e-07	8.74504	MAN1B1
ENSG00000010327.10	0.0648464	5.84994	5.91324	7.66219e-09	1.98338e-07	8.70537	STAB1
ENSG00000138621.11	0.043804	5.71301	5.80141	1.41825e-08	3.59975e-07	8.68458	PPCDC
ENSG00000173545.4	-0.0359213	5.83384	-5.89041	8.69501e-09	2.24111e-07	8.66671	ZNF622
ENSG00000148671.13	0.170002	5.8397	5.89587	8.43632e-09	2.17792e-07	8.66375	ADIRF
ENSG00000197982.13	-0.0470577	5.87437	-5.93375	6.83744e-09	1.77274e-07	8.64727	C1orf122
ENSG00000158669.11	-0.0363503	5.92159	-6.00391	4.62033e-09	1.21158e-07	8.64083	AGPAT6
ENSG00000169926.9	0.0470227	5.81649	5.86881	9.79626e-09	2.51555e-07	8.64019	KLF13
ENSG00000185000.9	-0.0300547	5.95032	-6.06836	3.21323e-09	8.5045e-08	8.60291	DGAT1
ENSG00000169359.13	-0.0433999	5.75568	-5.81081	1.34717e-08	3.43016e-07	8.59912	SLC33A1
ENSG00000156587.15	0.034601	5.96241	6.09437	2.77279e-09	7.363e-08	8.58911	UBE2L6
ENSG00000177989.13	0.05864	5.84913	5.89055	8.68845e-09	2.24062e-07	8.58072	ODF3B
ENSG00000143365.16	0.226919	5.8702	5.90654	7.95247e-09	2.05631e-07	8.54787	RORC
ENSG00000179085.7	0.0833847	6.08671	6.27754	9.68538e-10	2.63272e-08	8.53619	DPM3
ENSG00000165689.16	-0.0531844	5.84751	-5.87445	9.49615e-09	2.44109e-07	8.50305	SDCCAG3
ENSG00000006015.17	0.0289186	5.94651	6.04182	3.73279e-09	9.85801e-08	8.50029	C19orf60
ENSG00000159189.11	0.0524653	5.97109	6.1046	2.61621e-09	6.95485e-08	8.49778	C1QC
ENSG00000198171.12	0.0106666	6.01522	6.25026	1.13451e-09	3.07693e-08	8.49601	DDRGK1
ENSG00000148308.17	-0.0485982	5.85385	-5.87208	9.62151e-09	2.472e-07	8.45178	GTF3C5
ENSG00000169714.16	0.0285806	6.09824	6.29967	8.51561e-10	2.31867e-08	8.44219	CNBP
ENSG00000118855.18	0.0508629	5.86935	5.88559	8.92955e-09	2.30034e-07	8.42659	MFSD1
ENSG00000134824.13	-0.0995981	5.91473	-5.95284	6.14781e-09	1.59996e-07	8.41647	FADS2
ENSG00000159335.15	0.0949598	6.25889	7.17541	3.99822e-12	1.20636e-10	8.41429	PTMS
ENSG00000167460.14	0.0501158	5.94862	6.01413	4.36243e-09	1.14769e-07	8.38488	TPM4
ENSG00000169718.17	0.0210925	6.07169	6.22083	1.34478e-09	3.62886e-08	8.38037	DUS1L
ENSG00000080603.16	-0.101065	5.47103	-5.64069	3.3807e-08	8.39542e-07	8.37393	SRCAP
ENSG00000103415.11	0.0335478	5.94796	6.00846	4.50372e-09	1.18228e-07	8.36728	HMOX2
ENSG00000168209.4	-0.0550345	5.93354	-5.96068	5.88498e-09	1.53403e-07	8.31095	DDIT4
ENSG00000106554.11	-0.0304391	5.86161	-5.85108	1.0801e-08	2.76768e-07	8.29284	CHCHD3
ENSG00000103653.16	0.0236262	5.87248	5.85361	1.0652e-08	2.73095e-07	8.22817	CSK
ENSG00000125503.12	0.0320553	5.89859	5.89072	8.67991e-09	2.23961e-07	8.2175	PPP1R12C
ENSG00000117616.17	0.0453529	5.80913	5.78279	1.56989e-08	3.97004e-07	8.21679	RSRP1
ENSG00000234127.8	0.0377461	5.88494	5.8673	9.87839e-09	2.53529e-07	8.21261	TRIM26
ENSG00000144455.13	0.0415322	5.80492	5.77078	1.676e-08	4.23173e-07	8.17215	SUMF1
ENSG00000010244.16	-0.0226062	5.91358	-5.90552	7.99739e-09	2.06682e-07	8.16533	ZNF207
ENSG00000173334.3	0.0593904	5.8432	5.80631	1.38077e-08	3.51172e-07	8.16346	TRIB1
ENSG00000094914.12	-0.0279073	5.85357	-5.81197	1.33863e-08	3.41023e-07	8.13164	AAAS
ENSG00000099899.14	-0.0350375	5.9063	-5.88529	8.9444e-09	2.30293e-07	8.11549	TRMT2A
ENSG00000111077.17	0.0639802	5.86086	5.80651	1.37926e-08	3.51002e-07	8.05626	TNS2
ENSG00000187045.16	0.172713	5.91169	5.88084	9.16696e-09	2.35898e-07	8.05195	TMPRSS6
ENSG00000092203.13	-0.0312771	5.79588	-5.73891	1.99264e-08	5.01809e-07	8.0486	TOX4
ENSG00000139410.14	0.0809811	5.89652	5.85571	1.05297e-08	2.70103e-07	8.04811	SDSL
ENSG00000189221.9	0.0684696	5.92516	5.89627	8.41759e-09	2.17425e-07	8.04409	MAOA
ENSG00000148985.19	0.0383578	5.83736	5.77324	1.65378e-08	4.1778e-07	8.02104	PGAP2
ENSG00000240065.7	0.0544938	5.96248	6.00697	4.54166e-09	1.19159e-07	8.0205	PSMB9
ENSG00000125356.6	-0.0233652	6.12689	-6.39595	4.8456e-10	1.33749e-08	7.99837	NDUFA1
ENSG00000196465.10	-0.0601225	5.88268	-5.82312	1.25934e-08	3.2133e-07	7.99067	MYL6B
ENSG00000213523.9	0.0449087	5.9014	5.84703	1.10447e-08	2.82862e-07	7.95733	SRA1
ENSG00000175701.10	-0.0349816	5.94873	-5.94513	6.41789e-09	1.66755e-07	7.95492	LINC00116
ENSG00000166582.9	-0.0603186	5.91254	-5.84165	1.13762e-08	2.91043e-07	7.81832	CENPV
ENSG00000112304.10	-0.0422129	5.92966	-5.87524	9.45505e-09	2.43182e-07	7.81221	ACOT13
ENSG00000100997.18	0.0289023	5.91469	5.84414	1.12212e-08	2.87229e-07	7.8096	ABHD12
ENSG00000171298.12	0.0300334	5.96345	5.94295	6.49616e-09	1.68607e-07	7.80417	GAA
ENSG00000104341.16	-0.0858002	5.88873	-5.79705	1.4524e-08	3.68257e-07	7.8008	LAPTM4B
ENSG00000179091.4	0.0332779	6.10836	6.22232	1.33322e-09	3.5997e-08	7.78605	CYC1
ENSG00000102241.11	-0.0310286	5.83024	-5.71575	2.25865e-08	5.67908e-07	7.75983	HTATSF1
ENSG00000100288.19	0.045428	5.84256	5.72316	2.17007e-08	5.45921e-07	7.72986	CHKB
ENSG00000260260.1	-0.0749562	5.89547	-5.78616	1.54133e-08	3.90191e-07	7.68673	SNHG19
ENSG00000136021.17	-0.0377287	5.65323	-5.56512	5.05265e-08	1.23881e-06	7.63275	SCYL2
ENSG00000166825.13	-0.062097	6.09876	-6.18486	1.65401e-09	4.43358e-08	7.62537	ANPEP
ENSG00000169682.17	0.0272851	5.90128	5.78393	1.5602e-08	3.94759e-07	7.62113	SPNS1
ENSG00000104325.6	-0.019308	6.12751	-6.32234	7.46113e-10	2.03499e-08	7.60745	DECR1
ENSG00000122512.14	-0.051914	5.46915	-5.48779	7.58883e-08	1.84007e-06	7.595	PMS2
ENSG00000087502.17	-0.033258	5.88131	-5.74243	1.95504e-08	4.92854e-07	7.57273	ERGIC2
ENSG00000175216.14	-0.0311285	5.82119	-5.6713	2.8695e-08	7.18506e-07	7.5727	CKAP5
ENSG00000100949.14	0.0369581	5.79883	5.64495	3.30468e-08	8.2193e-07	7.53924	RABGGTA
ENSG00000176108.9	0.0363527	5.83308	5.67199	2.8589e-08	7.16225e-07	7.51153	CHMP6
ENSG00000213928.8	-0.0357707	5.92391	-5.80492	1.39123e-08	3.53489e-07	7.49542	IRF9
ENSG00000143252.14	0.0274188	6.14914	6.77299	5.00729e-11	1.43802e-09	7.47778	SDHC
ENSG00000133316.15	-0.031388	5.89156	-5.73663	2.01745e-08	5.07793e-07	7.45732	WDR74
ENSG00000125877.12	-0.0296125	5.93753	-5.82516	1.24537e-08	3.17934e-07	7.42541	ITPA
ENSG00000179195.15	-0.0397229	5.83561	-5.65694	3.09915e-08	7.74002e-07	7.42253	ZNF664
ENSG00000271895.2	0.0558378	5.49752	5.4608	8.73731e-08	2.1069e-06	7.41494	RP4-635E18.8
ENSG00000101084.16	-0.0227539	6.06727	-6.04889	3.58684e-09	9.48292e-08	7.40832	C20orf24
ENSG00000104814.12	0.0880207	5.45484	5.44737	9.36967e-08	2.25264e-06	7.40683	MAP4K1
ENSG00000223745.7	0.0625539	5.5442	5.46264	8.6539e-08	2.08888e-06	7.34743	RP4-717I23.3
ENSG00000174840.8	-0.0446617	5.57094	-5.4668	8.46791e-08	2.04706e-06	7.32292	PDE12
ENSG00000136827.11	-0.0381311	5.81511	-5.61541	3.86901e-08	9.54423e-07	7.31151	TOR1A
ENSG00000163444.11	-0.0224682	5.87761	-5.6863	2.64725e-08	6.64235e-07	7.30642	TMEM183A
ENSG00000185432.11	-0.0682988	6.09736	-6.1194	2.40493e-09	6.4144e-08	7.3011	METTL7A
ENSG00000204472.12	0.0703924	5.85478	5.65262	3.17169e-08	7.90482e-07	7.29026	AIF1
ENSG00000134352.19	0.0681248	5.84824	5.64542	3.29638e-08	8.20288e-07	7.28968	IL6ST
ENSG00000005243.9	0.0939793	5.85127	5.64202	3.35685e-08	8.34046e-07	7.25068	COPZ2
ENSG00000138442.9	-0.0496785	5.83064	-5.61425	3.89305e-08	9.59861e-07	7.22444	WDR12
ENSG00000038274.16	0.0445259	5.87295	5.66335	2.99457e-08	7.48658e-07	7.21858	MAT2B
ENSG00000141905.17	0.105822	5.87074	5.65593	3.11602e-08	7.7741e-07	7.21754	NFIC
ENSG00000015475.18	-0.0382365	5.9203	-5.74008	1.98007e-08	4.98904e-07	7.20153	BID
ENSG00000140718.18	-0.0401721	5.70742	-5.50864	6.80366e-08	1.65718e-06	7.19093	FTO
ENSG00000164615.4	0.05206	5.85098	5.62822	3.61365e-08	8.94629e-07	7.18079	CAMLG
ENSG00000086475.14	-0.0254145	5.84501	-5.61252	3.92891e-08	9.68208e-07	7.13762	SEPHS1
ENSG00000113643.8	-0.0279312	5.86698	-5.6328	3.52639e-08	8.74371e-07	7.10093	RARS
ENSG00000141560.14	0.0375231	5.85647	5.61748	3.82665e-08	9.45421e-07	7.09108	FN3KRP
ENSG00000039068.18	0.0918782	5.88084	5.65015	3.21402e-08	8.00207e-07	7.09027	CDH1
ENSG00000090661.11	-0.0468734	5.94936	-5.78243	1.57303e-08	3.9759e-07	7.08408	CERS4
ENSG00000115718.17	-0.0613159	6.13867	-6.37775	5.39311e-10	1.48521e-08	7.07972	PROC
ENSG00000186577.11	0.0506648	5.84341	5.5997	4.20623e-08	1.03444e-06	7.0782	C6orf1
ENSG00000117697.14	-0.0364612	5.7784	-5.53487	5.92735e-08	1.45032e-06	7.06573	NSL1
ENSG00000188827.10	-0.0513061	5.26807	-5.35068	1.54366e-07	3.66019e-06	7.04992	SLX4
ENSG00000109107.13	-0.104444	5.8702	-5.6267	3.64302e-08	9.01436e-07	7.04887	ALDOC
ENSG00000160446.18	-0.0246756	5.92105	-5.71077	2.3202e-08	5.82476e-07	7.04026	ZDHHC12
ENSG00000274523.4	-0.0239058	5.88508	-5.64436	3.31514e-08	8.24108e-07	7.02712	WBSCR16
ENSG00000124193.14	-0.0290816	5.89467	-5.65634	3.1091e-08	7.76085e-07	7.01443	SRSF6
ENSG00000102172.15	-0.0397105	5.87829	-5.62895	3.59957e-08	8.916e-07	6.9994	SMS
ENSG00000122378.13	-0.0201263	6.0176	-5.9916	4.95043e-09	1.29673e-07	6.99923	FAM213A
ENSG00000102908.20	-0.104088	5.24202	-5.33848	1.64322e-07	3.88293e-06	6.9892	NFAT5
ENSG00000165175.15	-0.0463374	5.90203	-5.66459	2.97474e-08	7.44085e-07	6.98593	MID1IP1
ENSG00000125743.10	-0.0323861	6.13908	-6.21207	1.41443e-09	3.81256e-08	6.97889	SNRPD2
ENSG00000089597.16	-0.0149213	6.0624	-5.97134	5.54474e-09	1.44926e-07	6.97463	GANAB
ENSG00000160209.18	-0.0311023	5.92914	-5.71126	2.31404e-08	5.81231e-07	6.96002	PDXK
ENSG00000000419.12	-0.0271231	5.87877	-5.61608	3.85527e-08	9.52005e-07	6.92975	DPM1
ENSG00000120694.19	-0.0547141	5.84406	-5.57162	4.88185e-08	1.19754e-06	6.92948	HSPH1
ENSG00000140368.12	0.0999214	5.44507	5.34492	1.58996e-07	3.76443e-06	6.91458	PSTPIP1
ENSG00000214530.7	-0.127082	6.22873	-6.74757	5.85297e-11	1.67989e-09	6.91299	STARD10
ENSG00000163702.18	0.0530705	5.87179	5.60158	4.16458e-08	1.02472e-06	6.90723	IL17RC
ENSG00000163159.11	-0.0380671	5.88876	-5.61956	3.78446e-08	9.35477e-07	6.86914	VPS72
ENSG00000275895.4	-0.0379995	5.91821	-5.67306	2.84249e-08	7.12483e-07	6.86499	CH507-152C13.1
ENSG00000107551.20	0.0628562	5.81929	5.52705	6.17646e-08	1.50898e-06	6.83454	RASSF4
ENSG00000104129.9	0.0268973	5.8707	5.58244	4.60999e-08	1.13258e-06	6.81463	DNAJC17
ENSG00000241506.1	-0.052551	5.74605	-5.45489	9.01032e-08	2.17057e-06	6.79039	PSMC1P1
ENSG00000115816.13	-0.0302216	5.84736	-5.54402	5.64832e-08	1.38345e-06	6.76827	CEBPZ
ENSG00000146425.10	-0.0137575	5.98694	-5.84001	1.1479e-08	2.93518e-07	6.74952	DYNLT1
ENSG00000125753.13	0.0452908	5.87967	5.58121	4.64017e-08	1.13941e-06	6.74334	VASP
ENSG00000129538.13	-0.0310801	5.9776	-5.80622	1.38138e-08	3.51172e-07	6.70953	RNASE1
ENSG00000227039.6	0.170013	5.08913	5.29674	2.03313e-07	4.77391e-06	6.70002	ITGB2-AS1
ENSG00000197586.12	0.027371	5.89971	5.59664	4.27521e-08	1.05087e-06	6.65442	ENTPD6
ENSG00000189046.10	-0.0543542	5.86174	-5.53489	5.92675e-08	1.45032e-06	6.63132	ALKBH2
ENSG00000223799.1	0.0489692	5.4995	5.29507	2.05047e-07	4.8076e-06	6.59494	IL10RB-AS1
ENSG00000072818.11	0.0817979	5.50868	5.29613	2.03945e-07	4.78408e-06	6.58695	ACAP1
ENSG00000100926.14	-0.0354652	5.86156	-5.52432	6.26578e-08	1.53003e-06	6.58598	TM9SF1
ENSG00000183520.11	-0.0340329	5.76517	-5.42376	1.05917e-07	2.53758e-06	6.55165	UTP11L
ENSG00000118523.5	0.0837004	5.84627	5.4973	7.22035e-08	1.75514e-06	6.53758	CTGF
ENSG00000175309.14	0.0451183	5.83831	5.48168	7.83509e-08	1.89883e-06	6.50293	PHYKPL
ENSG00000091947.9	0.0284536	5.86055	5.50727	6.85278e-08	1.6683e-06	6.49892	TMEM101
ENSG00000049130.13	-0.10504	5.34284	-5.23597	2.76553e-07	6.42796e-06	6.48285	KITLG
ENSG00000183020.13	0.0219547	5.86137	5.50213	7.0399e-08	1.71299e-06	6.46673	AP2A2
ENSG00000107104.18	-0.0616587	5.86204	-5.50118	7.07482e-08	1.72063e-06	6.45863	KANK1
ENSG00000105707.13	-0.0697739	6.1452	-6.36441	5.83261e-10	1.60168e-08	6.44519	HPN
ENSG00000198816.5	-0.0365455	5.88523	-5.53	6.08119e-08	1.48646e-06	6.43532	ZNF358
ENSG00000119431.9	-0.0300371	5.95672	-5.65721	3.09472e-08	7.73294e-07	6.38448	HDHD3
ENSG00000181817.5	-0.024967	5.89438	-5.53294	5.98797e-08	1.46441e-06	6.37433	LSM10
ENSG00000136144.11	-0.0534285	5.54502	-5.2571	2.48578e-07	5.80007e-06	6.34059	RCBTB1
ENSG00000054116.11	-0.0175697	5.92062	-5.57243	4.86089e-08	1.19301e-06	6.32382	TRAPPC3
ENSG00000196873.15	-0.0635256	5.73724	-5.34496	1.58958e-07	3.76443e-06	6.27103	CBWD3
ENSG00000101150.17	-0.0349664	5.90364	-5.52352	6.29206e-08	1.53489e-06	6.24124	TPD52L2
ENSG00000116906.11	-0.0300723	5.88372	-5.48794	7.5828e-08	1.83953e-06	6.23489	GNPAT
ENSG00000137776.16	0.0216317	5.85636	5.44958	9.26285e-08	2.23029e-06	6.23333	SLTM
ENSG00000103111.14	-0.0353591	5.65981	-5.2876	2.12985e-07	4.98886e-06	6.2242	MON1B
ENSG00000091164.12	-0.0198199	5.94903	-5.6157	3.86294e-08	9.53411e-07	6.22389	TXNL1
ENSG00000131981.15	0.0684789	5.90584	5.52388	6.28027e-08	1.53279e-06	6.22173	LGALS3
ENSG00000128309.16	-0.0554641	6.13739	-6.12617	2.31394e-09	6.17603e-08	6.2156	MPST
ENSG00000145740.18	0.0292677	5.82846	5.41397	1.11425e-07	2.6669e-06	6.21523	SLC30A5
ENSG00000105197.10	-0.0210318	5.95555	-5.63042	3.57145e-08	8.85088e-07	6.1845	TIMM50
ENSG00000197879.14	0.0429395	5.87417	5.46344	8.61768e-08	2.08118e-06	6.18287	MYO1C
ENSG00000143416.20	-0.062242	6.0543	-5.81341	1.32811e-08	3.38522e-07	6.17584	SELENBP1
ENSG00000108771.12	0.0599986	5.73185	5.31874	1.8176e-07	4.2845e-06	6.1491	DHX58
ENSG00000099940.11	0.0338186	5.85774	5.43352	1.00686e-07	2.41707e-06	6.14253	SNAP29
ENSG00000073008.14	-0.0363023	5.83176	-5.40254	1.18207e-07	2.82504e-06	6.14049	PVR
ENSG00000146859.6	0.0490964	5.8804	5.46139	8.71049e-08	2.10149e-06	6.125	TMEM140
ENSG00000135070.13	-0.0273729	5.83397	-5.40079	1.19283e-07	2.84934e-06	6.11981	ISCA1
ENSG00000162236.11	0.0197043	5.88538	5.46689	8.46401e-08	2.04706e-06	6.11287	STX5
ENSG00000075391.16	-0.0749055	5.35214	-5.15264	4.1973e-07	9.60326e-06	6.08288	RASAL2
ENSG00000241468.7	-0.0514975	6.25583	-6.94149	1.76026e-11	5.15959e-10	6.0807	ATP5J2
ENSG00000176155.18	0.0572883	5.85451	5.4156	1.1049e-07	2.64584e-06	6.0732	CCDC57
ENSG00000117614.9	0.0192708	5.89227	5.46645	8.48358e-08	2.04982e-06	6.05339	SYF2
ENSG00000132855.4	0.160743	5.99929	5.63598	3.46685e-08	8.6005e-07	6.02549	ANGPTL3
ENSG00000089486.16	-0.0423359	5.83503	-5.38086	1.32194e-07	3.14528e-06	6.01593	CDIP1
ENSG00000103152.11	0.0261335	5.92139	5.51027	6.74576e-08	1.64391e-06	6.00088	MPG
ENSG00000172164.13	0.0735697	5.87095	5.41199	1.12574e-07	2.69306e-06	5.94631	SNTB1
ENSG00000270629.5	0.0575966	5.77578	5.30993	1.90112e-07	4.47481e-06	5.94174	NBPF14
ENSG00000120686.11	-0.0339328	5.8048	-5.33442	1.67771e-07	3.96249e-06	5.93827	UFM1
ENSG00000090554.12	0.0624859	5.61293	5.20194	3.28131e-07	7.57572e-06	5.92117	FLT3LG
ENSG00000134283.17	-0.0239865	5.80545	-5.32723	1.74054e-07	4.10486e-06	5.89802	PPHLN1
ENSG00000153879.8	-0.0405168	5.84364	-5.36688	1.42053e-07	3.37821e-06	5.89562	CEBPG
ENSG00000167985.6	-0.0221891	5.88941	-5.42797	1.03627e-07	2.48519e-06	5.88335	SDHAF2
ENSG00000165792.17	-0.0445449	5.85969	-5.3834	1.30478e-07	3.10599e-06	5.87833	METTL17
ENSG00000182117.5	0.0260362	6.09363	5.79874	1.43906e-08	3.65067e-07	5.86742	NOP10
ENSG00000154719.13	-0.034502	5.80375	-5.31511	1.85159e-07	4.36249e-06	5.84624	MRPL39
ENSG00000175482.8	0.0743766	6.0892	5.80413	1.3973e-08	3.54845e-07	5.83681	POLD4
[truncated: 3,490 more rows]

## Sheet: Table S3
GO enrichment on the DEGs
Description	Isoform 2-Downregulation	Isoform 2-Upregulation	Isoform 1-Downregulation	Isoform 1-Upregulation
protein folding	1	1	NA	NA
mitochondrial translational elongation	1	1	NA	NA
mitochondrial translational termination	1	1	NA	NA
ribonucleoside triphosphate metabolic process	1	1	NA	NA
translational elongation	1	1	NA	NA
nucleoside triphosphate metabolic process	1	1	NA	NA
translational termination	1	1	NA	NA
oxidative phosphorylation	1	1	NA	NA
ATP metabolic process	1	1	NA	NA
viral gene expression	1	1	NA	NA
purine ribonucleoside triphosphate metabolic process	1	1	NA	NA
protein targeting to ER	1	1	NA	NA
purine nucleoside triphosphate metabolic process	1	1	NA	NA
purine ribonucleoside monophosphate metabolic process	1	1	NA	NA
purine nucleoside monophosphate metabolic process	1	1	NA	NA
establishment of protein localization to endoplasmic reticulum	1	1	NA	NA
protein localization to nuclear body	1	NA	NA	NA
positive regulation of establishment of protein localization to telomere	1	NA	NA	NA
protein localization to Cajal body	1	NA	NA	NA
ribonucleoside monophosphate metabolic process	1	1	NA	NA
mitochondrial translation	1	1	NA	NA
regulation of establishment of protein localization to telomere	1	NA	NA	NA
regulation of establishment of protein localization to chromosome	1	NA	NA	NA
positive regulation of protein localization to chromosome, telomeric region	1	NA	NA	NA
protein localization to nucleoplasm	1	NA	NA	NA
response to ionizing radiation	1	NA	NA	NA
nucleoside monophosphate metabolic process	1	1	NA	NA
protein localization to endoplasmic reticulum	1	1	NA	NA
viral transcription	1	1	NA	NA
regulation of protein localization to chromosome, telomeric region	1	NA	NA	NA
protein targeting to membrane	1	1	NA	NA
cellular response to ionizing radiation	1	NA	NA	NA
SRP-dependent cotranslational protein targeting to membrane	1	1	NA	NA
mitochondrial gene expression	1	1	NA	NA
establishment of protein localization to telomere	1	NA	NA	NA
positive regulation of telomerase RNA localization to Cajal body	1	1	NA	NA
cotranslational protein targeting to membrane	1	1	NA	NA
protein folding in endoplasmic reticulum	1	NA	NA	NA
response to metal ion	1	NA	NA	NA
regulation of protein stability	1	NA	NA	NA
protein targeting	1	1	NA	NA
inner mitochondrial membrane organization	1	1	NA	NA
negative regulation of release of cytochrome c from mitochondria	1	NA	NA	NA
regulation of telomerase RNA localization to Cajal body	1	1	NA	NA
RNA localization to Cajal body	1	1	NA	NA
telomerase RNA localization to Cajal body	1	1	NA	NA
telomerase RNA localization	1	1	NA	NA
RNA localization to nucleus	1	1	NA	NA
electron transport chain	1	1	NA	NA
nuclear-transcribed mRNA catabolic process, nonsense-mediated decay	1	1	NA	NA
protein stabilization	1	1	NA	NA
iron-sulfur cluster assembly	1	NA	NA	NA
metallo-sulfur cluster assembly	1	NA	NA	NA
establishment of protein localization to chromosome	1	NA	NA	NA
translational initiation	1	1	NA	NA
establishment of protein localization to membrane	1	1	NA	NA
cellular response to unfolded protein	1	1	NA	NA
cellular protein complex disassembly	1	1	NA	NA
IRE1-mediated unfolded protein response	1	NA	NA	NA
ribonucleoside triphosphate biosynthetic process	1	1	NA	NA
protein transmembrane transport	1	1	NA	NA
protein localization to chromosome, telomeric region	1	NA	NA	NA
cristae formation	1	1	NA	NA
nucleoside triphosphate biosynthetic process	1	1	NA	NA
endoplasmic reticulum unfolded protein response	1	1	NA	NA
ribosomal large subunit biogenesis	1	1	NA	NA
respiratory electron transport chain	1	1	NA	NA
positive regulation of telomere maintenance via telomerase	1	1	NA	NA
negative regulation of cyclin-dependent protein kinase activity	1	NA	NA	NA
cell redox homeostasis	1	NA	NA	NA
cellular response to topologically incorrect protein	1	1	NA	NA
response to unfolded protein	1	1	NA	NA
positive regulation of blood pressure	1	NA	1	NA
positive regulation of I-kappaB kinase/NF-kappaB signaling	1	NA	NA	NA
cellular response to radiation	1	1	NA	NA
mRNA catabolic process	1	1	NA	NA
toxin transport	1	NA	NA	NA
rRNA metabolic process	1	1	NA	NA
positive regulation of telomere maintenance via telomere lengthening	1	1	NA	NA
protein localization to nucleus	1	NA	NA	NA
regulation of ATPase activity	1	1	NA	NA
intrinsic apoptotic signaling pathway by p53 class mediator	1	NA	NA	NA
one-carbon compound transport	1	NA	NA	NA
mitochondrial membrane organization	1	1	NA	NA
binding of sperm to zona pellucida	1	NA	NA	NA
modification of postsynaptic actin cytoskeleton	1	NA	NA	NA
gluconeogenesis	1	NA	NA	NA
RNA catabolic process	1	1	NA	NA
hexose biosynthetic process	1	NA	NA	NA
epithelial cell development	1	NA	NA	NA
ATP biosynthetic process	1	1	NA	NA
response to radiation	1	1	NA	NA
response to cAMP	1	1	NA	NA
response to topologically incorrect protein	1	1	NA	NA
response to endoplasmic reticulum stress	1	1	NA	NA
monosaccharide biosynthetic process	1	NA	NA	NA
regulation of release of cytochrome c from mitochondria	1	1	NA	NA
cytoplasmic translation	1	1	NA	NA
intrinsic apoptotic signaling pathway	1	1	NA	NA
establishment or maintenance of cytoskeleton polarity	1	NA	NA	NA
negative regulation of ubiquitin-protein transferase activity	1	NA	NA	NA
protein maturation by iron-sulfur cluster transfer	1	NA	NA	NA
cellular response to cAMP	1	NA	NA	NA
ribosome biogenesis	1	1	NA	NA
purine ribonucleoside triphosphate biosynthetic process	1	1	NA	NA
purine nucleoside triphosphate biosynthetic process	1	1	NA	NA
copper ion transport	1	NA	NA	NA
mitochondrial transmembrane transport	1	NA	NA	NA
regulation of intrinsic apoptotic signaling pathway	1	1	NA	NA
mitochondrial ATP synthesis coupled electron transport	1	1	NA	NA
nuclear-transcribed mRNA catabolic process	1	1	NA	NA
modification of postsynaptic structure	1	NA	NA	NA
ATP synthesis coupled electron transport	1	1	NA	NA
RNA localization	1	1	NA	NA
regulation of I-kappaB kinase/NF-kappaB signaling	1	1	NA	NA
response to gamma radiation	1	NA	NA	NA
peptidyl-lysine modification	1	NA	NA	NA
regulation of telomere maintenance via telomerase	1	NA	NA	NA
purine nucleoside monophosphate biosynthetic process	1	1	NA	NA
purine ribonucleoside monophosphate biosynthetic process	1	1	NA	NA
positive regulation of telomere maintenance	1	1	NA	NA
positive regulation of ATPase activity	1	1	NA	NA
intracellular protein transmembrane transport	1	NA	NA	NA
sperm-egg recognition	1	NA	NA	NA
positive regulation of viral life cycle	1	NA	NA	NA
glyceraldehyde-3-phosphate metabolic process	1	NA	NA	NA
protein-containing complex disassembly	1	1	NA	NA
regulation of ATP metabolic process	1	NA	NA	NA
release of cytochrome c from mitochondria	1	1	NA	NA
regulation of DNA biosynthetic process	1	NA	NA	NA
regulation of apoptotic signaling pathway	1	1	NA	NA
negative regulation of mitochondrion organization	1	NA	NA	NA
positive regulation of actin filament bundle assembly	1	NA	NA	NA
positive regulation of chromosome organization	1	1	NA	NA
positive regulation of signal transduction by p53 class mediator	1	NA	NA	NA
ribonucleoside monophosphate biosynthetic process	1	1	NA	NA
mitochondrial ATP synthesis coupled proton transport	1	NA	NA	NA
regulation of ubiquitin protein ligase activity	1	NA	NA	NA
transition metal ion transport	1	NA	NA	NA
regulation of telomere maintenance via telomere lengthening	1	1	NA	NA
mitochondrial transport	1	1	NA	NA
regulation of protein localization to nucleus	1	NA	NA	NA
mitochondrial electron transport, NADH to ubiquinone	1	NA	NA	NA
endomembrane system organization	1	1	NA	1
proteasome-mediated ubiquitin-dependent protein catabolic process	1	1	NA	NA
cellular respiration	1	1	NA	NA
mitotic sister chromatid cohesion	1	NA	NA	NA
vascular smooth muscle contraction	1	NA	NA	NA
energy coupled proton transport, down electrochemical gradient	1	NA	NA	NA
ATP synthesis coupled proton transport	1	NA	NA	NA
modification of synaptic structure	1	NA	NA	NA
mitotic cytokinetic process	1	NA	NA	NA
protein import	1	NA	NA	NA
nucleoside monophosphate biosynthetic process	1	1	NA	NA
I-kappaB kinase/NF-kappaB signaling	1	NA	NA	NA
negative regulation of ATP metabolic process	1	NA	NA	NA
apoptotic mitochondrial changes	1	1	NA	NA
response to organophosphorus	1	NA	NA	NA
telomere maintenance via telomerase	1	NA	NA	NA
positive regulation of receptor internalization	1	NA	NA	NA
developmental maturation	1	NA	NA	NA
intracellular steroid hormone receptor signaling pathway	1	NA	NA	NA
apical junction assembly	1	NA	NA	NA
carbohydrate biosynthetic process	1	NA	NA	NA
regulation of purine nucleotide metabolic process	1	NA	NA	NA
RNA-dependent DNA biosynthetic process	1	NA	NA	NA
regulation of intracellular steroid hormone receptor signaling pathway	1	NA	NA	NA
positive regulation of protein localization to nucleus	1	NA	NA	NA
bile acid and bile salt transport	1	NA	NA	NA
negative regulation of purine nucleotide metabolic process	1	NA	NA	NA
post-translational protein modification	1	1	NA	NA
ribonucleotide biosynthetic process	1	1	NA	NA
NADH dehydrogenase complex assembly	1	NA	NA	NA
mitochondrial respiratory chain complex I assembly	1	NA	NA	NA
positive regulation of DNA biosynthetic process	1	1	NA	NA
NADH regeneration	1	NA	NA	NA
negative regulation of nucleotide metabolic process	1	NA	NA	NA
canonical glycolysis	1	NA	NA	NA
glucose catabolic process to pyruvate	1	NA	NA	NA
regulation of nucleotide metabolic process	1	NA	NA	NA
positive regulation of supramolecular fiber organization	1	1	NA	NA
protein sumoylation	1	1	NA	NA
regulation of oxidative phosphorylation	1	NA	NA	NA
glycolytic process through fructose-6-phosphate	1	NA	NA	NA
glycolytic process through glucose-6-phosphate	1	NA	NA	NA
ribose phosphate biosynthetic process	1	1	NA	NA
cell-cell recognition	1	NA	NA	NA
nucleobase-containing small molecule biosynthetic process	1	1	NA	NA
response to X-ray	1	NA	NA	NA
endothelial cell chemotaxis	1	1	NA	NA
response to purine-containing compound	1	NA	NA	NA
response to calcium ion	1	NA	NA	NA
cellular response to gamma radiation	1	NA	NA	NA
cellular response to antibiotic	1	NA	NA	NA
regulation of mesenchymal cell proliferation	1	NA	NA	NA
rRNA processing	1	1	NA	NA
telomere maintenance via telomere lengthening	1	1	NA	NA
protein localization to chromosome	1	1	NA	NA
cellular response to calcium ion	1	NA	NA	NA
regulation of stress fiber assembly	1	NA	NA	NA
rRNA transcription	1	NA	NA	NA
granulocyte differentiation	1	NA	NA	NA
regulation of intrinsic apoptotic signaling pathway by p53 class mediator	1	NA	NA	NA
regulation of proteolysis involved in cellular protein catabolic process	1	1	NA	NA
regulation of protein catabolic process	1	1	NA	NA
regulation of generation of precursor metabolites and energy	1	NA	NA	NA
negative regulation of protein ubiquitination	1	NA	NA	NA
negative regulation of intracellular steroid hormone receptor signaling pathway	1	NA	NA	NA
response to reactive oxygen species	1	NA	NA	NA
positive regulation of cytoskeleton organization	1	1	NA	NA
positive regulation of viral genome replication	1	NA	NA	NA
negative regulation of cyclin-dependent protein serine/threonine kinase activity	1	NA	NA	NA
regulation of telomere maintenance	1	NA	NA	NA
regulation of cell shape	1	NA	NA	NA
interaction with symbiont	1	1	NA	NA
response to antibiotic	1	NA	NA	NA
cellular response to abiotic stimulus	1	NA	NA	NA
cellular response to environmental stimulus	1	NA	NA	NA
glucose catabolic process	1	NA	NA	NA
positive regulation of transcription from RNA polymerase II promoter in response to stress	1	NA	NA	NA
negative regulation of apoptotic signaling pathway	1	1	NA	NA
negative regulation of extrinsic apoptotic signaling pathway via death domain receptors	1	NA	NA	NA
proton transmembrane transport	1	1	NA	NA
regulation of actomyosin structure organization	1	NA	NA	NA
cytokinetic process	1	NA	NA	NA
negative regulation of insulin secretion	1	NA	1	NA
negative regulation of vascular smooth muscle cell proliferation	1	NA	NA	NA
telomere maintenance	1	1	NA	NA
negative regulation of protein modification by small protein conjugation or removal	1	NA	NA	NA
vascular process in circulatory system	1	NA	NA	NA
regulation of actin filament bundle assembly	1	NA	NA	NA
cellular response to reactive oxygen species	1	NA	NA	NA
NADH metabolic process	1	NA	NA	NA
negative regulation of smooth muscle cell migration	1	NA	NA	NA
response to arsenic-containing substance	1	NA	NA	NA
contractile actin filament bundle assembly	1	NA	NA	NA
stress fiber assembly	1	NA	NA	NA
negative regulation of intrinsic apoptotic signaling pathway	1	1	NA	NA
anatomical structure homeostasis	1	NA	NA	NA
nucleotide catabolic process	1	NA	NA	NA
mesenchymal cell proliferation	1	NA	NA	NA
macrophage differentiation	1	NA	NA	NA
regulation of cellular protein catabolic process	1	1	NA	NA
striated muscle cell development	1	NA	NA	NA
regulation of blood pressure	1	NA	NA	NA
regulation of cyclin-dependent protein kinase activity	1	NA	NA	NA
protein peptidyl-prolyl isomerization	1	NA	NA	NA
peptidyl-lysine trimethylation	1	NA	NA	NA
establishment or maintenance of epithelial cell apical/basal polarity	1	1	NA	NA
telomere organization	1	1	NA	NA
tissue migration	1	NA	NA	NA
positive regulation of tissue remodeling	1	NA	NA	NA
vascular endothelial growth factor signaling pathway	1	NA	NA	NA
protein transmembrane import into intracellular organelle	1	NA	NA	NA
regulation of insulin secretion	1	NA	NA	NA
nucleoside phosphate catabolic process	1	NA	NA	NA
mitochondrial respiratory chain complex assembly	1	1	NA	NA
mitotic nuclear division	1	1	NA	NA
positive regulation of apoptotic signaling pathway	1	NA	NA	NA
substantia nigra development	1	1	NA	NA
positive regulation of alpha-beta T cell differentiation	1	NA	NA	NA
negative regulation of peptide hormone secretion	1	NA	1	NA
cellular transition metal ion homeostasis	1	NA	NA	NA
establishment or maintenance of apical/basal cell polarity	1	1	NA	NA
establishment or maintenance of bipolar cell polarity	1	1	NA	NA
histone modification	1	NA	NA	NA
positive regulation of viral process	1	1	NA	NA
steroid hormone mediated signaling pathway	1	NA	NA	1
aging	1	NA	NA	NA
viral life cycle	1	1	NA	NA
negative regulation of extrinsic apoptotic signaling pathway	1	NA	NA	NA
regulation of gluconeogenesis	1	NA	NA	NA
muscle cell development	1	NA	NA	NA
glycolytic process	1	NA	NA	NA
cellular response to metal ion	1	NA	NA	NA
purine ribonucleotide biosynthetic process	1	1	NA	NA
regulation of proteasomal protein catabolic process	1	1	NA	NA
ATP generation from ADP	1	NA	NA	NA
regulation of systemic arterial blood pressure mediated by a chemical signal	1	NA	NA	NA
cortical actin cytoskeleton organization	1	NA	NA	NA
mast cell degranulation	1	NA	NA	NA
DNA biosynthetic process	1	1	NA	NA
energy derivation by oxidation of organic compounds	1	1	NA	NA
pyruvate biosynthetic process	1	1	NA	NA
mast cell activation involved in immune response	1	NA	NA	NA
response to zinc ion	1	NA	NA	NA
regulation of ubiquitin-protein transferase activity	1	NA	NA	NA
actomyosin structure organization	1	NA	NA	NA
regulation of microtubule cytoskeleton organization	1	NA	NA	NA
response to alkaloid	1	NA	NA	NA
signal transduction by p53 class mediator	1	NA	NA	NA
mast cell mediated immunity	1	NA	NA	NA
protein refolding	1	1	NA	NA
intrinsic apoptotic signaling pathway in response to DNA damage by p53 class mediator	1	NA	NA	NA
positive regulation of receptor-mediated endocytosis	1	NA	NA	NA
positive regulation of stress fiber assembly	1	NA	NA	NA
positive regulation of protein complex assembly	1	1	NA	NA
nucleotide biosynthetic process	1	1	NA	NA
negative regulation of transferase activity	1	NA	NA	NA
histone lysine methylation	1	NA	NA	NA
response to steroid hormone	1	NA	NA	NA
regulation of morphogenesis of an epithelium	1	NA	NA	NA
ribonucleoprotein complex assembly	NA	1	NA	NA
ER to Golgi vesicle-mediated transport	NA	1	NA	NA
ribonucleoprotein complex subunit organization	NA	1	NA	NA
Golgi vesicle transport	NA	1	NA	NA
RNA splicing, via transesterification reactions with bulged adenosine as nucleophile	NA	1	NA	NA
mRNA splicing, via spliceosome	NA	1	NA	NA
RNA splicing, via transesterification reactions	NA	1	NA	NA
nuclear export	NA	1	NA	NA
nucleotide-excision repair	NA	1	NA	NA
vesicle organization	NA	1	NA	NA
nucleic acid transport	NA	1	NA	NA
RNA transport	NA	1	NA	NA
establishment of RNA localization	NA	1	NA	NA
RNA export from nucleus	NA	1	NA	NA
vesicle budding from membrane	NA	1	NA	NA
interleukin-12-mediated signaling pathway	NA	1	NA	NA
viral translation	NA	1	NA	NA
cellular response to interleukin-12	NA	1	NA	NA
regulation of mRNA metabolic process	NA	1	NA	NA
protein export from nucleus	NA	1	NA	NA
response to interleukin-12	NA	1	NA	NA
nucleobase-containing compound transport	NA	1	NA	NA
regulation of DNA-templated transcription in response to stress	NA	1	NA	NA
regulation of viral transcription	NA	1	NA	NA
protein exit from endoplasmic reticulum	NA	1	NA	NA
IRES-dependent viral translational initiation	NA	1	NA	NA
serine family amino acid biosynthetic process	NA	1	NA	NA
regulation of transcription from RNA polymerase II promoter in response to stress	NA	1	NA	NA
mRNA transport	NA	1	NA	NA
vesicle targeting, rough ER to cis-Golgi	NA	1	NA	NA
COPII vesicle coating	NA	1	NA	NA
positive regulation of intracellular transport	NA	1	NA	NA
transcription-coupled nucleotide-excision repair	NA	1	NA	NA
endosome organization	NA	1	NA	NA
ribonucleoprotein complex export from nucleus	NA	1	NA	NA
regulation of transcription from RNA polymerase II promoter in response to hypoxia	NA	1	NA	NA
vesicle targeting	NA	1	NA	NA
DNA-templated transcription, elongation	NA	1	NA	NA
vesicle coating	NA	1	NA	NA
ncRNA processing	NA	1	NA	NA
COPII-coated vesicle budding	NA	1	NA	NA
endoplasmic reticulum calcium ion homeostasis	NA	1	NA	NA
ribonucleoprotein complex localization	NA	1	NA	NA
vesicle targeting, to, from or within Golgi	NA	1	NA	NA
regulation of intracellular transport	NA	1	NA	NA
regulation of RNA stability	NA	1	NA	NA
regulation of type I interferon production	NA	1	NA	NA
mRNA export from nucleus	NA	1	NA	NA
mRNA-containing ribonucleoprotein complex export from nucleus	NA	1	NA	NA
nucleocytoplasmic transport	NA	1	NA	NA
type I interferon production	NA	1	NA	NA
nuclear transport	NA	1	NA	NA
regulation of mRNA stability	NA	1	NA	NA
nucleic acid phosphodiester bond hydrolysis	NA	1	NA	NA
tumor necrosis factor-mediated signaling pathway	NA	1	NA	NA
Golgi vesicle budding	NA	1	NA	NA
transcription elongation from RNA polymerase II promoter	NA	1	NA	NA
'de novo' posttranslational protein folding	NA	1	NA	NA
regulation of mRNA catabolic process	NA	1	NA	NA
aerobic respiration	NA	1	NA	NA
response to UV	NA	1	NA	NA
regulation of cell cycle G2/M phase transition	NA	1	NA	NA
macroautophagy	NA	1	NA	NA
RNA 3'-end processing	NA	1	NA	NA
'de novo' protein folding	NA	1	NA	NA
cellular amino acid metabolic process	NA	1	NA	NA
protein polymerization	NA	1	NA	NA
positive regulation of type I interferon production	NA	1	NA	NA
glycoside metabolic process	NA	1	NA	NA
cellular response to decreased oxygen levels	NA	1	NA	NA
regulation of proteasomal ubiquitin-dependent protein catabolic process	NA	1	NA	NA
positive regulation of binding	NA	1	NA	NA
regulation of cellular response to heat	NA	1	NA	NA
cellular response to heat	NA	1	NA	NA
heat acclimation	NA	1	NA	NA
proteasome assembly	NA	1	NA	NA
cellular heat acclimation	NA	1	NA	NA
guanosine-containing compound biosynthetic process	NA	1	NA	NA
regulation of ubiquitin-dependent protein catabolic process	NA	1	NA	NA
vacuole organization	NA	1	NA	NA
positive regulation of glial cell differentiation	NA	1	1	NA
cell cycle G2/M phase transition	NA	1	NA	NA
sulfur compound metabolic process	NA	1	NA	NA
protein deubiquitination	NA	1	NA	NA
cellular response to hypoxia	NA	1	NA	NA
peroxisome organization	NA	1	NA	NA
anaphase-promoting complex-dependent catabolic process	NA	1	NA	NA
nucleoside phosphate biosynthetic process	NA	1	NA	NA
mRNA 3'-end processing	NA	1	NA	NA
regulation of protein modification by small protein conjugation or removal	NA	1	NA	NA
vesicle-mediated transport to the plasma membrane	NA	1	NA	NA
glycosyl compound metabolic process	NA	1	NA	NA
negative regulation of organelle organization	NA	1	NA	NA
nuclear-transcribed mRNA catabolic process, exonucleolytic	NA	1	NA	NA
cellular response to tumor necrosis factor	NA	1	NA	NA
protein targeting to peroxisome	NA	1	NA	NA
protein localization to peroxisome	NA	1	NA	NA
establishment of protein localization to peroxisome	NA	1	NA	NA
Fc-epsilon receptor signaling pathway	NA	1	NA	NA
cellular response to fibroblast growth factor stimulus	NA	1	NA	NA
guanosine-containing compound metabolic process	NA	1	NA	NA
peroxisomal transport	NA	1	NA	NA
regulation of protein polymerization	NA	1	NA	NA
regulation of intracellular protein transport	NA	1	NA	NA
fibroblast growth factor receptor signaling pathway	NA	1	NA	NA
glial cell differentiation	NA	1	NA	NA
negative regulation of cold-induced thermogenesis	NA	1	NA	NA
cellular response to oxygen levels	NA	1	NA	NA
respiratory chain complex IV assembly	NA	1	NA	NA
long-chain fatty acid metabolic process	NA	1	NA	NA
establishment of protein localization to mitochondrion	NA	1	NA	NA
positive regulation of viral transcription	NA	1	NA	NA
receptor recycling	NA	1	NA	NA
cytoplasmic translational initiation	NA	1	NA	NA
protein modification by small protein removal	NA	1	NA	NA
ribosome assembly	NA	1	NA	NA
alternative mRNA splicing, via spliceosome	NA	1	NA	NA
ubiquitin-dependent ERAD pathway	NA	1	NA	NA
response to fibroblast growth factor	NA	1	NA	NA
protein localization to mitochondrion	NA	1	NA	NA
negative regulation of proteolysis	NA	1	NA	NA
serine family amino acid metabolic process	NA	1	NA	NA
maturation of SSU-rRNA	NA	1	NA	NA
regulation of G2/M transition of mitotic cell cycle	NA	1	NA	NA
Golgi to plasma membrane transport	NA	1	NA	NA
positive regulation of intracellular protein transport	NA	1	NA	NA
regulation of cellular amino acid metabolic process	NA	1	NA	NA
DNA geometric change	NA	1	NA	NA
cellular ketone metabolic process	NA	1	NA	NA
DNA-templated transcription, termination	NA	1	NA	NA
negative regulation of cellular protein catabolic process	NA	1	NA	NA
maturation of SSU-rRNA from tricistronic rRNA transcript (SSU-rRNA, 5.8S rRNA, LSU-rRNA)	NA	1	NA	NA
positive regulation of cellular protein localization	NA	1	NA	NA
steroid metabolic process	NA	1	NA	NA
transcription initiation from RNA polymerase II promoter	NA	1	NA	NA
positive regulation of cell morphogenesis involved in differentiation	NA	1	NA	NA
coenzyme metabolic process	NA	1	NA	NA
formation of cytoplasmic translation initiation complex	NA	1	NA	NA
positive regulation of tumor necrosis factor-mediated signaling pathway	NA	1	NA	NA
regulation of cellular ketone metabolic process	NA	1	NA	NA
protein polyubiquitination	NA	1	NA	NA
regulation of chromosome organization	NA	1	NA	NA
positive regulation of telomerase activity	NA	1	NA	NA
post-Golgi vesicle-mediated transport	NA	1	NA	NA
ERAD pathway	NA	1	NA	NA
astrocyte differentiation	NA	1	NA	NA
purine-containing compound biosynthetic process	NA	1	NA	NA
retrograde protein transport, ER to cytosol	NA	1	NA	NA
endoplasmic reticulum to cytosol transport	NA	1	NA	NA
positive regulation of mitochondrion organization	NA	1	NA	NA
small molecule catabolic process	NA	1	NA	NA
response to tumor necrosis factor	NA	1	NA	NA
positive regulation of Wnt signaling pathway	NA	1	NA	NA
regulation of mRNA processing	NA	1	NA	NA
Fc receptor signaling pathway	NA	1	NA	NA
detoxification	NA	1	NA	NA
nucleotide-excision repair, DNA duplex unwinding	NA	1	NA	NA
protein K11-linked ubiquitination	NA	1	NA	NA
purine nucleotide biosynthetic process	NA	1	NA	NA
regulation of cellular amine metabolic process	NA	1	NA	NA
chaperone-mediated protein folding	NA	1	NA	NA
chaperone cofactor-dependent protein refolding	NA	1	NA	NA
RNA phosphodiester bond hydrolysis, exonucleolytic	NA	1	NA	NA
GTP biosynthetic process	NA	1	NA	NA
glycoside catabolic process	NA	1	NA	NA
regulation of deoxyribonuclease activity	NA	1	NA	NA
interferon-alpha secretion	NA	1	NA	NA
cellular response to aldehyde	NA	1	NA	NA
regulation of interferon-alpha secretion	NA	1	NA	NA
positive regulation of interferon-alpha secretion	NA	1	NA	NA
cellular amine metabolic process	NA	1	NA	NA
regulation of viral process	NA	1	NA	NA
ribosomal large subunit assembly	NA	1	NA	NA
nucleobase-containing small molecule interconversion	NA	1	NA	NA
GTP metabolic process	NA	1	NA	NA
positive regulation of protein modification by small protein conjugation or removal	NA	1	NA	NA
regulation of supramolecular fiber organization	NA	1	NA	NA
7-methylguanosine mRNA capping	NA	1	NA	NA
exonucleolytic nuclear-transcribed mRNA catabolic process involved in deadenylation-dependent decay	NA	1	NA	NA
G2/M transition of mitotic cell cycle	NA	1	NA	NA
response to light stimulus	NA	1	NA	NA
NIK/NF-kappaB signaling	NA	1	NA	NA
purine ribonucleoside metabolic process	NA	1	NA	NA
intrinsic apoptotic signaling pathway in response to endoplasmic reticulum stress	NA	1	NA	NA
positive regulation of multi-organism process	NA	1	NA	NA
regulation of mitochondrion organization	NA	1	NA	NA
positive regulation of smoothened signaling pathway	NA	1	NA	NA
positive regulation of protein targeting to membrane	NA	1	NA	NA
transcription by RNA polymerase III	NA	1	NA	NA
nucleotide-excision repair, DNA incision, 5'-to lesion	NA	1	NA	NA
7-methylguanosine RNA capping	NA	1	NA	NA
RNA capping	NA	1	NA	NA
vacuolar transport	NA	1	NA	NA
ribosomal small subunit biogenesis	NA	1	NA	NA
response to heat	NA	1	NA	NA
membrane docking	NA	1	NA	NA
negative regulation of peptidase activity	NA	1	NA	NA
histidine metabolic process	NA	1	NA	NA
biotin metabolic process	NA	1	NA	NA
aldehyde catabolic process	NA	1	NA	NA
membrane fission	NA	1	NA	NA
regulation of protein catabolic process in the vacuole	NA	1	NA	NA
carboxylic acid biosynthetic process	NA	1	NA	NA
organic acid biosynthetic process	NA	1	NA	NA
RNA phosphodiester bond hydrolysis	NA	1	NA	NA
carbohydrate catabolic process	NA	1	NA	NA
positive regulation of catabolic process	NA	1	NA	NA
lipoprotein metabolic process	NA	1	NA	NA
regulation of nucleocytoplasmic transport	NA	1	NA	NA
autophagosome organization	NA	1	NA	NA
purine nucleoside metabolic process	NA	1	NA	NA
regulation of glial cell differentiation	NA	1	1	NA
interaction with host	NA	1	NA	NA
regulation of endopeptidase activity	NA	1	NA	NA
actin filament polymerization	NA	1	NA	NA
sterol metabolic process	NA	1	NA	NA
negative regulation of gene expression, epigenetic	NA	1	NA	NA
nucleoside diphosphate metabolic process	NA	1	NA	NA
amine metabolic process	NA	1	NA	NA
protein N-linked glycosylation via asparagine	NA	1	NA	NA
modulation by host of viral transcription	NA	1	NA	NA
regulation of defense response to virus by virus	NA	1	NA	NA
modulation by host of symbiont transcription	NA	1	NA	NA
global genome nucleotide-excision repair	NA	1	NA	NA
mitochondrial fusion	NA	1	NA	NA
purine nucleoside biosynthetic process	NA	1	NA	NA
purine ribonucleoside biosynthetic process	NA	1	NA	NA
establishment or maintenance of monopolar cell polarity	NA	1	NA	NA
regulation of DNA-templated transcription, elongation	NA	1	NA	NA
regulation of RNA splicing	NA	1	NA	NA
nucleotide-excision repair, DNA incision	NA	1	NA	NA
DNA conformation change	NA	1	NA	NA
negative regulation of cell cycle G2/M phase transition	NA	1	NA	NA
deadenylation-dependent decapping of nuclear-transcribed mRNA	NA	1	NA	NA
keratan sulfate catabolic process	NA	1	NA	NA
positive regulation of cytoplasmic translation	NA	1	NA	NA
positive regulation of cellular amide metabolic process	NA	1	NA	NA
regulation of symbiosis, encompassing mutualism through parasitism	NA	1	NA	NA
protein-containing complex localization	NA	1	NA	NA
cytochrome complex assembly	NA	1	NA	NA
peptidyl-asparagine modification	NA	1	NA	NA
modulation of transcription in other organism involved in symbiotic interaction	NA	1	NA	NA
protein targeting to mitochondrion	NA	1	NA	NA
protein maturation	NA	1	NA	NA
bile acid metabolic process	NA	1	NA	NA
positive regulation of transcription from RNA polymerase II promoter involved in cellular response to chemical stimulus	NA	1	NA	NA
regulation of spindle assembly	NA	1	NA	NA
regulation of ERAD pathway	NA	1	NA	NA
alpha-amino acid metabolic process	NA	1	NA	NA
lysosome organization	NA	1	NA	NA
lytic vacuole organization	NA	1	NA	NA
regulation of multi-organism process	NA	1	NA	NA
positive regulation of cellular catabolic process	NA	1	NA	NA
regulation of protein ubiquitination	NA	1	NA	NA
L-serine metabolic process	NA	1	NA	NA
maintenance of sister chromatid cohesion	NA	1	NA	NA
maintenance of mitotic sister chromatid cohesion	NA	1	NA	NA
interleukin-15-mediated signaling pathway	NA	1	NA	NA
alpha-linolenic acid metabolic process	NA	1	NA	NA
positive regulation of astrocyte differentiation	NA	1	NA	NA
imidazole-containing compound metabolic process	NA	1	NA	NA
cellular response to interleukin-15	NA	1	NA	NA
regulation of transcription by RNA polymerase III	NA	1	NA	NA
renal sodium excretion	NA	1	NA	NA
regulation of excretion	NA	1	NA	NA
ammonium ion metabolic process	NA	1	NA	NA
cellular detoxification	NA	1	NA	NA
positive regulation of substrate adhesion-dependent cell spreading	NA	1	NA	NA
monocarboxylic acid biosynthetic process	NA	1	NA	NA
regulation of actin filament-based process	NA	1	NA	NA
regulation of binding	NA	1	NA	NA
ossification	NA	1	NA	NA
neural nucleus development	NA	1	NA	NA
positive regulation of protein polymerization	NA	1	NA	NA
nucleus organization	NA	1	NA	NA
stem cell differentiation	NA	1	NA	NA
nucleotide-excision repair, preincision complex assembly	NA	1	NA	NA
positive regulation of DNA-templated transcription, elongation	NA	1	NA	NA
regulation of actin filament polymerization	NA	1	NA	NA
lysosomal transport	NA	1	NA	NA
negative regulation of proteolysis involved in cellular protein catabolic process	NA	1	NA	NA
positive regulation of translation	NA	1	NA	NA
tRNA metabolic process	NA	1	NA	NA
cellular copper ion homeostasis	NA	1	NA	NA
regulation of microtubule nucleation	NA	1	NA	NA
natural killer cell degranulation	NA	1	NA	NA
regulation of RNA export from nucleus	NA	1	NA	NA
Golgi localization	NA	1	NA	NA
response to interleukin-15	NA	1	NA	NA
cargo loading into COPII-coated vesicle	NA	1	NA	NA
gliogenesis	NA	1	NA	NA
chromatin remodeling	NA	1	NA	NA
nuclear-transcribed mRNA catabolic process, deadenylation-dependent decay	NA	1	NA	NA
hematopoietic stem cell differentiation	NA	1	NA	NA
regulation of protein targeting to membrane	NA	1	NA	NA
ncRNA export from nucleus	NA	1	NA	NA
regulation of mitotic sister chromatid segregation	NA	1	NA	NA
positive regulation of gene expression, epigenetic	NA	1	NA	NA
osteoblast differentiation	NA	1	NA	NA
cold-induced thermogenesis	NA	1	NA	NA
regulation of cold-induced thermogenesis	NA	1	NA	NA
DNA duplex unwinding	NA	1	NA	NA
xenobiotic metabolic process	NA	1	NA	NA
regulation of mitotic nuclear division	NA	1	NA	NA
cofactor biosynthetic process	NA	1	NA	NA
regulation of receptor recycling	NA	1	NA	NA
methylation-dependent chromatin silencing	NA	1	NA	NA
platelet formation	NA	1	NA	NA
regulation of nuclease activity	NA	1	NA	NA
body morphogenesis	NA	1	NA	NA
regulation of substrate adhesion-dependent cell spreading	NA	1	NA	NA
pyridine-containing compound biosynthetic process	NA	1	NA	NA
fatty acid metabolic process	NA	1	NA	NA
cellular response to light stimulus	NA	1	NA	NA
interleukin-1-mediated signaling pathway	NA	1	NA	NA
response to decreased oxygen levels	NA	1	NA	NA
regulation of translation	NA	1	NA	NA
Arp2/3 complex-mediated actin nucleation	NA	1	NA	NA
autophagosome assembly	NA	1	NA	NA
cellular response to UV	NA	1	NA	NA
nucleotide phosphorylation	NA	1	NA	NA
regulation of neuronal synaptic plasticity	NA	1	NA	NA
regulation of telomerase activity	NA	1	NA	NA
formation of extrachromosomal circular DNA	NA	1	NA	NA
mitochondrial electron transport, ubiquinol to cytochrome c	NA	1	NA	NA
serine family amino acid catabolic process	NA	1	NA	NA
phosphate ion transmembrane transport	NA	1	NA	NA
type I interferon secretion	NA	1	NA	NA
t-circle formation	NA	1	NA	NA
telomere maintenance via telomere trimming	NA	1	NA	NA
positive regulation of endothelial cell chemotaxis	NA	1	NA	NA
alpha-amino acid biosynthetic process	NA	1	NA	NA
cholesterol metabolic process	NA	1	NA	NA
negative regulation of endopeptidase activity	NA	1	NA	NA
base-excision repair	NA	1	NA	NA
sulfur compound catabolic process	NA	1	NA	NA
cellular modified amino acid metabolic process	NA	1	NA	NA
regulation of hematopoietic progenitor cell differentiation	NA	1	NA	NA
multi-organism transport	NA	1	NA	NA
multi-organism localization	NA	1	NA	NA
organic acid catabolic process	NA	1	NA	NA
carboxylic acid catabolic process	NA	1	NA	NA
regulation of gene silencing	NA	1	NA	NA
regulation of actin cytoskeleton organization	NA	1	NA	NA
platelet morphogenesis	NA	1	NA	NA
mitochondrial calcium ion homeostasis	NA	1	NA	NA
nucleus localization	NA	1	NA	NA
regulation of mitotic spindle assembly	NA	1	NA	NA
positive regulation of lamellipodium organization	NA	1	NA	NA
negative regulation of viral transcription	NA	1	NA	NA
positive regulation of gliogenesis	NA	1	1	NA
modification by host of symbiont morphology or physiology	NA	1	NA	NA
regulation of nuclear division	NA	1	NA	NA
negative regulation of canonical Wnt signaling pathway	NA	1	NA	NA
ERBB signaling pathway	NA	1	NA	NA
positive regulation of cellular protein catabolic process	NA	1	NA	NA
protein catabolic process in the vacuole	NA	1	NA	NA
response to UV-C	NA	1	NA	NA
RNA secondary structure unwinding	NA	1	NA	NA
regulation of nucleobase-containing compound transport	NA	1	NA	NA
translocation of molecules into host	NA	1	NA	NA
regulation of RNA polymerase II transcriptional preinitiation complex assembly	NA	1	NA	NA
translocation of molecules into other organism involved in symbiotic interaction	NA	1	NA	NA
positive regulation of mitochondrial fission	NA	1	NA	NA
response to hypoxia	NA	1	NA	NA
regulation of hematopoietic stem cell differentiation	NA	1	NA	NA
ribonucleoside diphosphate metabolic process	NA	1	NA	NA
secondary alcohol metabolic process	NA	1	NA	NA
modification of morphology or physiology of other organism involved in symbiotic interaction	NA	1	NA	NA
receptor metabolic process	NA	1	NA	NA
estrogen metabolic process	NA	1	NA	NA
positive regulation of dendrite morphogenesis	NA	1	NA	NA
protein localization to plasma membrane	NA	1	NA	NA
N-terminal protein amino acid modification	NA	1	NA	NA
ceramide catabolic process	NA	1	NA	NA
protein localization to chromatin	NA	1	NA	NA
morphogenesis of a polarized epithelium	NA	1	NA	NA
fatty acid derivative metabolic process	NA	1	NA	NA
secondary metabolic process	NA	1	NA	NA
positive regulation of response to cytokine stimulus	NA	1	NA	NA
regulation of response to cytokine stimulus	NA	1	NA	NA
organelle localization by membrane tethering	NA	1	NA	NA
glutathione metabolic process	NA	1	NA	NA
actin polymerization or depolymerization	NA	1	NA	NA
regulation of ERBB signaling pathway	NA	1	NA	NA
regulation of protein targeting	NA	1	NA	NA
positive regulation of receptor recycling	NA	1	NA	NA
N-terminal protein amino acid acetylation	NA	1	NA	NA
linoleic acid metabolic process	NA	1	NA	NA
negative regulation by host of viral transcription	NA	1	NA	NA
positive regulation of sequestering of calcium ion	NA	1	NA	NA
copper ion homeostasis	NA	1	NA	NA
regulation of ER to Golgi vesicle-mediated transport	NA	1	NA	NA
positive regulation of mitotic sister chromatid segregation	NA	1	NA	NA
establishment of protein localization to mitochondrial membrane	NA	1	NA	NA
regulation of interferon-beta production	NA	1	NA	NA
positive regulation of peptidyl-threonine phosphorylation	NA	1	NA	NA
spliceosomal complex assembly	NA	1	NA	NA
protein lipidation	NA	1	NA	NA
adaptive thermogenesis	NA	1	NA	NA
negative regulation of ion transmembrane transport	NA	1	NA	NA
intrinsic apoptotic signaling pathway in response to oxidative stress	NA	1	NA	NA
regulation of mitotic spindle organization	NA	1	NA	NA
regulation of acute inflammatory response	NA	1	NA	NA
Wnt signaling pathway, planar cell polarity pathway	NA	1	NA	NA
regulation of cellular component size	NA	1	NA	NA
positive regulation of canonical Wnt signaling pathway	NA	1	NA	NA
negative regulation of cellular catabolic process	NA	1	NA	NA
glycosaminoglycan catabolic process	NA	1	NA	NA
regulation of microtubule polymerization	NA	1	NA	NA
positive regulation of tumor necrosis factor production	NA	1	NA	NA
regulation of actin polymerization or depolymerization	NA	1	NA	NA
positive regulation of protein catabolic process	NA	1	NA	NA
regulation of actin filament length	NA	1	NA	NA
regulation of transcription initiation from RNA polymerase II promoter	NA	1	NA	NA
regulation of cytoplasmic translation	NA	1	NA	NA
maintenance of cell polarity	NA	1	NA	NA
membrane protein intracellular domain proteolysis	NA	1	NA	NA
negative regulation of interferon-beta production	NA	1	NA	NA
spontaneous synaptic transmission	NA	1	NA	NA
establishment of protein localization to plasma membrane	NA	1	NA	NA
negative regulation of ubiquitin-dependent protein catabolic process	NA	1	NA	NA
regulation of establishment of planar polarity	NA	1	NA	NA
negative regulation of protein catabolic process	NA	1	NA	NA
autophagy of mitochondrion	NA	1	NA	NA
mitochondrion disassembly	NA	1	NA	NA
positive regulation of DNA metabolic process	NA	1	NA	NA
response to oxygen levels	NA	1	NA	NA
positive regulation of tumor necrosis factor superfamily cytokine production	NA	1	NA	NA
antigen processing and presentation of peptide antigen via MHC class I	NA	1	NA	NA
retrograde vesicle-mediated transport, Golgi to ER	NA	1	NA	NA
myoblast differentiation	NA	1	NA	NA
negative regulation of cysteine-type endopeptidase activity	NA	1	NA	NA
negative regulation of cytoskeleton organization	NA	1	NA	NA
positive regulation of protein localization to membrane	NA	1	NA	NA
response to interleukin-1	NA	1	NA	NA
endoplasmic reticulum organization	NA	1	NA	NA
interferon-beta production	NA	1	NA	NA
circadian regulation of gene expression	NA	1	NA	NA
negative regulation of proteasomal protein catabolic process	NA	1	NA	NA
cargo loading into vesicle	NA	1	NA	NA
ERBB2 signaling pathway	NA	1	NA	NA
response to testosterone	NA	1	NA	NA
negative regulation of G2/M transition of mitotic cell cycle	NA	1	NA	NA
nicotinamide nucleotide biosynthetic process	NA	1	NA	NA
pyridine nucleotide biosynthetic process	NA	1	NA	NA
negative regulation of cell cycle process	NA	1	NA	NA
non-canonical Wnt signaling pathway	NA	1	NA	NA
temperature homeostasis	NA	1	NA	NA
modification of morphology or physiology of other organism	NA	1	NA	NA
synaptic vesicle priming	NA	1	NA	NA
establishment of apical/basal cell polarity	NA	1	NA	NA
T-helper 1 cell differentiation	NA	1	NA	NA
negative regulation of mRNA splicing, via spliceosome	NA	1	NA	NA
negative regulation of T cell apoptotic process	NA	1	NA	NA
positive regulation of regulated secretory pathway	NA	1	NA	NA
ribonucleoside metabolic process	NA	1	NA	NA
midbrain development	NA	1	NA	NA
lipoprotein biosynthetic process	NA	1	NA	NA
positive regulation of exocytosis	NA	1	NA	NA
regulation of response to endoplasmic reticulum stress	NA	1	NA	NA
regulation of cell adhesion mediated by integrin	NA	1	NA	1
negative regulation of calcium ion transmembrane transport	NA	1	NA	NA
antibiotic metabolic process	NA	1	NA	NA
regulation of interferon-alpha production	NA	1	NA	NA
regulation of astrocyte differentiation	NA	1	NA	NA
negative regulation of mRNA processing	NA	1	NA	NA
cellular response to toxic substance	NA	1	NA	NA
regulation of actin filament organization	NA	1	NA	NA
protein N-linked glycosylation	NA	1	NA	NA
lysosome localization	NA	1	NA	NA
regulation of sister chromatid segregation	NA	1	NA	NA
negative regulation of cation transmembrane transport	NA	1	NA	NA
negative regulation of Wnt signaling pathway	NA	1	NA	NA
spliceosomal snRNP assembly	NA	1	1	NA
aminoglycan catabolic process	NA	1	NA	NA
positive regulation of nucleocytoplasmic transport	NA	1	NA	NA
protein K48-linked ubiquitination	NA	1	NA	NA
positive regulation of protein transport	NA	1	NA	NA
response to temperature stimulus	NA	1	NA	NA
blastocyst development	NA	1	NA	NA
positive regulation of protein ubiquitination	NA	1	NA	NA
nucleoside diphosphate phosphorylation	NA	1	NA	NA
regulation of stem cell differentiation	NA	1	NA	NA
acute inflammatory response	NA	1	NA	NA
negative regulation of I-kappaB kinase/NF-kappaB signaling	NA	1	NA	NA
developmental pigmentation	NA	1	NA	NA
vesicle localization	NA	1	NA	NA
cellular aldehyde metabolic process	NA	1	NA	NA
mitochondrial electron transport, cytochrome c to oxygen	NA	1	NA	NA
aerobic electron transport chain	NA	1	NA	NA
fucosylation	NA	1	NA	NA
tricarboxylic acid cycle	NA	1	NA	NA
intra-Golgi vesicle-mediated transport	NA	1	NA	1
replication fork processing	NA	1	NA	NA
ribonucleoside biosynthetic process	NA	1	NA	NA
homeostasis of number of cells	NA	1	NA	NA
regulation of mRNA splicing, via spliceosome	NA	1	NA	NA
phospholipid biosynthetic process	NA	1	NA	NA
regulation of bone mineralization	NA	1	NA	NA
negative regulation of mRNA metabolic process	NA	1	NA	NA
cellular amino acid catabolic process	NA	1	NA	NA
positive regulation of T cell proliferation	NA	1	NA	NA
regulation of spindle organization	NA	1	NA	NA
regulation of gene silencing by miRNA	NA	1	NA	NA
alpha-amino acid catabolic process	NA	1	NA	NA
establishment of vesicle localization	NA	1	NA	NA
coenzyme biosynthetic process	NA	1	NA	NA
positive regulation of cytokine-mediated signaling pathway	NA	1	NA	NA
positive regulation of protein binding	NA	1	NA	NA
dicarboxylic acid metabolic process	NA	1	NA	NA
regulation of smoothened signaling pathway	NA	1	NA	NA
citrate metabolic process	NA	1	NA	NA
tRNA export from nucleus	NA	1	NA	NA
interferon-alpha production	NA	1	NA	NA
protein insertion into mitochondrial membrane	NA	1	NA	NA
tRNA-containing ribonucleoprotein complex export from nucleus	NA	1	NA	NA
positive regulation of ATP biosynthetic process	NA	1	NA	NA
lipid localization	NA	1	NA	NA
establishment or maintenance of cell polarity	NA	1	NA	NA
negative regulation of catabolic process	NA	1	NA	NA
DNA synthesis involved in DNA repair	NA	1	NA	NA
regulation of mitotic metaphase/anaphase transition	NA	1	NA	NA
phagosome maturation	NA	1	NA	NA
substrate adhesion-dependent cell spreading	NA	1	NA	NA
cellular response to xenobiotic stimulus	NA	1	NA	NA
pyridine-containing compound metabolic process	NA	1	NA	NA
snoRNA metabolic process	NA	1	NA	NA
positive regulation of superoxide anion generation	NA	1	NA	NA
mitochondrial respiratory chain complex IV assembly	NA	1	NA	NA
regulation of renal sodium excretion	NA	1	NA	NA
establishment of monopolar cell polarity	NA	1	NA	NA
nucleotide-binding oligomerization domain containing 2 signaling pathway	NA	1	NA	NA
positive regulation of ERAD pathway	NA	1	NA	NA
cellular oxidant detoxification	NA	1	NA	NA
negative regulation of ion transmembrane transporter activity	NA	1	NA	NA
endosomal transport	NA	1	NA	NA
purine nucleoside diphosphate metabolic process	NA	1	NA	NA
purine ribonucleoside diphosphate metabolic process	NA	1	NA	NA
nucleoside metabolic process	NA	1	NA	NA
monosaccharide catabolic process	NA	1	NA	NA
mitotic spindle assembly	NA	1	NA	NA
regulation of T cell apoptotic process	NA	1	NA	NA
postreplication repair	NA	1	NA	NA
phosphatidylcholine biosynthetic process	NA	1	NA	NA
RNA stabilization	NA	1	NA	NA
sulfur compound transport	NA	1	NA	NA
positive regulation of proteolysis	NA	1	NA	NA
regulation of gliogenesis	NA	1	NA	NA
regulation of Wnt signaling pathway	NA	1	NA	NA
regulation of posttranscriptional gene silencing	NA	1	NA	NA
regulation of gene silencing by RNA	NA	1	NA	NA
regulation of chromosome segregation	NA	1	NA	NA
organelle disassembly	NA	1	NA	NA
carbohydrate derivative catabolic process	NA	1	NA	NA
DNA-templated transcription, initiation	NA	1	NA	NA
myeloid cell differentiation	NA	1	NA	NA
organelle fusion	NA	1	NA	NA
regulation of DNA metabolic process	NA	1	NA	NA
regulation of protein sumoylation	NA	1	NA	NA
positive regulation of cell adhesion mediated by integrin	NA	1	NA	NA
lipid droplet organization	NA	1	NA	NA
negative regulation of type I interferon production	NA	1	NA	NA
negative regulation of ERBB signaling pathway	NA	1	NA	NA
sphingolipid metabolic process	NA	1	NA	NA
termination of RNA polymerase II transcription	NA	1	NA	NA
protein palmitoylation	NA	1	NA	NA
negative regulation of smoothened signaling pathway	NA	1	NA	NA
positive regulation of fatty acid metabolic process	NA	1	NA	NA
tRNA transport	NA	1	NA	NA
antigen processing and presentation of exogenous peptide antigen	NA	1	NA	NA
spinal cord development	NA	NA	1	NA
ventral spinal cord interneuron specification	NA	NA	1	NA
cell fate specification involved in pattern specification	NA	NA	1	NA
formation of quadruple SL/U4/U5/U6 snRNP	NA	NA	1	NA
mRNA trans splicing, via spliceosome	NA	NA	1	NA
mRNA trans splicing, SL addition	NA	NA	1	NA
negative regulation of cell fate commitment	NA	NA	1	NA
spinal cord motor neuron cell fate specification	NA	NA	1	NA
negative regulation of heart rate	NA	NA	1	NA
negative regulation of response to food	NA	NA	1	NA
negative regulation of appetite	NA	NA	1	NA
positive regulation of cell fate commitment	NA	NA	1	NA
ventral spinal cord interneuron fate commitment	NA	NA	1	NA
cell fate commitment involved in pattern specification	NA	NA	1	NA
negative regulation of response to extracellular stimulus	NA	NA	1	NA
negative regulation of response to nutrient levels	NA	NA	1	NA
ventral spinal cord interneuron differentiation	NA	NA	1	NA
regulation of transcription involved in cell fate commitment	NA	NA	1	NA
3'-UTR-mediated mRNA destabilization	NA	NA	1	NA
blood coagulation, intrinsic pathway	NA	NA	1	NA
regulation of response to food	NA	NA	1	NA
spinal cord dorsal/ventral patterning	NA	NA	1	NA
positive regulation of gene silencing by miRNA	NA	NA	1	NA
spinal cord patterning	NA	NA	1	NA
central nervous system myelination	NA	NA	1	NA
axon ensheathment in central nervous system	NA	NA	1	NA
positive regulation of posttranscriptional gene silencing	NA	NA	1	NA
calcium-independent cell-cell adhesion via plasma membrane cell-adhesion molecules	NA	NA	1	NA
regulation of appetite	NA	NA	1	NA
regulation of response to extracellular stimulus	NA	NA	1	NA
regulation of response to nutrient levels	NA	NA	1	NA
blood coagulation, fibrin clot formation	NA	NA	1	NA
acute inflammatory response to antigenic stimulus	NA	NA	1	NA
negative regulation of glial cell differentiation	NA	NA	1	NA
negative regulation of heart contraction	NA	NA	1	NA
miRNA metabolic process	NA	NA	1	NA
mRNA destabilization	NA	NA	1	NA
spinal cord motor neuron differentiation	NA	NA	1	NA
neuron fate specification	NA	NA	1	NA
spliceosomal tri-snRNP complex assembly	NA	NA	1	NA
regulation of cell fate commitment	NA	NA	1	NA
response to isoquinoline alkaloid	NA	NA	1	NA
response to morphine	NA	NA	1	NA
RNA destabilization	NA	NA	1	NA
response to food	NA	NA	1	NA
regulation of sensory perception of pain	NA	NA	1	NA
regulation of sensory perception	NA	NA	1	NA
regulation of myelination	NA	NA	1	NA
negative regulation of blood circulation	NA	NA	1	NA
oligodendrocyte development	NA	NA	1	NA
endocrine pancreas development	NA	NA	1	NA
production of miRNAs involved in gene silencing by miRNA	NA	NA	1	NA
negative regulation of gliogenesis	NA	NA	1	NA
regulation of membrane depolarization	NA	NA	1	NA
ventral spinal cord development	NA	NA	1	NA
dsRNA processing	NA	NA	1	NA
production of small RNA involved in gene silencing by RNA	NA	NA	1	NA
positive regulation of mRNA catabolic process	NA	NA	1	NA
cell differentiation in spinal cord	NA	NA	1	NA
neuromuscular process controlling balance	NA	NA	1	NA
maternal process involved in female pregnancy	NA	NA	1	NA
inflammatory response to antigenic stimulus	NA	NA	1	NA
neuron fate commitment	NA	NA	1	NA
protein autoubiquitination	NA	NA	1	NA
negative regulation of hormone secretion	NA	NA	1	NA
pancreas development	NA	NA	1	NA
positive regulation of mRNA metabolic process	NA	NA	1	NA
response to anesthetic	NA	NA	1	NA
regulation of neural precursor cell proliferation	NA	NA	1	NA
membrane depolarization	NA	NA	1	NA
neural tube closure	NA	NA	1	NA
homophilic cell adhesion via plasma membrane adhesion molecules	NA	NA	NA	1
phospholipase C-activating G protein-coupled receptor signaling pathway	NA	NA	NA	1
cell-cell adhesion via plasma-membrane adhesion molecules	NA	NA	NA	1
antibacterial humoral response	NA	NA	NA	1
positive regulation of Rho protein signal transduction	NA	NA	NA	1
positive regulation of cytosolic calcium ion concentration	NA	NA	NA	1
positive regulation of cytosolic calcium ion concentration involved in phospholipase C-activating G protein-coupled signaling pathway	NA	NA	NA	1
regulation of cytosolic calcium ion concentration	NA	NA	NA	1
antimicrobial humoral immune response mediated by antimicrobial peptide	NA	NA	NA	1
regulation of serine-type endopeptidase activity	NA	NA	NA	1
regulation of serine-type peptidase activity	NA	NA	NA	1
cellular calcium ion homeostasis	NA	NA	NA	1
Wnt signaling pathway involved in midbrain dopaminergic neuron differentiation	NA	NA	NA	1
defense response to fungus	NA	NA	NA	1
regulation of cardiac muscle cell proliferation	NA	NA	NA	1
defense response to Gram-negative bacterium	NA	NA	NA	1
chemosensory behavior	NA	NA	NA	1
membrane disruption in other organism	NA	NA	NA	1
disruption by host of symbiont cells	NA	NA	NA	1
positive regulation of interleukin-8 biosynthetic process	NA	NA	NA	1
ovulation	NA	NA	NA	1
disruption of cells of other organism involved in symbiotic interaction	NA	NA	NA	1
midbrain dopaminergic neuron differentiation	NA	NA	NA	1
response to fungus	NA	NA	NA	1
cardiac muscle cell proliferation	NA	NA	NA	1
detection of chemical stimulus involved in sensory perception of bitter taste	NA	NA	NA	1
positive regulation of Ras protein signal transduction	NA	NA	NA	1
negative regulation of interleukin-8 production	NA	NA	NA	1
sensory perception of bitter taste	NA	NA	NA	1
detection of chemical stimulus involved in sensory perception of taste	NA	NA	NA	1
regulation of interleukin-8 biosynthetic process	NA	NA	NA	1
positive regulation of small GTPase mediated signal transduction	NA	NA	NA	1
antimicrobial humoral response	NA	NA	NA	1
interleukin-8 biosynthetic process	NA	NA	NA	1
striated muscle cell proliferation	NA	NA	NA	1
response to axon injury	NA	NA	NA	1
defense response to bacterium	NA	NA	NA	1
innate immune response in mucosa	NA	NA	NA	1
cardiac atrium morphogenesis	NA	NA	NA	1
regulation of cardiac muscle tissue growth	NA	NA	NA	1
positive regulation of phosphatidylinositol 3-kinase activity	NA	NA	NA	1
muscle organ morphogenesis	NA	NA	NA	1
regulation of heart growth	NA	NA	NA	1
eye morphogenesis	NA	NA	NA	1
cardiac atrium development	NA	NA	NA	1
positive regulation of lipid kinase activity	NA	NA	NA	1
female gonad development	NA	NA	NA	1
sensory perception of taste	NA	NA	NA	1
branching morphogenesis of an epithelial tube	NA	NA	NA	1
positive regulation of cardiac muscle cell proliferation	NA	NA	NA	1
development of primary female sexual characteristics	NA	NA	NA	1
dopaminergic neuron differentiation	NA	NA	NA	1
mucosal immune response	NA	NA	NA	1
astrocyte activation	NA	NA	NA	1
regulation of cardiac muscle tissue development	NA	NA	NA	1
organ or tissue specific immune response	NA	NA	NA	1
ovulation cycle process	NA	NA	NA	1
visual system development	NA	NA	NA	1
cardiac muscle tissue growth	NA	NA	NA	1
labyrinthine layer development	NA	NA	NA	1
positive regulation of phospholipid metabolic process	NA	NA	NA	1
female sex differentiation	NA	NA	NA	1
sensory system development	NA	NA	NA	1
presynapse organization	NA	NA	NA	1
regulation of organ growth	NA	NA	NA	1
morphogenesis of a branching epithelium	NA	NA	NA	1
heart growth	NA	NA	NA	1
response to retinoic acid	NA	NA	NA	1
positive regulation of cardiac muscle tissue growth	NA	NA	NA	1
camera-type eye morphogenesis	NA	NA	NA	1
memory	NA	NA	NA	1
morphogenesis of a branching structure	NA	NA	NA	1
humoral immune response	NA	NA	NA	1
social behavior	NA	NA	NA	1
regulation of phosphatidylinositol 3-kinase activity	NA	NA	NA	1
intraspecies interaction between organisms	NA	NA	NA	1
cellular potassium ion transport	NA	NA	NA	1
potassium ion transmembrane transport	NA	NA	NA	1
positive regulation of heart growth	NA	NA	NA	1
cell communication involved in cardiac conduction	NA	NA	NA	1
reproductive structure development	NA	NA	NA	1
reproductive system development	NA	NA	NA	1
astrocyte development	NA	NA	NA	1

## Sheet: Table S4
Significant GSVA pathways in Iso1PosIso2Neg quadrant and Iso1NegIso2Pos quadrant
	logFC	AveExpr	t	P.Value	adj.P.Val	B	Quadrant
GOCC_CYTOPLASMIC_SIDE_OF_ROUGH_ENDOPLASMIC_RETICULUM_MEMBRANE	-0.510591	7.14673	-8.38055	1.11e-15	1.13e-11	24.9984	Iso1PosIso2Neg
GOCC_KICSTOR_COMPLEX	-0.381112	6.76972	-8.17165	4.87e-15	2.48e-11	23.3339	Iso1PosIso2Neg
GOCC_CYTOSOLIC_LARGE_RIBOSOMAL_SUBUNIT	-0.456582	7.20996	-8.03079	1.3e-14	4.42e-11	22.6213	Iso1PosIso2Neg
GOBP_GTP_BIOSYNTHETIC_PROCESS	-0.39557	7.0976	-7.86612	4.05e-14	1.03e-10	21.4724	Iso1PosIso2Neg
GOCC_CYTOSOLIC_RIBOSOME	-0.403886	7.24505	-7.7619	8.24e-14	1.68e-10	20.8368	Iso1PosIso2Neg
GOBP_PROTEIN_MATURATION_BY_IRON_SULFUR_CLUSTER_TRANSFER	-0.212833	7.50375	-7.63386	1.95e-13	3.32e-10	20.0016	Iso1PosIso2Neg
GOMF_U6_SNRNA_BINDING	-0.352886	7.175	-7.58719	2.67e-13	3.4e-10	19.6785	Iso1PosIso2Neg
GOBP_CANONICAL_WNT_SIGNALING_PATHWAY_INVOLVED_IN_CARDIAC_MUSCLE_CELL_FATE_COMMITMENT	-0.455141	6.95671	-7.59443	2.54e-13	3.4e-10	19.6689	Iso1PosIso2Neg
GOBP_COTRANSLATIONAL_PROTEIN_TARGETING_TO_MEMBRANE	-0.366156	7.29276	-7.38137	1.04e-12	1.18e-09	18.3898	Iso1PosIso2Neg
GOCC_CYTOSOLIC_SMALL_RIBOSOMAL_SUBUNIT	-0.35748	7.28188	-7.28927	1.9e-12	1.69e-09	17.8108	Iso1PosIso2Neg
GOBP_5S_CLASS_RRNA_TRANSCRIPTION_BY_RNA_POLYMERASE_III	-0.40041	6.69635	-7.2815	2e-12	1.69e-09	17.6145	Iso1PosIso2Neg
GOCC_TRANSCRIPTION_FACTOR_TFIIIC_COMPLEX	-0.40041	6.69635	-7.2815	2e-12	1.69e-09	17.6145	Iso1PosIso2Neg
GOBP_NUCLEAR_TRANSCRIBED_MRNA_CATABOLIC_PROCESS_NONSENSE_MEDIATED_DECAY	-0.413828	7.11298	-7.16294	4.29e-12	3.36e-09	17.0154	Iso1PosIso2Neg
GOBP_NEGATIVE_REGULATION_OF_DNA_DAMAGE_CHECKPOINT	-0.437535	7.09305	-7.13888	5e-12	3.64e-09	16.8679	Iso1PosIso2Neg
GOMF_UBIQUITIN_DEPENDENT_PROTEIN_BINDING	-0.238299	6.74997	-7.1177	5.73e-12	3.89e-09	16.5658	Iso1PosIso2Neg
GOCC_U4_SNRNP	-0.286441	7.39886	-7.07423	7.55e-12	4.63e-09	16.4743	Iso1PosIso2Neg
GOBP_GUANOSINE_CONTAINING_COMPOUND_BIOSYNTHETIC_PROCESS	-0.316418	7.16733	-7.07072	7.72e-12	4.63e-09	16.4465	Iso1PosIso2Neg
GOBP_POSITIVE_REGULATION_OF_ANOIKIS	-0.268395	7.35732	-7.05386	8.6e-12	4.86e-09	16.3565	Iso1PosIso2Neg
GOBP_SPLICEOSOMAL_TRI_SNRNP_COMPLEX_ASSEMBLY	-0.230881	7.24822	-7.04554	9.06e-12	4.86e-09	16.2942	Iso1PosIso2Neg
GOBP_TRNA_TRANSCRIPTION	-0.369132	6.845	-7.0225	1.05e-11	5.34e-09	16.0847	Iso1PosIso2Neg
GOMF_STRUCTURAL_MOLECULE_ACTIVITY	-0.153012	7.265	-6.91313	2.08e-11	1.01e-08	15.4889	Iso1PosIso2Neg
GOBP_ESTABLISHMENT_OF_PROTEIN_LOCALIZATION_TO_ENDOPLASMIC_RETICULUM	-0.330848	7.27743	-6.88572	2.47e-11	1.14e-08	15.3421	Iso1PosIso2Neg
GOMF_STRUCTURAL_CONSTITUENT_OF_RIBOSOME	-0.264892	7.46092	-6.86529	2.81e-11	1.24e-08	15.1951	Iso1PosIso2Neg
GOMF_5S_RRNA_BINDING	-0.248847	7.5074	-6.81541	3.82e-11	1.62e-08	14.8822	Iso1PosIso2Neg
GOCC_POST_MRNA_RELEASE_SPLICEOSOMAL_COMPLEX	-0.369954	6.97241	-6.80081	4.19e-11	1.7e-08	14.7989	Iso1PosIso2Neg
GOBP_UTP_BIOSYNTHETIC_PROCESS	-0.311337	7.23289	-6.74531	5.89e-11	2.31e-08	14.5104	Iso1PosIso2Neg
GOBP_NEGATIVE_REGULATION_OF_TUMOR_NECROSIS_FACTOR_MEDIATED_SIGNALING_PATHWAY	-0.131271	7.29406	-6.69969	7.78e-11	2.94e-08	14.2351	Iso1PosIso2Neg
GOBP_PYRIMIDINE_RIBONUCLEOSIDE_TRIPHOSPHATE_BIOSYNTHETIC_PROCESS	-0.254668	7.304	-6.65916	9.96e-11	3.57e-08	14.0067	Iso1PosIso2Neg
GOBP_OLIGODENDROCYTE_DEVELOPMENT	-0.137503	7.01156	-6.65599	1.02e-10	3.57e-08	13.9473	Iso1PosIso2Neg
GOBP_POSITIVE_REGULATION_OF_GLUCOCORTICOID_SECRETION	-0.346674	6.97326	-6.64492	1.09e-10	3.69e-08	13.8931	Iso1PosIso2Neg
GOBP_RRNA_BASE_METHYLATION	-0.31273	7.23806	-6.62296	1.24e-10	4.08e-08	13.797	Iso1PosIso2Neg
GOMF_C_X3_C_CHEMOKINE_BINDING	0.451383	7.05668	4.76686	2.69e-06	8.61e-05	4.35481	Iso1PosIso2Neg
GOCC_LARGE_RIBOSOMAL_SUBUNIT	-0.239929	7.47421	-6.55991	1.81e-10	5.6e-08	13.3965	Iso1PosIso2Neg
GOMF_SNRNP_BINDING	-0.348629	7.33955	-6.53855	2.06e-10	6.18e-08	13.2888	Iso1PosIso2Neg
GOCC_RIBOSOMAL_SUBUNIT	-0.239714	7.47026	-6.50958	2.45e-10	7.14e-08	13.1076	Iso1PosIso2Neg
GOCC_CYTOPLASMIC_SIDE_OF_ENDOPLASMIC_RETICULUM_MEMBRANE	-0.227189	7.16578	-6.49566	2.67e-10	7.54e-08	13.0581	Iso1PosIso2Neg
GOBP_REGULATION_OF_DEVELOPMENT_HETEROCHRONIC	-0.280968	6.98227	-6.48402	2.86e-10	7.86e-08	12.9734	Iso1PosIso2Neg
GOBP_PROTEIN_TARGETING_TO_MEMBRANE	-0.233037	7.24249	-6.41773	4.23e-10	1.13e-07	12.6247	Iso1PosIso2Neg
GOCC_POLYSOMAL_RIBOSOME	-0.382701	7.1456	-6.4072	4.51e-10	1.18e-07	12.5654	Iso1PosIso2Neg
GOCC_U1_SNRNP	-0.241853	7.21996	-6.38065	5.27e-10	1.34e-07	12.4161	Iso1PosIso2Neg
GOMF_UBIQUITIN_PROTEIN_TRANSFERASE_INHIBITOR_ACTIVITY	-0.427655	7.0428	-6.36994	5.61e-10	1.34e-07	12.355	Iso1PosIso2Neg
GOBP_VACUOLE_FUSION	-0.329843	6.99798	-6.36792	5.68e-10	1.34e-07	12.33	Iso1PosIso2Neg
GOBP_POSITIVE_REGULATION_OF_FC_RECEPTOR_MEDIATED_STIMULATORY_SIGNALING_PATHWAY	0.441611	6.95369	5.14102	4.43e-07	2.18e-05	5.93051	Iso1PosIso2Neg
GOBP_POSITIVE_REGULATION_OF_FC_GAMMA_RECEPTOR_SIGNALING_PATHWAY_INVOLVED_IN_PHAGOCYTOSIS	0.423139	6.87608	4.94951	1.13e-06	4.54e-05	5.06176	Iso1PosIso2Neg
GOBP_PROTEIN_LOCALIZATION_TO_ENDOPLASMIC_RETICULUM	-0.257685	7.33272	-6.34662	6.43e-10	1.44e-07	12.2172	Iso1PosIso2Neg
GOBP_RIBOSOMAL_SMALL_SUBUNIT_ASSEMBLY	-0.293273	7.34632	-6.34488	6.5e-10	1.44e-07	12.198	Iso1PosIso2Neg
GOBP_POSITIVE_REGULATION_OF_INTRINSIC_APOPTOTIC_SIGNALING_PATHWAY_BY_P53_CLASS_MEDIATOR	-0.347931	7.26728	-6.32792	7.18e-10	1.56e-07	12.1107	Iso1PosIso2Neg
GOBP_PROTEIN_LOCALIZATION_TO_MEMBRANE	-0.111297	7.15471	-6.31597	7.7e-10	1.6e-07	12.0409	Iso1PosIso2Neg
GOCC_SMALL_RIBOSOMAL_SUBUNIT	-0.234942	7.46691	-6.32046	7.5e-10	1.59e-07	12.0348	Iso1PosIso2Neg
GOBP_ESTABLISHMENT_OF_PROTEIN_LOCALIZATION_TO_CHROMATIN	-0.284597	7.2981	-6.31089	7.93e-10	1.61e-07	12.0193	Iso1PosIso2Neg
GOBP_NUCLEAR_TRANSCRIBED_MRNA_CATABOLIC_PROCESS	-0.296957	7.0652	-6.24492	1.16e-09	2.28e-07	11.6565	Iso1PosIso2Neg
GOCC_U6_SNRNP	-0.247779	7.39077	-6.24476	1.16e-09	2.28e-07	11.6372	Iso1PosIso2Neg
GOBP_RIBOSOMAL_LARGE_SUBUNIT_ASSEMBLY	-0.300097	7.30002	-6.24147	1.19e-09	2.28e-07	11.6305	Iso1PosIso2Neg
GOMF_NEDD8_TRANSFERASE_ACTIVITY	-0.375621	7.06518	-6.23394	1.24e-09	2.34e-07	11.601	Iso1PosIso2Neg
GOBP_BASE_EXCISION_REPAIR_GAP_FILLING	-0.316084	7.28785	-6.20304	1.48e-09	2.66e-07	11.4178	Iso1PosIso2Neg
GOBP_NEGATIVE_REGULATION_OF_ENDOPLASMIC_RETICULUM_STRESS_INDUCED_EIF2_ALPHA_PHOSPHORYLATION	0.407146	7.23709	5.48947	7.49e-08	5.26e-06	7.69209	Iso1PosIso2Neg
GOCC_RIBOSOME	-0.218023	7.44873	-6.2021	1.49e-09	2.66e-07	11.3884	Iso1PosIso2Neg
GOBP_NEGATIVE_REGULATION_OF_CD8_POSITIVE_ALPHA_BETA_T_CELL_ACTIVATION	0.386084	7.24764	6.12957	2.26e-09	3.64e-07	10.9505	Iso1PosIso2Neg
GOCC_PHOSPHATIDYLINOSITOL_3_KINASE_COMPLEX_CLASS_I	0.383592	6.90896	4.44132	1.18e-05	0.000275469	3.01228	Iso1PosIso2Neg
GOBP_RRNA_CATABOLIC_PROCESS	-0.248798	7.08595	-6.15328	1.97e-09	3.24e-07	11.1558	Iso1PosIso2Neg
GOMF_RRNA_BINDING	-0.2195	7.38827	-6.15472	1.95e-09	3.24e-07	11.1479	Iso1PosIso2Neg
GOCC_MITOCHONDRIAL_PROTON_TRANSPORTING_ATP_SYNTHASE_COMPLEX_CATALYTIC_SECTOR_F_1	-0.231543	7.62779	-6.15772	1.92e-09	3.24e-07	11.0213	Iso1PosIso2Neg
GOMF_PHOSPHOTRANSFERASE_ACTIVITY_NITROGENOUS_GROUP_AS_ACCEPTOR	-0.313932	6.8448	-6.12715	2.29e-09	3.64e-07	11.0012	Iso1PosIso2Neg
GOMF_DNA_INSERTION_OR_DELETION_BINDING	0.374555	7.17635	4.59145	6.04e-06	0.000167108	3.65871	Iso1PosIso2Neg
GOBP_SPERMATOGENESIS_EXCHANGE_OF_CHROMOSOMAL_PROTEINS	-0.268663	7.22592	-6.07601	3.06e-09	4.8e-07	10.7407	Iso1PosIso2Neg
GOBP_NAIL_DEVELOPMENT	-0.253465	6.96645	-6.05703	3.41e-09	5.26e-07	10.6317	Iso1PosIso2Neg
GOMF_FK506_BINDING	-0.236043	7.23468	-6.04501	3.65e-09	5.5e-07	10.5754	Iso1PosIso2Neg
GOBP_PURINE_NUCLEOSIDE_BIOSYNTHETIC_PROCESS	-0.188727	7.24407	-6.03756	3.8e-09	5.61e-07	10.537	Iso1PosIso2Neg
GOBP_RNA_GUANINE_N7_METHYLATION	-0.296043	7.36435	-6.04377	3.67e-09	5.5e-07	10.5296	Iso1PosIso2Neg
GOCC_CARDIAC_MYOFIBRIL	-0.263017	6.76928	-6.03191	3.93e-09	5.71e-07	10.4715	Iso1PosIso2Neg
GOCC_PROTON_TRANSPORTING_TWO_SECTOR_ATPASE_COMPLEX_CATALYTIC_DOMAIN	-0.249179	7.27251	-6.01876	4.23e-09	6.07e-07	10.4301	Iso1PosIso2Neg
GOBP_NEGATIVE_REGULATION_OF_TRANSCRIPTION_BY_RNA_POLYMERASE_I	-0.37151	6.96966	-6.0073	4.51e-09	6.38e-07	10.3724	Iso1PosIso2Neg
GOBP_COPPER_ION_TRANSMEMBRANE_TRANSPORT	0.353792	7.28453	5.56052	5.16e-08	3.92e-06	8.06613	Iso1PosIso2Neg
GOMF_COPPER_ION_TRANSMEMBRANE_TRANSPORTER_ACTIVITY	0.353792	7.28453	5.56052	5.16e-08	3.92e-06	8.06613	Iso1PosIso2Neg
GOBP_POSITIVE_REGULATION_OF_PROTEIN_LOCALIZATION_TO_CELL_SURFACE	-0.186483	6.80005	-5.99218	4.91e-09	6.71e-07	10.2507	Iso1PosIso2Neg
GOBP_ESTABLISHMENT_OF_PROTEIN_LOCALIZATION_TO_MEMBRANE	-0.17091	7.23621	-5.96244	5.8e-09	7.77e-07	10.1378	Iso1PosIso2Neg
GOCC_POLYSOME	-0.276488	7.17219	-5.95831	5.93e-09	7.85e-07	10.115	Iso1PosIso2Neg
GOMF_UBIQUITINATION_LIKE_MODIFICATION_DEPENDENT_PROTEIN_BINDING	-0.20304	6.78216	-5.94385	6.43e-09	8.4e-07	9.99823	Iso1PosIso2Neg
GOMF_ION_CHANNEL_REGULATOR_ACTIVITY	-0.107995	7.07222	-5.93202	6.87e-09	8.86e-07	9.9724	Iso1PosIso2Neg
GOBP_VIRAL_GENE_EXPRESSION	-0.285507	7.16296	-5.92316	7.22e-09	9.19e-07	9.92937	Iso1PosIso2Neg
GOBP_NEGATIVE_REGULATION_OF_CIRCADIAN_SLEEP_WAKE_CYCLE_SLEEP	-0.315084	6.92724	-5.91298	7.64e-09	9.6e-07	9.87163	Iso1PosIso2Neg
GOBP_CORTICOSTERONE_SECRETION	-0.30552	6.85865	-5.90705	7.89e-09	9.8e-07	9.83768	Iso1PosIso2Neg
GOMF_SMALL_RIBOSOMAL_SUBUNIT_RRNA_BINDING	-0.287808	7.28874	-5.87128	9.62e-09	1.18e-06	9.63816	Iso1PosIso2Neg
GOCC_PREFOLDIN_COMPLEX	-0.302067	7.30628	-5.85121	1.07e-08	1.3e-06	9.52325	Iso1PosIso2Neg
GOBP_TRANSLATIONAL_INITIATION	-0.274922	7.19489	-5.84576	1.11e-08	1.33e-06	9.5219	Iso1PosIso2Neg
GOBP_SPLICEOSOMAL_SNRNP_ASSEMBLY	-0.20905	7.29995	-5.83863	1.15e-08	1.36e-06	9.47809	Iso1PosIso2Neg
GOMF_TRNA_SPECIFIC_RIBONUCLEASE_ACTIVITY	-0.228772	7.36311	-5.82852	1.22e-08	1.42e-06	9.4056	Iso1PosIso2Neg
GOBP_PYRIMIDINE_NUCLEOSIDE_TRIPHOSPHATE_BIOSYNTHETIC_PROCESS	-0.208152	7.32583	-5.81577	1.31e-08	1.49e-06	9.35346	Iso1PosIso2Neg
GOMF_CHANNEL_REGULATOR_ACTIVITY	-0.101022	7.089	-5.81082	1.34e-08	1.52e-06	9.34296	Iso1PosIso2Neg
GOBP_NEUTROPHIL_MEDIATED_CYTOTOXICITY	-0.141428	7.5099	-5.82088	1.27e-08	1.47e-06	9.33257	Iso1PosIso2Neg
GOCC_NUCLEAR_STRESS_GRANULE	-0.31205	7.0857	-5.80669	1.37e-08	1.54e-06	9.32351	Iso1PosIso2Neg
GOBP_REGULATION_OF_FC_RECEPTOR_MEDIATED_STIMULATORY_SIGNALING_PATHWAY	0.335953	6.93592	4.88796	1.52e-06	5.47e-05	4.86386	Iso1PosIso2Neg
GOBP_PURINE_NUCLEOSIDE_TRIPHOSPHATE_CATABOLIC_PROCESS	-0.252258	7.28086	-5.7851	1.54e-08	1.69e-06	9.19621	Iso1PosIso2Neg
GOMF_CYCLIN_BINDING	-0.196379	7.01289	-5.75512	1.82e-08	1.95e-06	9.05697	Iso1PosIso2Neg
GOBP_NUCLEAR_TRANSCRIBED_MRNA_CATABOLIC_PROCESS_EXONUCLEOLYTIC_3_5	-0.272684	7.22885	-5.75454	1.82e-08	1.95e-06	9.04456	Iso1PosIso2Neg
GOBP_NUCLEOLUS_ORGANIZATION	-0.344763	6.98059	-5.73359	2.04e-08	2.15e-06	8.94818	Iso1PosIso2Neg
GOCC_SNO_S_RNA_CONTAINING_RIBONUCLEOPROTEIN_COMPLEX	-0.229329	7.32824	-5.73284	2.05e-08	2.15e-06	8.91861	Iso1PosIso2Neg
GOBP_RRNA_TRANSCRIPTION	-0.254588	7.07404	-5.72364	2.16e-08	2.19e-06	8.89778	Iso1PosIso2Neg
GOBP_NEGATIVE_REGULATION_OF_INTERLEUKIN_6_MEDIATED_SIGNALING_PATHWAY	-0.182784	7.39793	-5.73067	2.07e-08	2.16e-06	8.89597	Iso1PosIso2Neg
GOBP_POSITIVE_REGULATION_OF_INTRINSIC_APOPTOTIC_SIGNALING_PATHWAY_IN_RESPONSE_TO_DNA_DAMAGE	-0.339463	6.93544	-5.72169	2.18e-08	2.19e-06	8.88653	Iso1PosIso2Neg
GOBP_SNRNA_MODIFICATION	-0.323182	7.04905	-5.71827	2.22e-08	2.19e-06	8.87016	Iso1PosIso2Neg
GOBP_REGULATION_OF_TOLL_LIKE_RECEPTOR_2_SIGNALING_PATHWAY	0.327842	7.1885	6.19229	1.58e-09	2.77e-07	11.28	Iso1PosIso2Neg
GOMF_CALCIUM_CHANNEL_REGULATOR_ACTIVITY	-0.126652	7.00574	-5.71755	2.23e-08	2.19e-06	8.86498	Iso1PosIso2Neg
GOMF_STRUCTURAL_CONSTITUENT_OF_SKIN_EPIDERMIS	-0.213064	6.94015	-5.7028	2.41e-08	2.34e-06	8.78969	Iso1PosIso2Neg
GOCC_INTRACILIARY_TRANSPORT_PARTICLE_A	-0.252299	6.64211	-5.71717	2.23e-08	2.19e-06	8.78855	Iso1PosIso2Neg
GOBP_CANONICAL_WNT_SIGNALING_PATHWAY_INVOLVED_IN_HEART_DEVELOPMENT	-0.30528	6.95709	-5.6919	2.56e-08	2.46e-06	8.73554	Iso1PosIso2Neg
GOMF_PHOSPHATIDYLSERINE_FLIPPASE_ACTIVITY	0.327477	6.96396	4.24158	2.81e-05	0.000543547	2.26242	Iso1PosIso2Neg
GOCC_U2_TYPE_CATALYTIC_STEP_2_SPLICEOSOME	-0.28295	7.21838	-5.6856	2.65e-08	2.5e-06	8.69065	Iso1PosIso2Neg
GOMF_PRE_MRNA_3_SPLICE_SITE_BINDING	-0.266059	6.8009	-5.67312	2.83e-08	2.6e-06	8.63269	Iso1PosIso2Neg
GOBP_RIBOSOME_ASSEMBLY	-0.238799	7.34139	-5.67414	2.81e-08	2.6e-06	8.61064	Iso1PosIso2Neg
GOBP_AUDITORY_RECEPTOR_CELL_FATE_COMMITMENT	-0.295219	6.57905	-5.68341	2.68e-08	2.5e-06	8.60813	Iso1PosIso2Neg
GOCC_U2AF_COMPLEX	-0.272193	6.78821	-5.6665	2.93e-08	2.67e-06	8.59848	Iso1PosIso2Neg
GOBP_UTP_METABOLIC_PROCESS	-0.201516	7.33956	-5.66339	2.98e-08	2.69e-06	8.56523	Iso1PosIso2Neg
GOMF_INTERLEUKIN_6_RECEPTOR_BINDING	0.32702	7.236	6.20682	1.45e-09	2.66e-07	11.3889	Iso1PosIso2Neg
GOBP_POSITIVE_REGULATION_OF_AUTOPHAGOSOME_MATURATION	0.326326	7.02967	3.85171	0.000138186	0.00183736	0.843319	Iso1PosIso2Neg
GOBP_NEGATIVE_REGULATION_OF_CELL_CYCLE_CHECKPOINT	-0.30782	7.2311	-5.64035	3.37e-08	2.96e-06	8.45242	Iso1PosIso2Neg
GOBP_POSITIVE_REGULATION_OF_TRANSLATION_IN_RESPONSE_TO_ENDOPLASMIC_RETICULUM_STRESS	0.325749	7.08275	4.58179	6.31e-06	0.000172273	3.61552	Iso1PosIso2Neg
GOCC_NUCLEAR_EXOSOME_RNASE_COMPLEX	-0.288937	7.10891	-5.62068	3.75e-08	3.18e-06	8.37425	Iso1PosIso2Neg
GOMF_LARGE_RIBOSOMAL_SUBUNIT_RRNA_BINDING	-0.285105	7.39573	-5.63443	3.48e-08	3.03e-06	8.36691	Iso1PosIso2Neg
GOBP_NEGATIVE_REGULATION_OF_CERAMIDE_BIOSYNTHETIC_PROCESS	-0.18951	7.44627	-5.62165	3.73e-08	3.18e-06	8.31286	Iso1PosIso2Neg
GOBP_PROTEIN_LOCALIZATION_TO_PHOTORECEPTOR_OUTER_SEGMENT	-0.211329	6.63255	-5.61228	3.92e-08	3.3e-06	8.24766	Iso1PosIso2Neg
GOBP_POSITIVE_REGULATION_OF_METALLOENDOPEPTIDASE_ACTIVITY	0.325552	6.85476	3.54162	0.000448422	0.00446449	-0.177729	Iso1PosIso2Neg
GOMF_SPHINGOSINE_N_ACYLTRANSFERASE_ACTIVITY	-0.222008	7.2166	-5.5915	4.38e-08	3.6e-06	8.22292	Iso1PosIso2Neg
GOMF_UBIQUITIN_UBIQUITIN_LIGASE_ACTIVITY	-0.202002	7.09074	-5.58767	4.47e-08	3.63e-06	8.2119	Iso1PosIso2Neg
GOBP_POSITIVE_REGULATION_OF_TOLL_LIKE_RECEPTOR_2_SIGNALING_PATHWAY	0.322831	7.17768	5.59466	4.3e-08	3.59e-06	8.20901	Iso1PosIso2Neg
GOBP_REGULATION_OF_FC_GAMMA_RECEPTOR_SIGNALING_PATHWAY_INVOLVED_IN_PHAGOCYTOSIS	0.320949	6.84539	4.58077	6.34e-06	0.000172604	3.56021	Iso1PosIso2Neg
GOBP_OOGENESIS	-0.109567	7.14243	-5.57463	4.79e-08	3.81e-06	8.14702	Iso1PosIso2Neg
GOBP_CELLULAR_RESPONSE_TO_BACTERIAL_LIPOPROTEIN	0.315531	7.43555	5.78701	1.53e-08	1.69e-06	9.22155	Iso1PosIso2Neg
GOBP_DETECTION_OF_BACTERIAL_LIPOPROTEIN	0.308578	6.84006	3.30516	0.00104186	0.00825789	-0.906728	Iso1PosIso2Neg
GOBP_CYTOPLASMIC_TRANSLATION	-0.266554	7.15482	-5.56808	4.95e-08	3.85e-06	8.10828	Iso1PosIso2Neg
GOBP_NEGATIVE_REGULATION_OF_TOLL_LIKE_RECEPTOR_2_SIGNALING_PATHWAY	0.304034	7.14958	4.37981	1.55e-05	0.00033966	2.80111	Iso1PosIso2Neg
GOBP_POSITIVE_REGULATION_OF_ISOTYPE_SWITCHING_TO_IGG_ISOTYPES	0.292156	7.27038	5.99101	4.94e-09	6.71e-07	10.2696	Iso1PosIso2Neg
GOBP_PROTEIN_TARGETING	-0.122847	7.36995	-5.56268	5.1e-08	3.92e-06	8.06559	Iso1PosIso2Neg
GOCC_CIA_COMPLEX	-0.210294	7.44025	-5.57163	4.86e-08	3.84e-06	8.05785	Iso1PosIso2Neg
GOBP_POSITIVE_REGULATION_OF_INTRINSIC_APOPTOTIC_SIGNALING_PATHWAY	-0.128486	7.17408	-5.54612	5.56e-08	4.17e-06	8.00475	Iso1PosIso2Neg
GOMF_U1_SNRNA_BINDING	-0.291631	7.14679	-5.54671	5.55e-08	4.17e-06	7.99974	Iso1PosIso2Neg
GOCC_NON_MOTILE_CILIUM	-0.0908499	7.07985	-5.53167	6.01e-08	4.43e-06	7.93394	Iso1PosIso2Neg
GOCC_SPLICEOSOMAL_TRI_SNRNP_COMPLEX	-0.20098	7.37303	-5.53203	5.99e-08	4.43e-06	7.89135	Iso1PosIso2Neg
GOBP_REGULATION_OF_WNT_SIGNALING_PATHWAY_INVOLVED_IN_HEART_DEVELOPMENT	-0.203526	7.27242	-5.52301	6.29e-08	4.61e-06	7.87404	Iso1PosIso2Neg
GOBP_NEGATIVE_REGULATION_OF_INTERLEUKIN_18_PRODUCTION	0.289723	6.95247	2.97866	0.00308585	0.0182199	-1.86752	Iso1PosIso2Neg
GOCC_NUCLEOLAR_RIBONUCLEASE_P_COMPLEX	-0.275636	7.40732	-5.51663	6.5e-08	4.73e-06	7.76985	Iso1PosIso2Neg
GOBP_REGULATION_OF_RETINOIC_ACID_RECEPTOR_SIGNALING_PATHWAY	-0.137353	7.23926	-5.49761	7.18e-08	5.15e-06	7.76072	Iso1PosIso2Neg
GOBP_NEUROMUSCULAR_PROCESS	-0.105741	7.13016	-5.49191	7.4e-08	5.23e-06	7.73782	Iso1PosIso2Neg
GOBP_REGULATION_OF_COMPLEMENT_ACTIVATION_ALTERNATIVE_PATHWAY	0.289158	7.14529	3.15495	0.00173652	0.0118982	-1.43733	Iso1PosIso2Neg
GOBP_SUGAR_MEDIATED_SIGNALING_PATHWAY	-0.215901	7.39342	-5.49326	7.35e-08	5.23e-06	7.68323	Iso1PosIso2Neg
GOBP_SKELETAL_MUSCLE_CONTRACTION	-0.143637	7.05042	-5.47187	8.22e-08	5.73e-06	7.63973	Iso1PosIso2Neg
GOBP_PRE_B_CELL_DIFFERENTIATION	0.288424	7.08702	3.50571	0.000511233	0.00491393	-0.335757	Iso1PosIso2Neg
GOBP_MUSCLE_FILAMENT_SLIDING	-0.172734	6.97579	-5.42881	1.03e-07	7.03e-06	7.42981	Iso1PosIso2Neg
GOBP_STARTLE_RESPONSE	-0.167968	7.0012	-5.41268	1.12e-07	7.54e-06	7.35137	Iso1PosIso2Neg
GOCC_ROUGH_ENDOPLASMIC_RETICULUM	-0.0964183	7.42363	-5.41995	1.08e-07	7.31e-06	7.34704	Iso1PosIso2Neg
GOCC_PROTON_TRANSPORTING_ATP_SYNTHASE_COMPLEX_CATALYTIC_CORE_F_1	-0.222042	7.57833	-5.44095	9.65e-08	6.64e-06	7.29733	Iso1PosIso2Neg
GOBP_CELLULAR_RESPONSE_TO_TESTOSTERONE_STIMULUS	0.288266	7.33171	6.15962	1.9e-09	3.24e-07	11.1808	Iso1PosIso2Neg
GOBP_RIBONUCLEOSIDE_TRIPHOSPHATE_BIOSYNTHETIC_PROCESS	-0.12344	7.44922	-5.40152	1.18e-07	7.93e-06	7.23801	Iso1PosIso2Neg
GOBP_NEGATIVE_REGULATION_OF_CALCIUM_ION_TRANSMEMBRANE_TRANSPORTER_ACTIVITY	-0.126372	6.8803	-5.38085	1.32e-07	8.71e-06	7.19428	Iso1PosIso2Neg
GOMF_MACROLIDE_BINDING	-0.14935	7.42212	-5.3715	1.38e-07	9.08e-06	7.09105	Iso1PosIso2Neg
GOBP_PROTEIN_LOCALIZATION_TO_NUCLEOPLASM	-0.296117	7.14785	-5.354	1.51e-07	9.81e-06	7.05209	Iso1PosIso2Neg
GOBP_BUNDLE_OF_HIS_CELL_TO_PURKINJE_MYOCYTE_SIGNALING	-0.245721	6.82657	-5.34547	1.58e-07	1.01e-05	7.02763	Iso1PosIso2Neg
GOBP_POSITIVE_REGULATION_OF_G_PROTEIN_COUPLED_RECEPTOR_SIGNALING_PATHWAY	-0.130043	7.3171	-5.34844	1.56e-07	1e-05	7.02109	Iso1PosIso2Neg
[truncated: 3,199 more rows]

## Sheet: Table S5
Significant GSEA pathways in Iso1PosIso2Neg quadrant and Iso1NegIso2Pos quadrant
[truncated: 863 more rows]

## Sheet: Table S6
Significant DEGs between Iso1Pos and Iso1Neg subgroups in Iso2Pos or Iso2Neg patients
[truncated: 354 more rows]

[truncated: 7 more sheets: Table S7, Table S8, Table S9, Table S10, Table S11, Table S12, Table S13]
